# Supplementary material for: A biofertilizing fungal endophyte of cranberry plants suppresses the plant pathogen Diaporthe
Source: Front Microbiol. 2024 Feb 2;15:1327392. doi: 10.3389/fmicb.2024.1327392 (PMC10869595; doi:10.3389/fmicb.2024.1327392)
Supplement: Supplementary File 1 — CAZymes. [file Table_1.XLSX]

## Sheet: Consequence_of_AS
Consequences of isoform switching in quelling candidate genes of EC4 with more than one isoform
Gene	Consequence of Alternative Splicing
FUNEC_00965	Change in domain length
FUNEC_00980	Change in domain length
FUNEC_02177	Change in domain length
FUNEC_02508	Change in domain length
FUNEC_02538	Change in domain length
FUNEC_03172	Change in domain length
FUNEC_03370	Change in domain length
FUNEC_04001	Change in domain length
FUNEC_04702	Change in domain length
FUNEC_04841	Change in domain length
FUNEC_06265	Change in domain length
FUNEC_06623	Change in domain length
FUNEC_07633	Change in domain length
FUNEC_07675	Change in domain length
FUNEC_08018	Change in domain length	Change in the signal peptide
FUNEC_10092	Change in domain length
FUNEC_10157	Change in domain length
FUNEC_11569	Change in domain length
FUNEC_11630	Change in domain length
FUNEC_12633	Change in domain length	Change in the signal peptide
FUNEC_12769	Change in domain length
FUNEC_12947	Change in domain length
FUNEC_14522	Change in domain length
FUNEC_14723	Change in domain length
FUNEC_15356	Change in domain length
FUNEC_15749	Change in domain length
FUNEC_15909	Change in domain length	Change in the signal peptide
FUNEC_15926	Change in domain length
FUNEC_16562	Change in domain length
FUNEC_14100	Change in domain content
FUNEC_02949	Change in domain content
FUNEC_12436	Change in domain content
FUNEC_09200	Change in domain content
FUNEC_00921	Change in domain content
FUNEC_00407	No change in domain length
FUNEC_00605	No change in domain length
FUNEC_05652	No change in domain length
FUNEC_06330	No change in domain length	Change in the signal peptide
FUNEC_07117	No change in domain length	Change in the signal peptide
FUNEC_08684	No change in domain length	Change in the signal peptide
FUNEC_08788	No change in domain length
FUNEC_14724	No change in domain length	Change in the signal peptide
FUNEC_00237	No change in protein length
FUNEC_00992	No change in protein length
FUNEC_03759	No change in protein length
FUNEC_04398	No change in protein length
FUNEC_04674	No change in protein length
FUNEC_05565	No change in protein length	Change in the signal peptide
FUNEC_08456	No change in protein length
FUNEC_08733	No change in protein length
FUNEC_08879	No change in protein length
FUNEC_09201	No change in protein length
FUNEC_09347	No change in protein length
FUNEC_10015	No change in protein length
FUNEC_10744	No change in protein length
FUNEC_11079	No change in protein length
FUNEC_11534	No change in protein length
FUNEC_13737	No change in protein length
FUNEC_14320	No change in protein length
FUNEC_03715	No domains found
FUNEC_16648	No domains found

## Sheet: RI-EC4-genome
Intron Retention (RI) events in EC4
Gene_id	ID of the event (<gene_id>;<event-type>:<seqname>:<coordinates-of-the-event>:<strand>)	alternative_transcripts	total_transcripts (IDs of all transcripts that define either of the two forms of the event (e.g. inclusion and skipping) and contribute to the denominator of the PSI formula. For more details see SUPPA2 tool)
FUNEC_09543	FUNEC_09543;RI:NODE_100_length_196189_cov_51.379212:675:1185-1244:1502:+	FUNEC_09543.mRNA.2	FUNEC_09543.mRNA.1,FUNEC_09543.mRNA.2
FUNEC_09543	FUNEC_09543;RI:NODE_100_length_196189_cov_51.379212:1244:1502-1557:1726:+	FUNEC_09543.mRNA.3	FUNEC_09543.mRNA.3,FUNEC_09543.mRNA.1
FUNEC_09538	FUNEC_09538;RI:NODE_100_length_196189_cov_51.379212:15453:15587-15701:15836:+	FUNEC_09538.mRNA.2	FUNEC_09538.mRNA.2,FUNEC_09538.mRNA.1
FUNEC_09521	FUNEC_09521;RI:NODE_100_length_196189_cov_51.379212:27840:31889-31943:32280:+	FUNEC_09521.mRNA.7	FUNEC_09521.mRNA.7,FUNEC_09521.mRNA.5
FUNEC_09521	FUNEC_09521;RI:NODE_100_length_196189_cov_51.379212:28839:31889-31943:32280:+	FUNEC_09521.mRNA.3	FUNEC_09521.mRNA.1,FUNEC_09521.mRNA.3
FUNEC_09521	FUNEC_09521;RI:NODE_100_length_196189_cov_51.379212:31943:32215-32349:32983:+	FUNEC_09521.mRNA.4	FUNEC_09521.mRNA.4,FUNEC_09521.mRNA.2
FUNEC_09521	FUNEC_09521;RI:NODE_100_length_196189_cov_51.379212:31943:32280-32333:32983:+	FUNEC_09521.mRNA.4	FUNEC_09521.mRNA.4,FUNEC_09521.mRNA.1,FUNEC_09521.mRNA.5
FUNEC_09521	FUNEC_09521;RI:NODE_100_length_196189_cov_51.379212:28839:31889-31943:32983:+	FUNEC_09521.mRNA.6	FUNEC_09521.mRNA.6,FUNEC_09521.mRNA.4
FUNEC_09521	FUNEC_09521;RI:NODE_100_length_196189_cov_51.379212:28839:32280-32333:32983:+	FUNEC_09521.mRNA.6	FUNEC_09521.mRNA.6,FUNEC_09521.mRNA.3
FUNEC_09505	FUNEC_09505;RI:NODE_100_length_196189_cov_51.379212:79437:80048-80102:80168:+	FUNEC_09505.mRNA.2	FUNEC_09505.mRNA.2,FUNEC_09505.mRNA.1,FUNEC_09505.mRNA.3
FUNEC_09505	FUNEC_09505;RI:NODE_100_length_196189_cov_51.379212:80443:80486-80568:80635:+	FUNEC_09505.mRNA.3	FUNEC_09505.mRNA.2,FUNEC_09505.mRNA.1,FUNEC_09505.mRNA.3
FUNEC_09524	FUNEC_09524;RI:NODE_100_length_196189_cov_51.379212:85026:85367-85439:85791:+	FUNEC_09524.mRNA.2	FUNEC_09524.mRNA.2,FUNEC_09524.mRNA.1
FUNEC_09531	FUNEC_09531;RI:NODE_100_length_196189_cov_51.379212:140255:140895-140955:141123:+	FUNEC_09531.mRNA.2	FUNEC_09531.mRNA.1,FUNEC_09531.mRNA.2
FUNEC_09536	FUNEC_09536;RI:NODE_100_length_196189_cov_51.379212:179082:179547-179605:180023:+	FUNEC_09536.mRNA.2	FUNEC_09536.mRNA.2,FUNEC_09536.mRNA.1
FUNEC_09488	FUNEC_09488;RI:NODE_100_length_196189_cov_51.379212:4236:4256-4327:4347:-	FUNEC_09488.mRNA.2	FUNEC_09488.mRNA.2,FUNEC_09488.mRNA.1
FUNEC_09541	FUNEC_09541;RI:NODE_100_length_196189_cov_51.379212:128849:129508-129567:129580:-	FUNEC_09541.mRNA.2	FUNEC_09541.mRNA.2,FUNEC_09541.mRNA.1
FUNEC_09541	FUNEC_09541;RI:NODE_100_length_196189_cov_51.379212:129567:129580-129677:129964:-	FUNEC_09541.mRNA.3	FUNEC_09541.mRNA.3,FUNEC_09541.mRNA.1
FUNEC_09532	FUNEC_09532;RI:NODE_100_length_196189_cov_51.379212:136229:136717-136772:139429:-	FUNEC_09532.mRNA.2	FUNEC_09532.mRNA.1,FUNEC_09532.mRNA.2
FUNEC_09512	FUNEC_09512;RI:NODE_100_length_196189_cov_51.379212:146469:146473-146527:147804:-	FUNEC_09512.mRNA.2	FUNEC_09512.mRNA.2,FUNEC_09512.mRNA.1
FUNEC_09512	FUNEC_09512;RI:NODE_100_length_196189_cov_51.379212:146527:147804-147860:148443:-	FUNEC_09512.mRNA.3	FUNEC_09512.mRNA.3,FUNEC_09512.mRNA.1
FUNEC_09512	FUNEC_09512;RI:NODE_100_length_196189_cov_51.379212:146469:146473-146527:148443:-	FUNEC_09512.mRNA.4	FUNEC_09512.mRNA.3,FUNEC_09512.mRNA.4
FUNEC_09512	FUNEC_09512;RI:NODE_100_length_196189_cov_51.379212:146469:147804-147860:148443:-	FUNEC_09512.mRNA.4	FUNEC_09512.mRNA.4,FUNEC_09512.mRNA.2
FUNEC_09512	FUNEC_09512;RI:NODE_100_length_196189_cov_51.379212:145947:146368-146469:148443:-	FUNEC_09512.mRNA.5	FUNEC_09512.mRNA.4,FUNEC_09512.mRNA.5
FUNEC_09423	FUNEC_09423;RI:NODE_101_length_196172_cov_45.303637:242:960-1152:1757:+	FUNEC_09423.mRNA.2	FUNEC_09423.mRNA.2,FUNEC_09423.mRNA.1
FUNEC_09398	FUNEC_09398;RI:NODE_101_length_196172_cov_45.303637:31155:36459-36514:37243:+	FUNEC_09398.mRNA.2,FUNEC_09398.mRNA.5	FUNEC_09398.mRNA.2,FUNEC_09398.mRNA.1,FUNEC_09398.mRNA.3,FUNEC_09398.mRNA.5,FUNEC_09398.mRNA.4
FUNEC_09398	FUNEC_09398;RI:NODE_101_length_196172_cov_45.303637:27802:28126-29898:30165:+	FUNEC_09398.mRNA.3,FUNEC_09398.mRNA.4,FUNEC_09398.mRNA.5	FUNEC_09398.mRNA.2,FUNEC_09398.mRNA.1,FUNEC_09398.mRNA.3,FUNEC_09398.mRNA.5,FUNEC_09398.mRNA.4
FUNEC_09398	FUNEC_09398;RI:NODE_101_length_196172_cov_45.303637:30233:30286-30340:30380:+	FUNEC_09398.mRNA.4	FUNEC_09398.mRNA.2,FUNEC_09398.mRNA.1,FUNEC_09398.mRNA.3,FUNEC_09398.mRNA.5,FUNEC_09398.mRNA.4
FUNEC_09382	FUNEC_09382;RI:NODE_101_length_196172_cov_45.303637:47317:47456-47554:48641:+	FUNEC_09382.mRNA.2	FUNEC_09382.mRNA.2,FUNEC_09382.mRNA.1
FUNEC_09430	FUNEC_09430;RI:NODE_101_length_196172_cov_45.303637:61168:61740-61836:62975:+	FUNEC_09430.mRNA.2	FUNEC_09430.mRNA.2,FUNEC_09430.mRNA.1
FUNEC_09407	FUNEC_09407;RI:NODE_101_length_196172_cov_45.303637:159237:160287-160419:160746:+	FUNEC_09407.mRNA.2,FUNEC_09407.mRNA.5	FUNEC_09407.mRNA.5,FUNEC_09407.mRNA.1,FUNEC_09407.mRNA.2
FUNEC_09407	FUNEC_09407;RI:NODE_101_length_196172_cov_45.303637:159237:160746-160843:161524:+	FUNEC_09407.mRNA.4	FUNEC_09407.mRNA.5,FUNEC_09407.mRNA.4,FUNEC_09407.mRNA.2
FUNEC_09407	FUNEC_09407;RI:NODE_101_length_196172_cov_45.303637:159237:160728-160843:161524:+	FUNEC_09407.mRNA.4	FUNEC_09407.mRNA.6,FUNEC_09407.mRNA.3,FUNEC_09407.mRNA.4
FUNEC_09407	FUNEC_09407;RI:NODE_101_length_196172_cov_45.303637:161582:161743-161804:163288:+	FUNEC_09407.mRNA.5,FUNEC_09407.mRNA.6	FUNEC_09407.mRNA.4,FUNEC_09407.mRNA.1,FUNEC_09407.mRNA.6,FUNEC_09407.mRNA.3,FUNEC_09407.mRNA.5,FUNEC_09407.mRNA.2
FUNEC_09415	FUNEC_09415;RI:NODE_101_length_196172_cov_45.303637:165251:165828-165887:166628:+	FUNEC_09415.mRNA.2	FUNEC_09415.mRNA.1,FUNEC_09415.mRNA.2
FUNEC_09432	FUNEC_09432;RI:NODE_101_length_196172_cov_45.303637:22916:24130-24191:24700:-	FUNEC_09432.mRNA.3	FUNEC_09432.mRNA.3,FUNEC_09432.mRNA.1
FUNEC_09411	FUNEC_09411;RI:NODE_101_length_196172_cov_45.303637:75945:79375-79495:82151:-	FUNEC_09411.mRNA.3	FUNEC_09411.mRNA.3,FUNEC_09411.mRNA.2
FUNEC_09411	FUNEC_09411;RI:NODE_101_length_196172_cov_45.303637:75945:80700-80895:82151:-	FUNEC_09411.mRNA.3	FUNEC_09411.mRNA.3,FUNEC_09411.mRNA.1
FUNEC_09411	FUNEC_09411;RI:NODE_101_length_196172_cov_45.303637:74906:75852-75945:82151:-	FUNEC_09411.mRNA.4	FUNEC_09411.mRNA.3,FUNEC_09411.mRNA.4
FUNEC_09384	FUNEC_09384;RI:NODE_101_length_196172_cov_45.303637:93422:94268-94456:94969:-	FUNEC_09384.mRNA.2,FUNEC_09384.mRNA.4	FUNEC_09384.mRNA.1,FUNEC_09384.mRNA.4,FUNEC_09384.mRNA.2,FUNEC_09384.mRNA.3
FUNEC_09384	FUNEC_09384;RI:NODE_101_length_196172_cov_45.303637:95346:95945-96090:97468:-	FUNEC_09384.mRNA.3,FUNEC_09384.mRNA.4	FUNEC_09384.mRNA.1,FUNEC_09384.mRNA.4,FUNEC_09384.mRNA.3,FUNEC_09384.mRNA.2
FUNEC_09395	FUNEC_09395;RI:NODE_101_length_196172_cov_45.303637:101847:102099-102154:104925:-	FUNEC_09395.mRNA.2	FUNEC_09395.mRNA.2,FUNEC_09395.mRNA.1
FUNEC_09431	FUNEC_09431;RI:NODE_101_length_196172_cov_45.303637:156956:157319-157453:157611:-	FUNEC_09431.mRNA.2	FUNEC_09431.mRNA.2,FUNEC_09431.mRNA.1
FUNEC_09394	FUNEC_09394;RI:NODE_101_length_196172_cov_45.303637:181012:181205-181279:183229:-	FUNEC_09394.mRNA.2	FUNEC_09394.mRNA.1,FUNEC_09394.mRNA.2
FUNEC_09394	FUNEC_09394;RI:NODE_101_length_196172_cov_45.303637:181279:183229-183304:183509:-	FUNEC_09394.mRNA.3	FUNEC_09394.mRNA.1,FUNEC_09394.mRNA.3
FUNEC_09394	FUNEC_09394;RI:NODE_101_length_196172_cov_45.303637:181012:183229-183304:183509:-	FUNEC_09394.mRNA.4	FUNEC_09394.mRNA.2,FUNEC_09394.mRNA.4
FUNEC_09394	FUNEC_09394;RI:NODE_101_length_196172_cov_45.303637:181012:181205-181279:183509:-	FUNEC_09394.mRNA.4	FUNEC_09394.mRNA.3,FUNEC_09394.mRNA.4
FUNEC_09400	FUNEC_09400;RI:NODE_101_length_196172_cov_45.303637:184250:185161-185224:186191:-	FUNEC_09400.mRNA.2	FUNEC_09400.mRNA.1,FUNEC_09400.mRNA.2
FUNEC_09400	FUNEC_09400;RI:NODE_101_length_196172_cov_45.303637:185224:186191-186301:187677:-	FUNEC_09400.mRNA.3	FUNEC_09400.mRNA.3,FUNEC_09400.mRNA.1
FUNEC_14514	FUNEC_14514;RI:NODE_102_length_194891_cov_46.261413:42542:43042-43133:43557:-	FUNEC_14514.mRNA.2	FUNEC_14514.mRNA.1,FUNEC_14514.mRNA.2
FUNEC_14499	FUNEC_14499;RI:NODE_102_length_194891_cov_46.261413:53701:54546-54602:55718:-	FUNEC_14499.mRNA.2	FUNEC_14499.mRNA.2,FUNEC_14499.mRNA.1,FUNEC_14499.mRNA.4
FUNEC_14499	FUNEC_14499;RI:NODE_102_length_194891_cov_46.261413:54602:55718-55775:55823:-	FUNEC_14499.mRNA.3	FUNEC_14499.mRNA.3,FUNEC_14499.mRNA.1
FUNEC_14499	FUNEC_14499;RI:NODE_102_length_194891_cov_46.261413:54602:55718-55775:56206:-	FUNEC_14499.mRNA.5	FUNEC_14499.mRNA.5,FUNEC_14499.mRNA.4
FUNEC_14499	FUNEC_14499;RI:NODE_102_length_194891_cov_46.261413:54602:55899-55952:56206:-	FUNEC_14499.mRNA.5	FUNEC_14499.mRNA.5,FUNEC_14499.mRNA.6
FUNEC_14499	FUNEC_14499;RI:NODE_102_length_194891_cov_46.261413:54602:55823-55882:55899:-	FUNEC_14499.mRNA.6	FUNEC_14499.mRNA.3,FUNEC_14499.mRNA.6
FUNEC_14486	FUNEC_14486;RI:NODE_102_length_194891_cov_46.261413:61516:64240-64292:65591:-	FUNEC_14486.mRNA.2	FUNEC_14486.mRNA.2,FUNEC_14486.mRNA.1
FUNEC_14483	FUNEC_14483;RI:NODE_102_length_194891_cov_46.261413:97694:97935-98047:98194:-	FUNEC_14483.mRNA.3	FUNEC_14483.mRNA.3,FUNEC_14483.mRNA.1
FUNEC_14483	FUNEC_14483;RI:NODE_102_length_194891_cov_46.261413:95728:97612-97694:97935:-	FUNEC_14483.mRNA.2	FUNEC_14483.mRNA.2,FUNEC_14483.mRNA.1
FUNEC_14506	FUNEC_14506;RI:NODE_102_length_194891_cov_46.261413:139032:139174-139321:140378:-	FUNEC_14506.mRNA.2,FUNEC_14506.mRNA.6,FUNEC_14506.mRNA.8	FUNEC_14506.mRNA.1,FUNEC_14506.mRNA.8,FUNEC_14506.mRNA.3,FUNEC_14506.mRNA.2,FUNEC_14506.mRNA.7,FUNEC_14506.mRNA.9,FUNEC_14506.mRNA.6
FUNEC_14506	FUNEC_14506;RI:NODE_102_length_194891_cov_46.261413:136410:136955-137010:137085:-	FUNEC_14506.mRNA.3,FUNEC_14506.mRNA.6	FUNEC_14506.mRNA.5,FUNEC_14506.mRNA.1,FUNEC_14506.mRNA.3,FUNEC_14506.mRNA.2,FUNEC_14506.mRNA.6,FUNEC_14506.mRNA.4
FUNEC_14506	FUNEC_14506;RI:NODE_102_length_194891_cov_46.261413:138398:138942-139032:139174:-	FUNEC_14506.mRNA.4	FUNEC_14506.mRNA.1,FUNEC_14506.mRNA.9,FUNEC_14506.mRNA.3,FUNEC_14506.mRNA.7,FUNEC_14506.mRNA.4
FUNEC_14506	FUNEC_14506;RI:NODE_102_length_194891_cov_46.261413:138398:139174-139321:140378:-	FUNEC_14506.mRNA.5	FUNEC_14506.mRNA.5,FUNEC_14506.mRNA.4
FUNEC_14506	FUNEC_14506;RI:NODE_102_length_194891_cov_46.261413:138398:138942-139032:140378:-	FUNEC_14506.mRNA.5	FUNEC_14506.mRNA.2,FUNEC_14506.mRNA.5,FUNEC_14506.mRNA.6,FUNEC_14506.mRNA.8
FUNEC_14506	FUNEC_14506;RI:NODE_102_length_194891_cov_46.261413:136410:136955-137010:137698:-	FUNEC_14506.mRNA.7,FUNEC_14506.mRNA.8	FUNEC_14506.mRNA.8,FUNEC_14506.mRNA.9,FUNEC_14506.mRNA.7
FUNEC_14496	FUNEC_14496;RI:NODE_102_length_194891_cov_46.261413:153315:153789-153838:155620:-	FUNEC_14496.mRNA.2	FUNEC_14496.mRNA.2,FUNEC_14496.mRNA.1
FUNEC_14496	FUNEC_14496;RI:NODE_102_length_194891_cov_46.261413:152843:153249-153315:153789:-	FUNEC_14496.mRNA.3	FUNEC_14496.mRNA.3,FUNEC_14496.mRNA.1
FUNEC_14512	FUNEC_14512;RI:NODE_102_length_194891_cov_46.261413:56274:56904-57079:57747:+	FUNEC_14512.mRNA.2	FUNEC_14512.mRNA.2,FUNEC_14512.mRNA.1
FUNEC_14484	FUNEC_14484;RI:NODE_102_length_194891_cov_46.261413:67513:68228-68285:68900:+	FUNEC_14484.mRNA.2,FUNEC_14484.mRNA.3,FUNEC_14484.mRNA.5	FUNEC_14484.mRNA.1,FUNEC_14484.mRNA.8,FUNEC_14484.mRNA.3,FUNEC_14484.mRNA.2,FUNEC_14484.mRNA.5
FUNEC_14484	FUNEC_14484;RI:NODE_102_length_194891_cov_46.261413:68966:68987-69047:69144:+	FUNEC_14484.mRNA.3	FUNEC_14484.mRNA.1,FUNEC_14484.mRNA.2,FUNEC_14484.mRNA.8,FUNEC_14484.mRNA.3
FUNEC_14484	FUNEC_14484;RI:NODE_102_length_194891_cov_46.261413:68285:68900-68966:68987:+	FUNEC_14484.mRNA.4	FUNEC_14484.mRNA.1,FUNEC_14484.mRNA.4,FUNEC_14484.mRNA.8
FUNEC_14484	FUNEC_14484;RI:NODE_102_length_194891_cov_46.261413:68966:69144-69207:69436:+	FUNEC_14484.mRNA.5	FUNEC_14484.mRNA.5,FUNEC_14484.mRNA.3
FUNEC_14484	FUNEC_14484;RI:NODE_102_length_194891_cov_46.261413:68285:68987-69047:69144:+	FUNEC_14484.mRNA.6	FUNEC_14484.mRNA.4,FUNEC_14484.mRNA.6
FUNEC_14484	FUNEC_14484;RI:NODE_102_length_194891_cov_46.261413:68285:69144-69207:69436:+	FUNEC_14484.mRNA.7	FUNEC_14484.mRNA.7,FUNEC_14484.mRNA.6
FUNEC_14484	FUNEC_14484;RI:NODE_102_length_194891_cov_46.261413:69499:70865-70923:71825:+	FUNEC_14484.mRNA.8	FUNEC_14484.mRNA.1,FUNEC_14484.mRNA.7,FUNEC_14484.mRNA.8,FUNEC_14484.mRNA.3,FUNEC_14484.mRNA.2,FUNEC_14484.mRNA.4,FUNEC_14484.mRNA.5,FUNEC_14484.mRNA.6
FUNEC_14480	FUNEC_14480;RI:NODE_102_length_194891_cov_46.261413:118847:120413-120483:121788:+	FUNEC_14480.mRNA.2	FUNEC_14480.mRNA.2,FUNEC_14480.mRNA.1
FUNEC_14474	FUNEC_14474;RI:NODE_102_length_194891_cov_46.261413:145909:146723-146786:147158:+	FUNEC_14474.mRNA.2	FUNEC_14474.mRNA.1,FUNEC_14474.mRNA.2
FUNEC_14474	FUNEC_14474;RI:NODE_102_length_194891_cov_46.261413:146786:147158-147213:147663:+	FUNEC_14474.mRNA.3	FUNEC_14474.mRNA.3,FUNEC_14474.mRNA.1
FUNEC_14474	FUNEC_14474;RI:NODE_102_length_194891_cov_46.261413:145909:147158-147213:147663:+	FUNEC_14474.mRNA.4	FUNEC_14474.mRNA.4,FUNEC_14474.mRNA.2
FUNEC_14474	FUNEC_14474;RI:NODE_102_length_194891_cov_46.261413:145909:146723-146786:147663:+	FUNEC_14474.mRNA.4	FUNEC_14474.mRNA.3,FUNEC_14474.mRNA.4
FUNEC_14519	FUNEC_14519;RI:NODE_102_length_194891_cov_46.261413:163826:164361-164427:169565:+	FUNEC_14519.mRNA.2	FUNEC_14519.mRNA.2,FUNEC_14519.mRNA.1
FUNEC_14500	FUNEC_14500;RI:NODE_102_length_194891_cov_46.261413:172201:172669-172841:174653:+	FUNEC_14500.mRNA.4	FUNEC_14500.mRNA.4,FUNEC_14500.mRNA.1
FUNEC_14500	FUNEC_14500;RI:NODE_102_length_194891_cov_46.261413:172201:172669-172841:174464:+	FUNEC_14500.mRNA.5,FUNEC_14500.mRNA.6	FUNEC_14500.mRNA.3,FUNEC_14500.mRNA.2,FUNEC_14500.mRNA.5,FUNEC_14500.mRNA.6
FUNEC_14500	FUNEC_14500;RI:NODE_102_length_194891_cov_46.261413:172841:174464-175010:175793:+	FUNEC_14500.mRNA.7	FUNEC_14500.mRNA.7,FUNEC_14500.mRNA.2
FUNEC_14500	FUNEC_14500;RI:NODE_102_length_194891_cov_46.261413:172841:174653-175010:175793:+	FUNEC_14500.mRNA.7	FUNEC_14500.mRNA.1,FUNEC_14500.mRNA.7
FUNEC_14500	FUNEC_14500;RI:NODE_102_length_194891_cov_46.261413:172841:174464-174832:175793:+	FUNEC_14500.mRNA.7	FUNEC_14500.mRNA.3,FUNEC_14500.mRNA.7
FUNEC_14500	FUNEC_14500;RI:NODE_102_length_194891_cov_46.261413:172201:174653-175010:175793:+	FUNEC_14500.mRNA.8	FUNEC_14500.mRNA.8,FUNEC_14500.mRNA.4
FUNEC_14500	FUNEC_14500;RI:NODE_102_length_194891_cov_46.261413:172201:172669-172841:175793:+	FUNEC_14500.mRNA.8	FUNEC_14500.mRNA.8,FUNEC_14500.mRNA.7
FUNEC_14500	FUNEC_14500;RI:NODE_102_length_194891_cov_46.261413:172201:174464-174832:175793:+	FUNEC_14500.mRNA.8	FUNEC_14500.mRNA.8,FUNEC_14500.mRNA.5
FUNEC_14500	FUNEC_14500;RI:NODE_102_length_194891_cov_46.261413:172201:174464-175010:175793:+	FUNEC_14500.mRNA.8	FUNEC_14500.mRNA.8,FUNEC_14500.mRNA.6
FUNEC_14477	FUNEC_14477;RI:NODE_102_length_194891_cov_46.261413:180636:181448-181509:186533:+	FUNEC_14477.mRNA.2	FUNEC_14477.mRNA.2,FUNEC_14477.mRNA.1
FUNEC_09985	FUNEC_09985;RI:NODE_103_length_192363_cov_52.174918:43494:43927-43983:44597:+	FUNEC_09985.mRNA.2	FUNEC_09985.mRNA.2,FUNEC_09985.mRNA.1
FUNEC_10004	FUNEC_10004;RI:NODE_103_length_192363_cov_52.174918:120019:120198-120484:121553:+	FUNEC_10004.mRNA.3	FUNEC_10004.mRNA.3,FUNEC_10004.mRNA.2
FUNEC_10004	FUNEC_10004;RI:NODE_103_length_192363_cov_52.174918:120019:120408-120484:121553:+	FUNEC_10004.mRNA.3	FUNEC_10004.mRNA.3,FUNEC_10004.mRNA.1
FUNEC_10004	FUNEC_10004;RI:NODE_103_length_192363_cov_52.174918:119433:119967-120019:120408:+	FUNEC_10004.mRNA.4	FUNEC_10004.mRNA.4,FUNEC_10004.mRNA.1
FUNEC_09979	FUNEC_09979;RI:NODE_103_length_192363_cov_52.174918:189892:191877-191978:192344:+	FUNEC_09979.mRNA.2,FUNEC_09979.mRNA.3	FUNEC_09979.mRNA.1,FUNEC_09979.mRNA.3,FUNEC_09979.mRNA.2
FUNEC_09979	FUNEC_09979;RI:NODE_103_length_192363_cov_52.174918:189046:189157-189308:189730:+	FUNEC_09979.mRNA.3	FUNEC_09979.mRNA.1,FUNEC_09979.mRNA.3
FUNEC_09997	FUNEC_09997;RI:NODE_103_length_192363_cov_52.174918:118071:118326-118395:119832:-	FUNEC_09997.mRNA.2	FUNEC_09997.mRNA.1,FUNEC_09997.mRNA.2
FUNEC_10025	FUNEC_10025;RI:NODE_103_length_192363_cov_52.174918:125761:125984-126063:126456:-	FUNEC_10025.mRNA.2	FUNEC_10025.mRNA.2,FUNEC_10025.mRNA.1
FUNEC_10021	FUNEC_10021;RI:NODE_103_length_192363_cov_52.174918:136320:136740-136805:137193:-	FUNEC_10021.mRNA.2	FUNEC_10021.mRNA.1,FUNEC_10021.mRNA.2
FUNEC_10030	FUNEC_10030;RI:NODE_103_length_192363_cov_52.174918:138407:139765-139843:140051:-	FUNEC_10030.mRNA.2	FUNEC_10030.mRNA.2,FUNEC_10030.mRNA.1
FUNEC_14960	FUNEC_14960;RI:NODE_104_length_191059_cov_51.232953:46118:46167-46220:46390:+	FUNEC_14960.mRNA.3	FUNEC_14960.mRNA.1,FUNEC_14960.mRNA.3,FUNEC_14960.mRNA.2
FUNEC_14960	FUNEC_14960;RI:NODE_104_length_191059_cov_51.232953:46220:46390-46450:48092:+	FUNEC_14960.mRNA.4	FUNEC_14960.mRNA.4,FUNEC_14960.mRNA.5,FUNEC_14960.mRNA.2
FUNEC_14960	FUNEC_14960;RI:NODE_104_length_191059_cov_51.232953:46220:46390-46465:48092:+	FUNEC_14960.mRNA.4	FUNEC_14960.mRNA.4,FUNEC_14960.mRNA.1
FUNEC_14960	FUNEC_14960;RI:NODE_104_length_191059_cov_51.232953:45705:46030-46118:46167:+	FUNEC_14960.mRNA.5	FUNEC_14960.mRNA.1,FUNEC_14960.mRNA.5,FUNEC_14960.mRNA.4,FUNEC_14960.mRNA.2
FUNEC_14960	FUNEC_14960;RI:NODE_104_length_191059_cov_51.232953:45705:46030-46118:46390:+	FUNEC_14960.mRNA.6	FUNEC_14960.mRNA.3,FUNEC_14960.mRNA.6
FUNEC_14960	FUNEC_14960;RI:NODE_104_length_191059_cov_51.232953:45705:46167-46220:46390:+	FUNEC_14960.mRNA.6	FUNEC_14960.mRNA.5,FUNEC_14960.mRNA.6
FUNEC_14980	FUNEC_14980;RI:NODE_104_length_191059_cov_51.232953:50114:50212-50277:50647:+	FUNEC_14980.mRNA.2	FUNEC_14980.mRNA.1,FUNEC_14980.mRNA.2
FUNEC_15004	FUNEC_15004;RI:NODE_104_length_191059_cov_51.232953:67831:68086-68156:68416:+	FUNEC_15004.mRNA.3	FUNEC_15004.mRNA.3,FUNEC_15004.mRNA.2
FUNEC_15004	FUNEC_15004;RI:NODE_104_length_191059_cov_51.232953:68156:68416-68512:69740:+	FUNEC_15004.mRNA.4	FUNEC_15004.mRNA.4,FUNEC_15004.mRNA.2
FUNEC_15004	FUNEC_15004;RI:NODE_104_length_191059_cov_51.232953:68156:68429-68512:69740:+	FUNEC_15004.mRNA.4	FUNEC_15004.mRNA.1,FUNEC_15004.mRNA.4
FUNEC_15016	FUNEC_15016;RI:NODE_104_length_191059_cov_51.232953:99328:99829-99920:99927:+	FUNEC_15016.mRNA.3	FUNEC_15016.mRNA.1,FUNEC_15016.mRNA.3
FUNEC_14988	FUNEC_14988;RI:NODE_104_length_191059_cov_51.232953:134120:134244-134298:134743:+	FUNEC_14988.mRNA.2	FUNEC_14988.mRNA.2,FUNEC_14988.mRNA.5,FUNEC_14988.mRNA.1
FUNEC_14988	FUNEC_14988;RI:NODE_104_length_191059_cov_51.232953:133815:134054-134120:134244:+	FUNEC_14988.mRNA.3	FUNEC_14988.mRNA.5,FUNEC_14988.mRNA.1,FUNEC_14988.mRNA.3
FUNEC_14988	FUNEC_14988;RI:NODE_104_length_191059_cov_51.232953:133815:134054-134120:134743:+	FUNEC_14988.mRNA.4	FUNEC_14988.mRNA.2,FUNEC_14988.mRNA.4
FUNEC_14988	FUNEC_14988;RI:NODE_104_length_191059_cov_51.232953:133815:134244-134298:134743:+	FUNEC_14988.mRNA.4	FUNEC_14988.mRNA.3,FUNEC_14988.mRNA.4
FUNEC_14988	FUNEC_14988;RI:NODE_104_length_191059_cov_51.232953:134799:134910-134975:135061:+	FUNEC_14988.mRNA.5	FUNEC_14988.mRNA.3,FUNEC_14988.mRNA.5,FUNEC_14988.mRNA.1,FUNEC_14988.mRNA.2,FUNEC_14988.mRNA.4
FUNEC_15007	FUNEC_15007;RI:NODE_104_length_191059_cov_51.232953:149267:149843-149896:150159:+	FUNEC_15007.mRNA.2	FUNEC_15007.mRNA.1,FUNEC_15007.mRNA.2
FUNEC_14996	FUNEC_14996;RI:NODE_104_length_191059_cov_51.232953:185889:186159-186229:186323:+	FUNEC_14996.mRNA.1,FUNEC_14996.mRNA.2	FUNEC_14996.mRNA.4,FUNEC_14996.mRNA.1,FUNEC_14996.mRNA.2
FUNEC_14996	FUNEC_14996;RI:NODE_104_length_191059_cov_51.232953:186829:186956-187015:188495:+	FUNEC_14996.mRNA.2,FUNEC_14996.mRNA.5	FUNEC_14996.mRNA.1,FUNEC_14996.mRNA.5,FUNEC_14996.mRNA.2,FUNEC_14996.mRNA.4,FUNEC_14996.mRNA.3
FUNEC_14996	FUNEC_14996;RI:NODE_104_length_191059_cov_51.232953:185889:186323-186380:186772:+	FUNEC_14996.mRNA.3,FUNEC_14996.mRNA.5	FUNEC_14996.mRNA.1,FUNEC_14996.mRNA.2,FUNEC_14996.mRNA.3,FUNEC_14996.mRNA.5
FUNEC_14977	FUNEC_14977;RI:NODE_104_length_191059_cov_51.232953:12224:15390-15450:15712:-	FUNEC_14977.mRNA.2	FUNEC_14977.mRNA.1,FUNEC_14977.mRNA.2
FUNEC_14967	FUNEC_14967;RI:NODE_104_length_191059_cov_51.232953:35589:36216-36297:37189:-	FUNEC_14967.mRNA.2,FUNEC_14967.mRNA.4	FUNEC_14967.mRNA.2,FUNEC_14967.mRNA.3,FUNEC_14967.mRNA.1,FUNEC_14967.mRNA.4
FUNEC_14967	FUNEC_14967;RI:NODE_104_length_191059_cov_51.232953:37258:37847-37967:38423:-	FUNEC_14967.mRNA.3,FUNEC_14967.mRNA.4	FUNEC_14967.mRNA.3,FUNEC_14967.mRNA.1,FUNEC_14967.mRNA.2,FUNEC_14967.mRNA.4
FUNEC_15006	FUNEC_15006;RI:NODE_104_length_191059_cov_51.232953:63124:64643-64706:64827:-	FUNEC_15006.mRNA.2	FUNEC_15006.mRNA.1,FUNEC_15006.mRNA.2
FUNEC_03319	FUNEC_03319;RI:NODE_105_length_190360_cov_53.364206:19364:19831-19908:20196:+	FUNEC_03319.mRNA.2	FUNEC_03319.mRNA.1,FUNEC_03319.mRNA.2
FUNEC_03306	FUNEC_03306;RI:NODE_105_length_190360_cov_53.364206:125551:125737-125793:126634:+	FUNEC_03306.mRNA.2	FUNEC_03306.mRNA.1,FUNEC_03306.mRNA.2
FUNEC_03306	FUNEC_03306;RI:NODE_105_length_190360_cov_53.364206:125793:126634-126691:127126:+	FUNEC_03306.mRNA.3	FUNEC_03306.mRNA.3,FUNEC_03306.mRNA.1
FUNEC_03290	FUNEC_03290;RI:NODE_105_length_190360_cov_53.364206:30470:31105-31172:31293:-	FUNEC_03290.mRNA.2	FUNEC_03290.mRNA.1,FUNEC_03290.mRNA.2
FUNEC_03318	FUNEC_03318;RI:NODE_105_length_190360_cov_53.364206:169974:170458-170509:170559:-	FUNEC_03318.mRNA.3	FUNEC_03318.mRNA.3,FUNEC_03318.mRNA.1
FUNEC_05031	FUNEC_05031;RI:NODE_106_length_187300_cov_45.897655:14068:14640-14704:16807:-	FUNEC_05031.mRNA.2	FUNEC_05031.mRNA.1,FUNEC_05031.mRNA.2
FUNEC_05000	FUNEC_05000;RI:NODE_106_length_187300_cov_45.897655:35041:36507-36613:36750:-	FUNEC_05000.mRNA.2	FUNEC_05000.mRNA.1,FUNEC_05000.mRNA.2
FUNEC_05025	FUNEC_05025;RI:NODE_106_length_187300_cov_45.897655:58523:62517-62658:62733:-	FUNEC_05025.mRNA.3	FUNEC_05025.mRNA.2,FUNEC_05025.mRNA.1,FUNEC_05025.mRNA.3
FUNEC_05025	FUNEC_05025;RI:NODE_106_length_187300_cov_45.897655:62658:62733-62884:63590:-	FUNEC_05025.mRNA.4	FUNEC_05025.mRNA.4,FUNEC_05025.mRNA.2
FUNEC_05025	FUNEC_05025;RI:NODE_106_length_187300_cov_45.897655:62658:62733-62808:63590:-	FUNEC_05025.mRNA.4	FUNEC_05025.mRNA.4,FUNEC_05025.mRNA.1
FUNEC_05019	FUNEC_05019;RI:NODE_106_length_187300_cov_45.897655:83956:83984-84049:84452:-	FUNEC_05019.mRNA.2	FUNEC_05019.mRNA.1,FUNEC_05019.mRNA.2
FUNEC_05019	FUNEC_05019;RI:NODE_106_length_187300_cov_45.897655:83835:83895-83956:83984:-	FUNEC_05019.mRNA.3	FUNEC_05019.mRNA.1,FUNEC_05019.mRNA.3
FUNEC_05036	FUNEC_05036;RI:NODE_106_length_187300_cov_45.897655:86949:88128-88213:88304:-	FUNEC_05036.mRNA.2	FUNEC_05036.mRNA.2,FUNEC_05036.mRNA.1
FUNEC_04987	FUNEC_04987;RI:NODE_106_length_187300_cov_45.897655:92604:92662-92723:92821:-	FUNEC_04987.mRNA.2	FUNEC_04987.mRNA.2,FUNEC_04987.mRNA.1
FUNEC_04987	FUNEC_04987;RI:NODE_106_length_187300_cov_45.897655:92723:92821-92887:93520:-	FUNEC_04987.mRNA.3	FUNEC_04987.mRNA.3,FUNEC_04987.mRNA.1
FUNEC_04987	FUNEC_04987;RI:NODE_106_length_187300_cov_45.897655:88515:92545-92604:92821:-	FUNEC_04987.mRNA.4	FUNEC_04987.mRNA.2,FUNEC_04987.mRNA.4
FUNEC_04987	FUNEC_04987;RI:NODE_106_length_187300_cov_45.897655:92604:92662-92723:93520:-	FUNEC_04987.mRNA.5	FUNEC_04987.mRNA.3,FUNEC_04987.mRNA.5
FUNEC_04987	FUNEC_04987;RI:NODE_106_length_187300_cov_45.897655:92604:92821-92887:93520:-	FUNEC_04987.mRNA.5	FUNEC_04987.mRNA.2,FUNEC_04987.mRNA.5
FUNEC_05023	FUNEC_05023;RI:NODE_106_length_187300_cov_45.897655:111414:113955-114057:115155:-	FUNEC_05023.mRNA.4,FUNEC_05023.mRNA.6,FUNEC_05023.mRNA.3	FUNEC_05023.mRNA.4,FUNEC_05023.mRNA.1,FUNEC_05023.mRNA.3,FUNEC_05023.mRNA.6,FUNEC_05023.mRNA.2
FUNEC_05023	FUNEC_05023;RI:NODE_106_length_187300_cov_45.897655:114057:115155-115208:115409:-	FUNEC_05023.mRNA.5	FUNEC_05023.mRNA.2,FUNEC_05023.mRNA.5
FUNEC_05023	FUNEC_05023;RI:NODE_106_length_187300_cov_45.897655:111073:111219-111285:111339:-	FUNEC_05023.mRNA.6,FUNEC_05023.mRNA.8	FUNEC_05023.mRNA.4,FUNEC_05023.mRNA.1,FUNEC_05023.mRNA.3,FUNEC_05023.mRNA.8,FUNEC_05023.mRNA.5,FUNEC_05023.mRNA.6,FUNEC_05023.mRNA.2,FUNEC_05023.mRNA.7
FUNEC_05023	FUNEC_05023;RI:NODE_106_length_187300_cov_45.897655:111414:113955-114057:115409:-	FUNEC_05023.mRNA.7,FUNEC_05023.mRNA.8	FUNEC_05023.mRNA.8,FUNEC_05023.mRNA.7,FUNEC_05023.mRNA.5
FUNEC_05023	FUNEC_05023;RI:NODE_106_length_187300_cov_45.897655:111414:115155-115208:115409:-	FUNEC_05023.mRNA.7,FUNEC_05023.mRNA.8	FUNEC_05023.mRNA.6,FUNEC_05023.mRNA.8,FUNEC_05023.mRNA.7,FUNEC_05023.mRNA.4
FUNEC_05011	FUNEC_05011;RI:NODE_106_length_187300_cov_45.897655:122195:122550-122614:123351:-	FUNEC_05011.mRNA.2	FUNEC_05011.mRNA.2,FUNEC_05011.mRNA.1
FUNEC_05010	FUNEC_05010;RI:NODE_106_length_187300_cov_45.897655:144568:146021-146080:146290:-	FUNEC_05010.mRNA.3	FUNEC_05010.mRNA.4,FUNEC_05010.mRNA.1,FUNEC_05010.mRNA.2,FUNEC_05010.mRNA.3
FUNEC_05010	FUNEC_05010;RI:NODE_106_length_187300_cov_45.897655:146350:147087-147143:147383:-	FUNEC_05010.mRNA.4	FUNEC_05010.mRNA.1,FUNEC_05010.mRNA.4
FUNEC_05002	FUNEC_05002;RI:NODE_106_length_187300_cov_45.897655:162047:163197-163252:166217:-	FUNEC_05002.mRNA.2	FUNEC_05002.mRNA.1,FUNEC_05002.mRNA.2
FUNEC_05002	FUNEC_05002;RI:NODE_106_length_187300_cov_45.897655:163252:166217-166295:167417:-	FUNEC_05002.mRNA.3	FUNEC_05002.mRNA.3,FUNEC_05002.mRNA.1
FUNEC_05002	FUNEC_05002;RI:NODE_106_length_187300_cov_45.897655:162047:163197-163252:167417:-	FUNEC_05002.mRNA.4	FUNEC_05002.mRNA.3,FUNEC_05002.mRNA.4
FUNEC_05002	FUNEC_05002;RI:NODE_106_length_187300_cov_45.897655:162047:166217-166295:167417:-	FUNEC_05002.mRNA.4	FUNEC_05002.mRNA.4,FUNEC_05002.mRNA.2
FUNEC_05032	FUNEC_05032;RI:NODE_106_length_187300_cov_45.897655:170089:170379-170446:171807:-	FUNEC_05032.mRNA.2	FUNEC_05032.mRNA.1,FUNEC_05032.mRNA.2
FUNEC_04999	FUNEC_04999;RI:NODE_106_length_187300_cov_45.897655:57800:58011-58075:58155:+	FUNEC_04999.mRNA.2	FUNEC_04999.mRNA.2,FUNEC_04999.mRNA.1
FUNEC_05016	FUNEC_05016;RI:NODE_106_length_187300_cov_45.897655:127109:127392-127772:127970:+	FUNEC_05016.mRNA.2	FUNEC_05016.mRNA.2,FUNEC_05016.mRNA.1
FUNEC_05016	FUNEC_05016;RI:NODE_106_length_187300_cov_45.897655:127109:127970-128089:128774:+	FUNEC_05016.mRNA.3	FUNEC_05016.mRNA.2,FUNEC_05016.mRNA.3
FUNEC_05007	FUNEC_05007;RI:NODE_106_length_187300_cov_45.897655:156931:157065-157126:159608:+	FUNEC_05007.mRNA.3	FUNEC_05007.mRNA.2,FUNEC_05007.mRNA.3
FUNEC_04993	FUNEC_04993;RI:NODE_106_length_187300_cov_45.897655:162673:163721-163777:165177:+	FUNEC_04993.mRNA.2,FUNEC_04993.mRNA.3	FUNEC_04993.mRNA.3,FUNEC_04993.mRNA.1,FUNEC_04993.mRNA.5,FUNEC_04993.mRNA.4,FUNEC_04993.mRNA.2
FUNEC_04993	FUNEC_04993;RI:NODE_106_length_187300_cov_45.897655:165301:165784-165862:166229:+	FUNEC_04993.mRNA.3,FUNEC_04993.mRNA.1,FUNEC_04993.mRNA.4,FUNEC_04993.mRNA.5	FUNEC_04993.mRNA.3,FUNEC_04993.mRNA.1,FUNEC_04993.mRNA.5,FUNEC_04993.mRNA.4,FUNEC_04993.mRNA.2
FUNEC_04993	FUNEC_04993;RI:NODE_106_length_187300_cov_45.897655:168624:169243-169273:169620:+	FUNEC_04993.mRNA.4	FUNEC_04993.mRNA.2,FUNEC_04993.mRNA.3,FUNEC_04993.mRNA.4
FUNEC_04993	FUNEC_04993;RI:NODE_106_length_187300_cov_45.897655:168624:169204-169273:169620:+	FUNEC_04993.mRNA.4	FUNEC_04993.mRNA.1,FUNEC_04993.mRNA.4
FUNEC_04993	FUNEC_04993;RI:NODE_106_length_187300_cov_45.897655:169273:169620-169686:170825:+	FUNEC_04993.mRNA.5	FUNEC_04993.mRNA.1,FUNEC_04993.mRNA.5
FUNEC_10979	FUNEC_10979;RI:NODE_107_length_186558_cov_48.385295:35710:36011-36068:36678:+	FUNEC_10979.mRNA.2	FUNEC_10979.mRNA.1,FUNEC_10979.mRNA.2
FUNEC_10981	FUNEC_10981;RI:NODE_107_length_186558_cov_48.385295:55078:57263-57352:57563:+	FUNEC_10981.mRNA.10,FUNEC_10981.mRNA.12	FUNEC_10981.mRNA.4,FUNEC_10981.mRNA.10,FUNEC_10981.mRNA.12,FUNEC_10981.mRNA.9
FUNEC_10981	FUNEC_10981;RI:NODE_107_length_186558_cov_48.385295:55078:57109-57232:57563:+	FUNEC_10981.mRNA.10,FUNEC_10981.mRNA.12	FUNEC_10981.mRNA.10,FUNEC_10981.mRNA.5,FUNEC_10981.mRNA.12,FUNEC_10981.mRNA.8
FUNEC_10981	FUNEC_10981;RI:NODE_107_length_186558_cov_48.385295:55078:57563-57634:58181:+	FUNEC_10981.mRNA.11	FUNEC_10981.mRNA.10,FUNEC_10981.mRNA.12,FUNEC_10981.mRNA.11
FUNEC_10981	FUNEC_10981;RI:NODE_107_length_186558_cov_48.385295:55078:57109-57232:58181:+	FUNEC_10981.mRNA.11	FUNEC_10981.mRNA.6,FUNEC_10981.mRNA.11
FUNEC_10981	FUNEC_10981;RI:NODE_107_length_186558_cov_48.385295:55078:57263-57352:58181:+	FUNEC_10981.mRNA.11	FUNEC_10981.mRNA.7,FUNEC_10981.mRNA.11
FUNEC_10981	FUNEC_10981;RI:NODE_107_length_186558_cov_48.385295:58234:58601-58659:60281:+	FUNEC_10981.mRNA.12,FUNEC_10981.mRNA.3,FUNEC_10981.mRNA.8,FUNEC_10981.mRNA.9	FUNEC_10981.mRNA.4,FUNEC_10981.mRNA.5,FUNEC_10981.mRNA.9,FUNEC_10981.mRNA.7,FUNEC_10981.mRNA.10,FUNEC_10981.mRNA.1,FUNEC_10981.mRNA.11,FUNEC_10981.mRNA.6,FUNEC_10981.mRNA.3,FUNEC_10981.mRNA.2,FUNEC_10981.mRNA.12,FUNEC_10981.mRNA.8
FUNEC_10981	FUNEC_10981;RI:NODE_107_length_186558_cov_48.385295:57352:57563-57634:58181:+	FUNEC_10981.mRNA.2,FUNEC_10981.mRNA.7	FUNEC_10981.mRNA.4,FUNEC_10981.mRNA.9,FUNEC_10981.mRNA.3,FUNEC_10981.mRNA.1,FUNEC_10981.mRNA.7,FUNEC_10981.mRNA.2
FUNEC_10981	FUNEC_10981;RI:NODE_107_length_186558_cov_48.385295:55078:57109-57232:57263:+	FUNEC_10981.mRNA.4,FUNEC_10981.mRNA.7,FUNEC_10981.mRNA.9	FUNEC_10981.mRNA.4,FUNEC_10981.mRNA.9,FUNEC_10981.mRNA.3,FUNEC_10981.mRNA.1,FUNEC_10981.mRNA.7,FUNEC_10981.mRNA.2
FUNEC_10981	FUNEC_10981;RI:NODE_107_length_186558_cov_48.385295:57232:57263-57352:57563:+	FUNEC_10981.mRNA.5,FUNEC_10981.mRNA.8	FUNEC_10981.mRNA.3,FUNEC_10981.mRNA.5,FUNEC_10981.mRNA.1,FUNEC_10981.mRNA.8
FUNEC_10981	FUNEC_10981;RI:NODE_107_length_186558_cov_48.385295:57232:57263-57352:58181:+	FUNEC_10981.mRNA.6	FUNEC_10981.mRNA.2,FUNEC_10981.mRNA.6
FUNEC_10981	FUNEC_10981;RI:NODE_107_length_186558_cov_48.385295:57232:57563-57634:58181:+	FUNEC_10981.mRNA.6	FUNEC_10981.mRNA.5,FUNEC_10981.mRNA.6,FUNEC_10981.mRNA.8
FUNEC_11013	FUNEC_11013;RI:NODE_107_length_186558_cov_48.385295:79573:80143-80218:84369:+	FUNEC_11013.mRNA.4	FUNEC_11013.mRNA.2,FUNEC_11013.mRNA.4
FUNEC_11013	FUNEC_11013;RI:NODE_107_length_186558_cov_48.385295:77861:79526-79573:80143:+	FUNEC_11013.mRNA.5	FUNEC_11013.mRNA.2,FUNEC_11013.mRNA.5
FUNEC_11013	FUNEC_11013;RI:NODE_107_length_186558_cov_48.385295:79573:84369-84428:85433:+	FUNEC_11013.mRNA.7	FUNEC_11013.mRNA.7,FUNEC_11013.mRNA.4
FUNEC_11013	FUNEC_11013;RI:NODE_107_length_186558_cov_48.385295:77861:79526-79573:84369:+	FUNEC_11013.mRNA.8	FUNEC_11013.mRNA.4,FUNEC_11013.mRNA.8
FUNEC_11013	FUNEC_11013;RI:NODE_107_length_186558_cov_48.385295:77861:80143-80218:84369:+	FUNEC_11013.mRNA.8	FUNEC_11013.mRNA.5,FUNEC_11013.mRNA.8
FUNEC_11013	FUNEC_11013;RI:NODE_107_length_186558_cov_48.385295:77861:84369-84428:85433:+	FUNEC_11013.mRNA.9	FUNEC_11013.mRNA.9,FUNEC_11013.mRNA.8
FUNEC_11013	FUNEC_11013;RI:NODE_107_length_186558_cov_48.385295:77861:79526-79573:85433:+	FUNEC_11013.mRNA.9	FUNEC_11013.mRNA.9,FUNEC_11013.mRNA.7
FUNEC_11013	FUNEC_11013;RI:NODE_107_length_186558_cov_48.385295:80107:80143-80218:84369:+	FUNEC_11013.mRNA.3	FUNEC_11013.mRNA.3,FUNEC_11013.mRNA.1
FUNEC_11013	FUNEC_11013;RI:NODE_107_length_186558_cov_48.385295:78683:79878-80107:80143:+	FUNEC_11013.mRNA.6	FUNEC_11013.mRNA.6,FUNEC_11013.mRNA.1
FUNEC_11013	FUNEC_11013;RI:NODE_107_length_186558_cov_48.385295:80218:84369-84428:85433:+	FUNEC_11013.mRNA.6	FUNEC_11013.mRNA.2,FUNEC_11013.mRNA.6,FUNEC_11013.mRNA.5,FUNEC_11013.mRNA.1
FUNEC_10962	FUNEC_10962;RI:NODE_107_length_186558_cov_48.385295:126287:126502-126585:126838:+	FUNEC_10962.mRNA.2	FUNEC_10962.mRNA.2,FUNEC_10962.mRNA.1
FUNEC_11003	FUNEC_11003;RI:NODE_107_length_186558_cov_48.385295:14795:14856-14951:15238:-	FUNEC_11003.mRNA.2	FUNEC_11003.mRNA.1,FUNEC_11003.mRNA.2
FUNEC_11010	FUNEC_11010;RI:NODE_107_length_186558_cov_48.385295:24154:24918-25007:25482:-	FUNEC_11010.mRNA.2	FUNEC_11010.mRNA.2,FUNEC_11010.mRNA.1
FUNEC_10959	FUNEC_10959;RI:NODE_107_length_186558_cov_48.385295:52452:52513-52569:53177:-	FUNEC_10959.mRNA.2	FUNEC_10959.mRNA.2,FUNEC_10959.mRNA.1
FUNEC_10991	FUNEC_10991;RI:NODE_107_length_186558_cov_48.385295:113925:113989-114055:114772:-	FUNEC_10991.mRNA.2	FUNEC_10991.mRNA.1,FUNEC_10991.mRNA.2
FUNEC_10960	FUNEC_10960;RI:NODE_107_length_186558_cov_48.385295:152478:152832-152890:153150:-	FUNEC_10960.mRNA.2	FUNEC_10960.mRNA.1,FUNEC_10960.mRNA.2
FUNEC_10992	FUNEC_10992;RI:NODE_107_length_186558_cov_48.385295:159285:159607-159708:159850:-	FUNEC_10992.mRNA.2	FUNEC_10992.mRNA.2,FUNEC_10992.mRNA.1
FUNEC_10998	FUNEC_10998;RI:NODE_107_length_186558_cov_48.385295:161335:162010-162085:162198:-	FUNEC_10998.mRNA.2	FUNEC_10998.mRNA.1,FUNEC_10998.mRNA.2
FUNEC_11004	FUNEC_11004;RI:NODE_107_length_186558_cov_48.385295:177996:179698-179852:180091:-	FUNEC_11004.mRNA.2,FUNEC_11004.mRNA.4	FUNEC_11004.mRNA.2,FUNEC_11004.mRNA.1,FUNEC_11004.mRNA.4,FUNEC_11004.mRNA.3
FUNEC_11004	FUNEC_11004;RI:NODE_107_length_186558_cov_48.385295:175888:177562-177642:177930:-	FUNEC_11004.mRNA.3,FUNEC_11004.mRNA.4	FUNEC_11004.mRNA.2,FUNEC_11004.mRNA.1,FUNEC_11004.mRNA.4,FUNEC_11004.mRNA.3
FUNEC_11668	FUNEC_11668;RI:NODE_108_length_185480_cov_51.106295:54914:54995-55051:55251:+	FUNEC_11668.mRNA.2	FUNEC_11668.mRNA.2,FUNEC_11668.mRNA.1
FUNEC_11668	FUNEC_11668;RI:NODE_108_length_185480_cov_51.106295:54592:54856-54914:54995:+	FUNEC_11668.mRNA.3	FUNEC_11668.mRNA.3,FUNEC_11668.mRNA.1
FUNEC_11667	FUNEC_11667;RI:NODE_108_length_185480_cov_51.106295:146071:146204-146263:146286:+	FUNEC_11667.mRNA.2	FUNEC_11667.mRNA.2,FUNEC_11667.mRNA.1
FUNEC_11667	FUNEC_11667;RI:NODE_108_length_185480_cov_51.106295:146263:146286-146356:146974:+	FUNEC_11667.mRNA.3	FUNEC_11667.mRNA.3,FUNEC_11667.mRNA.1
FUNEC_11667	FUNEC_11667;RI:NODE_108_length_185480_cov_51.106295:146071:146204-146263:146974:+	FUNEC_11667.mRNA.4	FUNEC_11667.mRNA.3,FUNEC_11667.mRNA.4
FUNEC_11667	FUNEC_11667;RI:NODE_108_length_185480_cov_51.106295:146071:146286-146356:146974:+	FUNEC_11667.mRNA.4	FUNEC_11667.mRNA.4,FUNEC_11667.mRNA.2
FUNEC_11684	FUNEC_11684;RI:NODE_108_length_185480_cov_51.106295:155374:155984-156091:156335:+	FUNEC_11684.mRNA.2	FUNEC_11684.mRNA.1,FUNEC_11684.mRNA.2
FUNEC_11699	FUNEC_11699;RI:NODE_108_length_185480_cov_51.106295:10708:10950-11016:11454:-	FUNEC_11699.mRNA.2	FUNEC_11699.mRNA.2,FUNEC_11699.mRNA.1
FUNEC_11680	FUNEC_11680;RI:NODE_108_length_185480_cov_51.106295:144214:144472-144524:144801:-	FUNEC_11680.mRNA.2	FUNEC_11680.mRNA.2,FUNEC_11680.mRNA.3,FUNEC_11680.mRNA.1
FUNEC_11680	FUNEC_11680;RI:NODE_108_length_185480_cov_51.106295:145566:145747-145798:145906:-	FUNEC_11680.mRNA.3	FUNEC_11680.mRNA.1,FUNEC_11680.mRNA.2,FUNEC_11680.mRNA.3
FUNEC_11700	FUNEC_11700;RI:NODE_108_length_185480_cov_51.106295:148850:149423-149500:149852:-	FUNEC_11700.mRNA.3	FUNEC_11700.mRNA.1,FUNEC_11700.mRNA.2,FUNEC_11700.mRNA.3
FUNEC_11700	FUNEC_11700;RI:NODE_108_length_185480_cov_51.106295:149500:149852-149946:150243:-	FUNEC_11700.mRNA.4	FUNEC_11700.mRNA.4,FUNEC_11700.mRNA.2
FUNEC_11700	FUNEC_11700;RI:NODE_108_length_185480_cov_51.106295:149500:149852-149910:150243:-	FUNEC_11700.mRNA.4	FUNEC_11700.mRNA.1,FUNEC_11700.mRNA.4
FUNEC_11682	FUNEC_11682;RI:NODE_108_length_185480_cov_51.106295:166371:166788-166854:166894:-	FUNEC_11682.mRNA.3,FUNEC_11682.mRNA.4,FUNEC_11682.mRNA.6	FUNEC_11682.mRNA.6,FUNEC_11682.mRNA.4,FUNEC_11682.mRNA.2,FUNEC_11682.mRNA.1,FUNEC_11682.mRNA.5,FUNEC_11682.mRNA.3
FUNEC_11682	FUNEC_11682;RI:NODE_108_length_185480_cov_51.106295:166967:167078-167199:167262:-	FUNEC_11682.mRNA.5,FUNEC_11682.mRNA.6	FUNEC_11682.mRNA.4,FUNEC_11682.mRNA.5,FUNEC_11682.mRNA.6,FUNEC_11682.mRNA.2
FUNEC_11682	FUNEC_11682;RI:NODE_108_length_185480_cov_51.106295:166967:167102-167199:167262:-	FUNEC_11682.mRNA.5,FUNEC_11682.mRNA.6	FUNEC_11682.mRNA.5,FUNEC_11682.mRNA.6,FUNEC_11682.mRNA.3,FUNEC_11682.mRNA.1
FUNEC_08627	FUNEC_08627;RI:NODE_109_length_182648_cov_49.553129:42167:42346-42404:42853:+	FUNEC_08627.mRNA.2,FUNEC_08627.mRNA.3	FUNEC_08627.mRNA.1,FUNEC_08627.mRNA.3,FUNEC_08627.mRNA.2
FUNEC_08627	FUNEC_08627;RI:NODE_109_length_182648_cov_49.553129:41907:41978-42036:42110:+	FUNEC_08627.mRNA.3	FUNEC_08627.mRNA.2,FUNEC_08627.mRNA.3,FUNEC_08627.mRNA.1
FUNEC_08627	FUNEC_08627;RI:NODE_109_length_182648_cov_49.553129:42036:42110-42167:42853:+	FUNEC_08627.mRNA.4	FUNEC_08627.mRNA.2,FUNEC_08627.mRNA.4
FUNEC_08633	FUNEC_08633;RI:NODE_109_length_182648_cov_49.553129:82514:82752-82821:84976:+	FUNEC_08633.mRNA.2	FUNEC_08633.mRNA.2,FUNEC_08633.mRNA.1
FUNEC_08634	FUNEC_08634;RI:NODE_109_length_182648_cov_49.553129:88034:88302-88373:88622:+	FUNEC_08634.mRNA.2	FUNEC_08634.mRNA.2,FUNEC_08634.mRNA.1
FUNEC_08638	FUNEC_08638;RI:NODE_109_length_182648_cov_49.553129:94945:95048-95133:95355:+	FUNEC_08638.mRNA.2	FUNEC_08638.mRNA.2,FUNEC_08638.mRNA.1
FUNEC_08608	FUNEC_08608;RI:NODE_109_length_182648_cov_49.553129:100712:100779-100832:101050:+	FUNEC_08608.mRNA.2	FUNEC_08608.mRNA.1,FUNEC_08608.mRNA.2
FUNEC_08591	FUNEC_08591;RI:NODE_109_length_182648_cov_49.553129:136236:137017-137075:138813:+	FUNEC_08591.mRNA.2	FUNEC_08591.mRNA.3,FUNEC_08591.mRNA.1,FUNEC_08591.mRNA.2
FUNEC_08591	FUNEC_08591;RI:NODE_109_length_182648_cov_49.553129:139570:139619-139697:140093:+	FUNEC_08591.mRNA.3	FUNEC_08591.mRNA.2,FUNEC_08591.mRNA.3,FUNEC_08591.mRNA.1
FUNEC_08643	FUNEC_08643;RI:NODE_109_length_182648_cov_49.553129:154834:154965-155028:156438:+	FUNEC_08643.mRNA.2	FUNEC_08643.mRNA.1,FUNEC_08643.mRNA.2
FUNEC_08602	FUNEC_08602;RI:NODE_109_length_182648_cov_49.553129:157341:157665-157750:158902:+	FUNEC_08602.mRNA.2	FUNEC_08602.mRNA.1,FUNEC_08602.mRNA.2
FUNEC_08595	FUNEC_08595;RI:NODE_109_length_182648_cov_49.553129:9622:11669-11720:12732:-	FUNEC_08595.mRNA.2	FUNEC_08595.mRNA.1,FUNEC_08595.mRNA.2
FUNEC_08606	FUNEC_08606;RI:NODE_109_length_182648_cov_49.553129:61534:62746-62826:64108:-	FUNEC_08606.mRNA.2	FUNEC_08606.mRNA.1,FUNEC_08606.mRNA.2
FUNEC_08586	FUNEC_08586;RI:NODE_109_length_182648_cov_49.553129:134433:135005-135074:135235:-	FUNEC_08586.mRNA.2	FUNEC_08586.mRNA.1,FUNEC_08586.mRNA.2
FUNEC_08614	FUNEC_08614;RI:NODE_109_length_182648_cov_49.553129:140790:141791-141857:141924:-	FUNEC_08614.mRNA.3	FUNEC_08614.mRNA.2,FUNEC_08614.mRNA.3,FUNEC_08614.mRNA.1
FUNEC_08584	FUNEC_08584;RI:NODE_109_length_182648_cov_49.553129:181123:182371-182431:182624:-	FUNEC_08584.mRNA.3	FUNEC_08584.mRNA.2,FUNEC_08584.mRNA.3
FUNEC_15844	FUNEC_15844;RI:NODE_10_length_724813_cov_48.857901:155810:156096-156186:156248:+	FUNEC_15844.mRNA.3	FUNEC_15844.mRNA.3,FUNEC_15844.mRNA.1
FUNEC_15844	FUNEC_15844;RI:NODE_10_length_724813_cov_48.857901:156340:156351-156414:156654:+	FUNEC_15844.mRNA.4,FUNEC_15844.mRNA.7,FUNEC_15844.mRNA.8	FUNEC_15844.mRNA.7,FUNEC_15844.mRNA.4,FUNEC_15844.mRNA.5,FUNEC_15844.mRNA.8,FUNEC_15844.mRNA.2,FUNEC_15844.mRNA.6,FUNEC_15844.mRNA.3,FUNEC_15844.mRNA.1
FUNEC_15844	FUNEC_15844;RI:NODE_10_length_724813_cov_48.857901:155810:156096-156186:156281:+	FUNEC_15844.mRNA.5,FUNEC_15844.mRNA.6,FUNEC_15844.mRNA.8	FUNEC_15844.mRNA.7,FUNEC_15844.mRNA.5,FUNEC_15844.mRNA.8,FUNEC_15844.mRNA.2,FUNEC_15844.mRNA.6,FUNEC_15844.mRNA.4
FUNEC_15844	FUNEC_15844;RI:NODE_10_length_724813_cov_48.857901:150518:155677-155731:155742:+	FUNEC_15844.mRNA.6,FUNEC_15844.mRNA.7	FUNEC_15844.mRNA.7,FUNEC_15844.mRNA.4,FUNEC_15844.mRNA.5,FUNEC_15844.mRNA.8,FUNEC_15844.mRNA.2,FUNEC_15844.mRNA.6,FUNEC_15844.mRNA.3,FUNEC_15844.mRNA.1
FUNEC_15814	FUNEC_15814;RI:NODE_10_length_724813_cov_48.857901:169924:170577-170632:170722:+	FUNEC_15814.mRNA.3	FUNEC_15814.mRNA.1,FUNEC_15814.mRNA.3
FUNEC_15814	FUNEC_15814;RI:NODE_10_length_724813_cov_48.857901:169291:169469-169924:170577:+	FUNEC_15814.mRNA.4	FUNEC_15814.mRNA.1,FUNEC_15814.mRNA.4
FUNEC_15814	FUNEC_15814;RI:NODE_10_length_724813_cov_48.857901:169291:169565-169919:170577:+	FUNEC_15814.mRNA.4	FUNEC_15814.mRNA.2,FUNEC_15814.mRNA.4
FUNEC_15814	FUNEC_15814;RI:NODE_10_length_724813_cov_48.857901:169291:169469-169924:170722:+	FUNEC_15814.mRNA.5	FUNEC_15814.mRNA.3,FUNEC_15814.mRNA.5
FUNEC_15814	FUNEC_15814;RI:NODE_10_length_724813_cov_48.857901:169291:170577-170632:170722:+	FUNEC_15814.mRNA.5	FUNEC_15814.mRNA.4,FUNEC_15814.mRNA.5
FUNEC_15884	FUNEC_15884;RI:NODE_10_length_724813_cov_48.857901:242944:243748-243885:248721:+	FUNEC_15884.mRNA.2	FUNEC_15884.mRNA.1,FUNEC_15884.mRNA.2
FUNEC_15889	FUNEC_15889;RI:NODE_10_length_724813_cov_48.857901:285107:285250-285329:285634:+	FUNEC_15889.mRNA.2,FUNEC_15889.mRNA.4	FUNEC_15889.mRNA.4,FUNEC_15889.mRNA.1,FUNEC_15889.mRNA.3,FUNEC_15889.mRNA.2
FUNEC_15889	FUNEC_15889;RI:NODE_10_length_724813_cov_48.857901:284736:284763-284815:285042:+	FUNEC_15889.mRNA.3	FUNEC_15889.mRNA.1,FUNEC_15889.mRNA.2,FUNEC_15889.mRNA.3
FUNEC_15889	FUNEC_15889;RI:NODE_10_length_724813_cov_48.857901:284506:284671-284736:284763:+	FUNEC_15889.mRNA.4	FUNEC_15889.mRNA.1,FUNEC_15889.mRNA.2,FUNEC_15889.mRNA.4
FUNEC_15925	FUNEC_15925;RI:NODE_10_length_724813_cov_48.857901:288798:289175-289230:289493:+	FUNEC_15925.mRNA.3	FUNEC_15925.mRNA.1,FUNEC_15925.mRNA.3
FUNEC_15925	FUNEC_15925;RI:NODE_10_length_724813_cov_48.857901:288798:289106-289176:289493:+	FUNEC_15925.mRNA.3	FUNEC_15925.mRNA.3,FUNEC_15925.mRNA.2
FUNEC_15855	FUNEC_15855;RI:NODE_10_length_724813_cov_48.857901:298211:298455-298512:299021:+	FUNEC_15855.mRNA.2	FUNEC_15855.mRNA.1,FUNEC_15855.mRNA.2
FUNEC_15855	FUNEC_15855;RI:NODE_10_length_724813_cov_48.857901:297841:298153-298211:298455:+	FUNEC_15855.mRNA.3,FUNEC_15855.mRNA.4	FUNEC_15855.mRNA.3,FUNEC_15855.mRNA.1,FUNEC_15855.mRNA.4
FUNEC_15781	FUNEC_15781;RI:NODE_10_length_724813_cov_48.857901:316189:316354-316449:316775:+	FUNEC_15781.mRNA.2	FUNEC_15781.mRNA.1,FUNEC_15781.mRNA.2
FUNEC_15915	FUNEC_15915;RI:NODE_10_length_724813_cov_48.857901:422910:423933-424153:424337:+	FUNEC_15915.mRNA.2	FUNEC_15915.mRNA.1,FUNEC_15915.mRNA.2
FUNEC_15856	FUNEC_15856;RI:NODE_10_length_724813_cov_48.857901:441218:441241-441295:441346:+	FUNEC_15856.mRNA.2	FUNEC_15856.mRNA.1,FUNEC_15856.mRNA.2
FUNEC_15856	FUNEC_15856;RI:NODE_10_length_724813_cov_48.857901:441406:441420-441486:443390:+	FUNEC_15856.mRNA.2,FUNEC_15856.mRNA.4	FUNEC_15856.mRNA.3,FUNEC_15856.mRNA.1,FUNEC_15856.mRNA.4,FUNEC_15856.mRNA.2
FUNEC_15856	FUNEC_15856;RI:NODE_10_length_724813_cov_48.857901:440860:441158-441218:441346:+	FUNEC_15856.mRNA.3,FUNEC_15856.mRNA.4	FUNEC_15856.mRNA.2,FUNEC_15856.mRNA.4,FUNEC_15856.mRNA.3
FUNEC_15843	FUNEC_15843;RI:NODE_10_length_724813_cov_48.857901:575080:575785-575842:576241:+	FUNEC_15843.mRNA.2	FUNEC_15843.mRNA.1,FUNEC_15843.mRNA.2
FUNEC_15843	FUNEC_15843;RI:NODE_10_length_724813_cov_48.857901:574590:575009-575080:575785:+	FUNEC_15843.mRNA.3	FUNEC_15843.mRNA.1,FUNEC_15843.mRNA.3
FUNEC_15858	FUNEC_15858;RI:NODE_10_length_724813_cov_48.857901:578100:578276-578336:578819:+	FUNEC_15858.mRNA.2,FUNEC_15858.mRNA.3	FUNEC_15858.mRNA.2,FUNEC_15858.mRNA.1,FUNEC_15858.mRNA.3
FUNEC_15858	FUNEC_15858;RI:NODE_10_length_724813_cov_48.857901:578871:579073-579130:579190:+	FUNEC_15858.mRNA.3	FUNEC_15858.mRNA.2,FUNEC_15858.mRNA.1,FUNEC_15858.mRNA.3
FUNEC_15985	FUNEC_15985;RI:NODE_10_length_724813_cov_48.857901:589000:589078-589185:589649:+	FUNEC_15985.mRNA.2	FUNEC_15985.mRNA.2,FUNEC_15985.mRNA.1
FUNEC_15985	FUNEC_15985;RI:NODE_10_length_724813_cov_48.857901:588696:588844-589018:589078:+	FUNEC_15985.mRNA.3	FUNEC_15985.mRNA.3,FUNEC_15985.mRNA.4
FUNEC_15985	FUNEC_15985;RI:NODE_10_length_724813_cov_48.857901:588696:588844-589000:589078:+	FUNEC_15985.mRNA.3	FUNEC_15985.mRNA.3,FUNEC_15985.mRNA.1
FUNEC_15985	FUNEC_15985;RI:NODE_10_length_724813_cov_48.857901:588696:588844-589000:589649:+	FUNEC_15985.mRNA.5	FUNEC_15985.mRNA.2,FUNEC_15985.mRNA.5
FUNEC_15985	FUNEC_15985;RI:NODE_10_length_724813_cov_48.857901:588696:589078-589129:589649:+	FUNEC_15985.mRNA.5	FUNEC_15985.mRNA.3,FUNEC_15985.mRNA.5
FUNEC_15952	FUNEC_15952;RI:NODE_10_length_724813_cov_48.857901:592910:593035-593094:593356:+	FUNEC_15952.mRNA.2	FUNEC_15952.mRNA.1,FUNEC_15952.mRNA.2
FUNEC_15746	FUNEC_15746;RI:NODE_10_length_724813_cov_48.857901:625904:626296-626355:626989:+	FUNEC_15746.mRNA.2	FUNEC_15746.mRNA.1,FUNEC_15746.mRNA.2
FUNEC_15897	FUNEC_15897;RI:NODE_10_length_724813_cov_48.857901:723637:724064-724123:724715:+	FUNEC_15897.mRNA.2	FUNEC_15897.mRNA.1,FUNEC_15897.mRNA.2
FUNEC_15852	FUNEC_15852;RI:NODE_10_length_724813_cov_48.857901:34407:35171-35260:35458:-	FUNEC_15852.mRNA.3	FUNEC_15852.mRNA.2,FUNEC_15852.mRNA.1,FUNEC_15852.mRNA.3
FUNEC_15805	FUNEC_15805;RI:NODE_10_length_724813_cov_48.857901:40688:40745-40796:41055:-	FUNEC_15805.mRNA.2	FUNEC_15805.mRNA.2,FUNEC_15805.mRNA.1
FUNEC_15790	FUNEC_15790;RI:NODE_10_length_724813_cov_48.857901:112460:112549-112611:112842:-	FUNEC_15790.mRNA.2	FUNEC_15790.mRNA.1,FUNEC_15790.mRNA.2
FUNEC_15749	FUNEC_15749;RI:NODE_10_length_724813_cov_48.857901:117110:117803-117872:117929:-	FUNEC_15749.mRNA.2	FUNEC_15749.mRNA.1,FUNEC_15749.mRNA.2
FUNEC_15749	FUNEC_15749;RI:NODE_10_length_724813_cov_48.857901:117872:117929-117997:119202:-	FUNEC_15749.mRNA.3	FUNEC_15749.mRNA.1,FUNEC_15749.mRNA.3
FUNEC_15749	FUNEC_15749;RI:NODE_10_length_724813_cov_48.857901:117110:117803-117872:119202:-	FUNEC_15749.mRNA.4	FUNEC_15749.mRNA.3,FUNEC_15749.mRNA.4
FUNEC_15749	FUNEC_15749;RI:NODE_10_length_724813_cov_48.857901:117110:117929-117997:119202:-	FUNEC_15749.mRNA.4	FUNEC_15749.mRNA.4,FUNEC_15749.mRNA.2
FUNEC_15819	FUNEC_15819;RI:NODE_10_length_724813_cov_48.857901:122686:122811-122905:123272:-	FUNEC_15819.mRNA.2	FUNEC_15819.mRNA.2,FUNEC_15819.mRNA.1
FUNEC_15819	FUNEC_15819;RI:NODE_10_length_724813_cov_48.857901:123333:123426-123478:123821:-	FUNEC_15819.mRNA.2	FUNEC_15819.mRNA.2,FUNEC_15819.mRNA.1
FUNEC_15984	FUNEC_15984;RI:NODE_10_length_724813_cov_48.857901:177928:178289-178358:179266:-	FUNEC_15984.mRNA.2	FUNEC_15984.mRNA.2,FUNEC_15984.mRNA.1
FUNEC_15862	FUNEC_15862;RI:NODE_10_length_724813_cov_48.857901:194924:195811-195874:197928:-	FUNEC_15862.mRNA.2	FUNEC_15862.mRNA.1,FUNEC_15862.mRNA.2
FUNEC_15862	FUNEC_15862;RI:NODE_10_length_724813_cov_48.857901:195874:197928-198019:198752:-	FUNEC_15862.mRNA.3	FUNEC_15862.mRNA.3,FUNEC_15862.mRNA.1
FUNEC_15943	FUNEC_15943;RI:NODE_10_length_724813_cov_48.857901:214374:214834-214914:215462:-	FUNEC_15943.mRNA.3,FUNEC_15943.mRNA.5	FUNEC_15943.mRNA.4,FUNEC_15943.mRNA.2,FUNEC_15943.mRNA.3,FUNEC_15943.mRNA.1,FUNEC_15943.mRNA.5
FUNEC_15943	FUNEC_15943;RI:NODE_10_length_724813_cov_48.857901:215514:217371-217924:218048:-	FUNEC_15943.mRNA.4,FUNEC_15943.mRNA.5	FUNEC_15943.mRNA.1,FUNEC_15943.mRNA.4,FUNEC_15943.mRNA.5
FUNEC_15943	FUNEC_15943;RI:NODE_10_length_724813_cov_48.857901:215514:217371-217738:218048:-	FUNEC_15943.mRNA.4,FUNEC_15943.mRNA.5	FUNEC_15943.mRNA.3,FUNEC_15943.mRNA.4,FUNEC_15943.mRNA.2,FUNEC_15943.mRNA.5
FUNEC_15838	FUNEC_15838;RI:NODE_10_length_724813_cov_48.857901:273580:274257-274315:274812:-	FUNEC_15838.mRNA.3	FUNEC_15838.mRNA.3,FUNEC_15838.mRNA.2,FUNEC_15838.mRNA.1
FUNEC_15909	FUNEC_15909;RI:NODE_10_length_724813_cov_48.857901:281015:281104-281164:281405:-	FUNEC_15909.mRNA.2	FUNEC_15909.mRNA.1,FUNEC_15909.mRNA.2
FUNEC_15841	FUNEC_15841;RI:NODE_10_length_724813_cov_48.857901:290872:291486-291548:291709:-	FUNEC_15841.mRNA.2	FUNEC_15841.mRNA.1,FUNEC_15841.mRNA.2
FUNEC_15929	FUNEC_15929;RI:NODE_10_length_724813_cov_48.857901:305422:306224-306372:306875:-	FUNEC_15929.mRNA.2	FUNEC_15929.mRNA.2,FUNEC_15929.mRNA.1
FUNEC_15768	FUNEC_15768;RI:NODE_10_length_724813_cov_48.857901:356457:356522-356570:356954:-	FUNEC_15768.mRNA.2	FUNEC_15768.mRNA.2,FUNEC_15768.mRNA.1
FUNEC_15971	FUNEC_15971;RI:NODE_10_length_724813_cov_48.857901:388796:389423-389476:389478:-	FUNEC_15971.mRNA.2	FUNEC_15971.mRNA.2,FUNEC_15971.mRNA.1
FUNEC_15794	FUNEC_15794;RI:NODE_10_length_724813_cov_48.857901:431273:431899-431960:432961:-	FUNEC_15794.mRNA.2	FUNEC_15794.mRNA.1,FUNEC_15794.mRNA.2
FUNEC_15878	FUNEC_15878;RI:NODE_10_length_724813_cov_48.857901:434659:434708-434760:434968:-	FUNEC_15878.mRNA.2	FUNEC_15878.mRNA.2,FUNEC_15878.mRNA.1
FUNEC_15958	FUNEC_15958;RI:NODE_10_length_724813_cov_48.857901:457508:457600-457747:458058:-	FUNEC_15958.mRNA.2	FUNEC_15958.mRNA.2,FUNEC_15958.mRNA.1
FUNEC_15958	FUNEC_15958;RI:NODE_10_length_724813_cov_48.857901:456777:457461-457508:458058:-	FUNEC_15958.mRNA.3	FUNEC_15958.mRNA.2,FUNEC_15958.mRNA.3
FUNEC_15918	FUNEC_15918;RI:NODE_10_length_724813_cov_48.857901:464280:464348-464421:464728:-	FUNEC_15918.mRNA.2	FUNEC_15918.mRNA.1,FUNEC_15918.mRNA.2
FUNEC_15976	FUNEC_15976;RI:NODE_10_length_724813_cov_48.857901:487142:487882-487954:488853:-	FUNEC_15976.mRNA.2	FUNEC_15976.mRNA.2,FUNEC_15976.mRNA.1
FUNEC_15954	FUNEC_15954;RI:NODE_10_length_724813_cov_48.857901:507312:507633-507703:507959:-	FUNEC_15954.mRNA.2	FUNEC_15954.mRNA.2,FUNEC_15954.mRNA.1
FUNEC_15847	FUNEC_15847;RI:NODE_10_length_724813_cov_48.857901:525131:525425-525476:525660:-	FUNEC_15847.mRNA.2	FUNEC_15847.mRNA.1,FUNEC_15847.mRNA.2
FUNEC_15965	FUNEC_15965;RI:NODE_10_length_724813_cov_48.857901:577040:577605-577712:578629:-	FUNEC_15965.mRNA.2	FUNEC_15965.mRNA.2,FUNEC_15965.mRNA.1
FUNEC_15950	FUNEC_15950;RI:NODE_10_length_724813_cov_48.857901:599128:599266-599330:600975:-	FUNEC_15950.mRNA.2	FUNEC_15950.mRNA.2,FUNEC_15950.mRNA.1
FUNEC_15926	FUNEC_15926;RI:NODE_10_length_724813_cov_48.857901:602463:602745-602817:605465:-	FUNEC_15926.mRNA.2,FUNEC_15926.mRNA.4	FUNEC_15926.mRNA.3,FUNEC_15926.mRNA.2,FUNEC_15926.mRNA.1,FUNEC_15926.mRNA.4
FUNEC_15926	FUNEC_15926;RI:NODE_10_length_724813_cov_48.857901:605522:605709-605776:605799:-	FUNEC_15926.mRNA.3,FUNEC_15926.mRNA.4	FUNEC_15926.mRNA.3,FUNEC_15926.mRNA.2,FUNEC_15926.mRNA.1,FUNEC_15926.mRNA.4
FUNEC_15934	FUNEC_15934;RI:NODE_10_length_724813_cov_48.857901:636659:636741-636794:636997:-	FUNEC_15934.mRNA.3	FUNEC_15934.mRNA.1,FUNEC_15934.mRNA.3,FUNEC_15934.mRNA.2
FUNEC_15951	FUNEC_15951;RI:NODE_10_length_724813_cov_48.857901:679430:679453-679552:680255:-	FUNEC_15951.mRNA.2	FUNEC_15951.mRNA.2,FUNEC_15951.mRNA.7,FUNEC_15951.mRNA.1,FUNEC_15951.mRNA.4
FUNEC_15951	FUNEC_15951;RI:NODE_10_length_724813_cov_48.857901:679296:679322-679430:679453:-	FUNEC_15951.mRNA.3	FUNEC_15951.mRNA.7,FUNEC_15951.mRNA.3,FUNEC_15951.mRNA.1
FUNEC_15951	FUNEC_15951;RI:NODE_10_length_724813_cov_48.857901:677879:679041-679296:679322:-	FUNEC_15951.mRNA.4	FUNEC_15951.mRNA.2,FUNEC_15951.mRNA.1,FUNEC_15951.mRNA.4
FUNEC_15951	FUNEC_15951;RI:NODE_10_length_724813_cov_48.857901:679296:679453-679552:680255:-	FUNEC_15951.mRNA.5	FUNEC_15951.mRNA.5,FUNEC_15951.mRNA.3
FUNEC_15951	FUNEC_15951;RI:NODE_10_length_724813_cov_48.857901:679296:679322-679430:680255:-	FUNEC_15951.mRNA.5	FUNEC_15951.mRNA.2,FUNEC_15951.mRNA.5
FUNEC_15951	FUNEC_15951;RI:NODE_10_length_724813_cov_48.857901:677879:679041-679296:679453:-	FUNEC_15951.mRNA.6	FUNEC_15951.mRNA.3,FUNEC_15951.mRNA.6
FUNEC_15951	FUNEC_15951;RI:NODE_10_length_724813_cov_48.857901:677879:679322-679430:679453:-	FUNEC_15951.mRNA.6	FUNEC_15951.mRNA.6,FUNEC_15951.mRNA.4
FUNEC_15951	FUNEC_15951;RI:NODE_10_length_724813_cov_48.857901:677565:677825-677879:679041:-	FUNEC_15951.mRNA.7	FUNEC_15951.mRNA.7,FUNEC_15951.mRNA.5,FUNEC_15951.mRNA.3,FUNEC_15951.mRNA.2,FUNEC_15951.mRNA.1
FUNEC_15900	FUNEC_15900;RI:NODE_10_length_724813_cov_48.857901:694120:694296-694392:694409:-	FUNEC_15900.mRNA.2	FUNEC_15900.mRNA.2,FUNEC_15900.mRNA.1
FUNEC_15900	FUNEC_15900;RI:NODE_10_length_724813_cov_48.857901:693603:694022-694120:694296:-	FUNEC_15900.mRNA.3	FUNEC_15900.mRNA.3,FUNEC_15900.mRNA.1
FUNEC_15900	FUNEC_15900;RI:NODE_10_length_724813_cov_48.857901:693603:694296-694392:694409:-	FUNEC_15900.mRNA.4	FUNEC_15900.mRNA.3,FUNEC_15900.mRNA.4
FUNEC_15900	FUNEC_15900;RI:NODE_10_length_724813_cov_48.857901:693603:694022-694120:694409:-	FUNEC_15900.mRNA.4	FUNEC_15900.mRNA.2,FUNEC_15900.mRNA.4
FUNEC_15900	FUNEC_15900;RI:NODE_10_length_724813_cov_48.857901:694120:694409-694485:694735:-	FUNEC_15900.mRNA.5	FUNEC_15900.mRNA.2,FUNEC_15900.mRNA.5
FUNEC_15900	FUNEC_15900;RI:NODE_10_length_724813_cov_48.857901:693603:694022-694120:694735:-	FUNEC_15900.mRNA.6	FUNEC_15900.mRNA.6,FUNEC_15900.mRNA.5
FUNEC_15900	FUNEC_15900;RI:NODE_10_length_724813_cov_48.857901:693603:694409-694485:694735:-	FUNEC_15900.mRNA.6	FUNEC_15900.mRNA.6,FUNEC_15900.mRNA.4
FUNEC_15812	FUNEC_15812;RI:NODE_10_length_724813_cov_48.857901:716727:717632-717681:717733:-	FUNEC_15812.mRNA.2	FUNEC_15812.mRNA.1,FUNEC_15812.mRNA.2
FUNEC_15938	FUNEC_15938;RI:NODE_10_length_724813_cov_48.857901:719874:719924-720018:720037:-	FUNEC_15938.mRNA.2	FUNEC_15938.mRNA.2,FUNEC_15938.mRNA.1
FUNEC_15938	FUNEC_15938;RI:NODE_10_length_724813_cov_48.857901:720018:720037-720093:720631:-	FUNEC_15938.mRNA.3	FUNEC_15938.mRNA.3,FUNEC_15938.mRNA.1
FUNEC_15938	FUNEC_15938;RI:NODE_10_length_724813_cov_48.857901:719209:719820-719874:720037:-	FUNEC_15938.mRNA.4	FUNEC_15938.mRNA.4,FUNEC_15938.mRNA.2
FUNEC_05255	FUNEC_05255;RI:NODE_110_length_182433_cov_48.822016:15739:16015-16079:16423:+	FUNEC_05255.mRNA.2	FUNEC_05255.mRNA.2,FUNEC_05255.mRNA.1
FUNEC_05250	FUNEC_05250;RI:NODE_110_length_182433_cov_48.822016:49147:49337-49423:49946:+	FUNEC_05250.mRNA.2	FUNEC_05250.mRNA.3,FUNEC_05250.mRNA.1,FUNEC_05250.mRNA.2,FUNEC_05250.mRNA.4
FUNEC_05250	FUNEC_05250;RI:NODE_110_length_182433_cov_48.822016:47031:47088-47168:47486:+	FUNEC_05250.mRNA.3	FUNEC_05250.mRNA.3,FUNEC_05250.mRNA.1,FUNEC_05250.mRNA.2
FUNEC_05250	FUNEC_05250;RI:NODE_110_length_182433_cov_48.822016:46137:46945-47031:47486:+	FUNEC_05250.mRNA.4	FUNEC_05250.mRNA.3,FUNEC_05250.mRNA.4
FUNEC_05220	FUNEC_05220;RI:NODE_110_length_182433_cov_48.822016:161250:161829-161912:162521:+	FUNEC_05220.mRNA.2	FUNEC_05220.mRNA.2,FUNEC_05220.mRNA.1
FUNEC_05207	FUNEC_05207;RI:NODE_110_length_182433_cov_48.822016:166923:167442-167501:167631:+	FUNEC_05207.mRNA.4,FUNEC_05207.mRNA.5	FUNEC_05207.mRNA.4,FUNEC_05207.mRNA.2,FUNEC_05207.mRNA.1,FUNEC_05207.mRNA.3,FUNEC_05207.mRNA.5
FUNEC_05225	FUNEC_05225;RI:NODE_110_length_182433_cov_48.822016:26719:26986-27037:27158:-	FUNEC_05225.mRNA.2	FUNEC_05225.mRNA.2,FUNEC_05225.mRNA.1
FUNEC_05225	FUNEC_05225;RI:NODE_110_length_182433_cov_48.822016:27037:27158-27236:27469:-	FUNEC_05225.mRNA.3	FUNEC_05225.mRNA.1,FUNEC_05225.mRNA.3
FUNEC_05225	FUNEC_05225;RI:NODE_110_length_182433_cov_48.822016:26719:27158-27236:27469:-	FUNEC_05225.mRNA.4	FUNEC_05225.mRNA.4,FUNEC_05225.mRNA.2
FUNEC_05225	FUNEC_05225;RI:NODE_110_length_182433_cov_48.822016:26719:26986-27037:27469:-	FUNEC_05225.mRNA.4	FUNEC_05225.mRNA.4,FUNEC_05225.mRNA.3
FUNEC_05216	FUNEC_05216;RI:NODE_110_length_182433_cov_48.822016:37137:37347-37427:37599:-	FUNEC_05216.mRNA.3	FUNEC_05216.mRNA.1,FUNEC_05216.mRNA.3
FUNEC_05216	FUNEC_05216;RI:NODE_110_length_182433_cov_48.822016:37137:37366-37427:37599:-	FUNEC_05216.mRNA.3	FUNEC_05216.mRNA.2,FUNEC_05216.mRNA.3
FUNEC_05208	FUNEC_05208;RI:NODE_110_length_182433_cov_48.822016:79911:79958-80225:80470:-	FUNEC_05208.mRNA.2	FUNEC_05208.mRNA.7,FUNEC_05208.mRNA.5,FUNEC_05208.mRNA.2,FUNEC_05208.mRNA.1,FUNEC_05208.mRNA.4
FUNEC_05208	FUNEC_05208;RI:NODE_110_length_182433_cov_48.822016:79574:79820-79911:79958:-	FUNEC_05208.mRNA.3,FUNEC_05208.mRNA.8	FUNEC_05208.mRNA.3,FUNEC_05208.mRNA.5,FUNEC_05208.mRNA.8,FUNEC_05208.mRNA.1
FUNEC_05208	FUNEC_05208;RI:NODE_110_length_182433_cov_48.822016:79317:79394-79574:79820:-	FUNEC_05208.mRNA.4	FUNEC_05208.mRNA.4,FUNEC_05208.mRNA.2,FUNEC_05208.mRNA.1
FUNEC_05208	FUNEC_05208;RI:NODE_110_length_182433_cov_48.822016:77041:79264-79317:79394:-	FUNEC_05208.mRNA.5,FUNEC_05208.mRNA.8	FUNEC_05208.mRNA.5,FUNEC_05208.mRNA.6,FUNEC_05208.mRNA.2,FUNEC_05208.mRNA.8,FUNEC_05208.mRNA.1,FUNEC_05208.mRNA.3
FUNEC_05208	FUNEC_05208;RI:NODE_110_length_182433_cov_48.822016:79574:79958-80225:80470:-	FUNEC_05208.mRNA.6	FUNEC_05208.mRNA.3,FUNEC_05208.mRNA.6,FUNEC_05208.mRNA.8
FUNEC_05208	FUNEC_05208;RI:NODE_110_length_182433_cov_48.822016:79574:79820-79911:80470:-	FUNEC_05208.mRNA.6	FUNEC_05208.mRNA.6,FUNEC_05208.mRNA.2
FUNEC_05208	FUNEC_05208;RI:NODE_110_length_182433_cov_48.822016:77041:79394-79574:79820:-	FUNEC_05208.mRNA.7	FUNEC_05208.mRNA.7,FUNEC_05208.mRNA.5
FUNEC_05208	FUNEC_05208;RI:NODE_110_length_182433_cov_48.822016:77041:79264-79317:79820:-	FUNEC_05208.mRNA.7	FUNEC_05208.mRNA.7,FUNEC_05208.mRNA.4
FUNEC_05241	FUNEC_05241;RI:NODE_110_length_182433_cov_48.822016:133832:134265-134343:135234:-	FUNEC_05241.mRNA.2	FUNEC_05241.mRNA.2,FUNEC_05241.mRNA.1
FUNEC_05277	FUNEC_05277;RI:NODE_110_length_182433_cov_48.822016:135570:136086-136165:136804:-	FUNEC_05277.mRNA.2	FUNEC_05277.mRNA.2,FUNEC_05277.mRNA.1
FUNEC_05277	FUNEC_05277;RI:NODE_110_length_182433_cov_48.822016:136165:136804-136859:137232:-	FUNEC_05277.mRNA.3	FUNEC_05277.mRNA.3,FUNEC_05277.mRNA.1
FUNEC_05259	FUNEC_05259;RI:NODE_110_length_182433_cov_48.822016:139331:139531-139592:139984:-	FUNEC_05259.mRNA.2	FUNEC_05259.mRNA.1,FUNEC_05259.mRNA.2
FUNEC_05259	FUNEC_05259;RI:NODE_110_length_182433_cov_48.822016:139592:139984-140051:140258:-	FUNEC_05259.mRNA.3	FUNEC_05259.mRNA.1,FUNEC_05259.mRNA.3
FUNEC_05259	FUNEC_05259;RI:NODE_110_length_182433_cov_48.822016:139331:139531-139592:140258:-	FUNEC_05259.mRNA.4	FUNEC_05259.mRNA.4,FUNEC_05259.mRNA.3
FUNEC_05259	FUNEC_05259;RI:NODE_110_length_182433_cov_48.822016:139331:139984-140051:140258:-	FUNEC_05259.mRNA.4	FUNEC_05259.mRNA.2,FUNEC_05259.mRNA.4
FUNEC_05219	FUNEC_05219;RI:NODE_110_length_182433_cov_48.822016:153914:154097-154153:154397:-	FUNEC_05219.mRNA.3	FUNEC_05219.mRNA.1,FUNEC_05219.mRNA.3
FUNEC_03651	FUNEC_03651;RI:NODE_111_length_178920_cov_50.031130:14707:15234-15292:16052:-	FUNEC_03651.mRNA.2	FUNEC_03651.mRNA.2,FUNEC_03651.mRNA.1
FUNEC_03651	FUNEC_03651;RI:NODE_111_length_178920_cov_50.031130:15292:16052-16140:16157:-	FUNEC_03651.mRNA.3	FUNEC_03651.mRNA.3,FUNEC_03651.mRNA.1
FUNEC_03651	FUNEC_03651;RI:NODE_111_length_178920_cov_50.031130:14707:15234-15292:16157:-	FUNEC_03651.mRNA.4	FUNEC_03651.mRNA.4,FUNEC_03651.mRNA.3
FUNEC_03651	FUNEC_03651;RI:NODE_111_length_178920_cov_50.031130:14707:16052-16140:16157:-	FUNEC_03651.mRNA.4	FUNEC_03651.mRNA.4,FUNEC_03651.mRNA.2
FUNEC_03618	FUNEC_03618;RI:NODE_111_length_178920_cov_50.031130:19318:20080-20133:21202:-	FUNEC_03618.mRNA.2	FUNEC_03618.mRNA.2,FUNEC_03618.mRNA.1
FUNEC_03662	FUNEC_03662;RI:NODE_111_length_178920_cov_50.031130:22317:25727-25773:25835:-	FUNEC_03662.mRNA.2	FUNEC_03662.mRNA.2,FUNEC_03662.mRNA.1
FUNEC_03637	FUNEC_03637;RI:NODE_111_length_178920_cov_50.031130:29800:31669-31745:32015:-	FUNEC_03637.mRNA.2,FUNEC_03637.mRNA.4,FUNEC_03637.mRNA.6	FUNEC_03637.mRNA.3,FUNEC_03637.mRNA.4,FUNEC_03637.mRNA.2,FUNEC_03637.mRNA.6,FUNEC_03637.mRNA.1
FUNEC_03637	FUNEC_03637;RI:NODE_111_length_178920_cov_50.031130:32083:32184-32237:34608:-	FUNEC_03637.mRNA.3,FUNEC_03637.mRNA.6	FUNEC_03637.mRNA.4,FUNEC_03637.mRNA.6,FUNEC_03637.mRNA.3,FUNEC_03637.mRNA.1
FUNEC_03637	FUNEC_03637;RI:NODE_111_length_178920_cov_50.031130:31745:32015-32083:32184:-	FUNEC_03637.mRNA.5	FUNEC_03637.mRNA.5,FUNEC_03637.mRNA.1
FUNEC_03637	FUNEC_03637;RI:NODE_111_length_178920_cov_50.031130:29800:32015-32122:32184:-	FUNEC_03637.mRNA.7	FUNEC_03637.mRNA.7,FUNEC_03637.mRNA.2
FUNEC_03637	FUNEC_03637;RI:NODE_111_length_178920_cov_50.031130:29800:32015-32083:32184:-	FUNEC_03637.mRNA.7	FUNEC_03637.mRNA.7,FUNEC_03637.mRNA.4
FUNEC_03637	FUNEC_03637;RI:NODE_111_length_178920_cov_50.031130:29800:31669-31745:32184:-	FUNEC_03637.mRNA.7	FUNEC_03637.mRNA.7,FUNEC_03637.mRNA.5
FUNEC_03637	FUNEC_03637;RI:NODE_111_length_178920_cov_50.031130:31745:32015-32083:34608:-	FUNEC_03637.mRNA.8	FUNEC_03637.mRNA.3,FUNEC_03637.mRNA.8
FUNEC_03637	FUNEC_03637;RI:NODE_111_length_178920_cov_50.031130:31745:32184-32237:34608:-	FUNEC_03637.mRNA.8	FUNEC_03637.mRNA.5,FUNEC_03637.mRNA.8
FUNEC_03612	FUNEC_03612;RI:NODE_111_length_178920_cov_50.031130:47843:48770-48826:48935:-	FUNEC_03612.mRNA.2	FUNEC_03612.mRNA.1,FUNEC_03612.mRNA.2
FUNEC_03633	FUNEC_03633;RI:NODE_111_length_178920_cov_50.031130:4369:4729-4802:5327:+	FUNEC_03633.mRNA.2	FUNEC_03633.mRNA.1,FUNEC_03633.mRNA.2
FUNEC_03633	FUNEC_03633;RI:NODE_111_length_178920_cov_50.031130:4243:4315-4369:4729:+	FUNEC_03633.mRNA.3	FUNEC_03633.mRNA.1,FUNEC_03633.mRNA.3
FUNEC_03633	FUNEC_03633;RI:NODE_111_length_178920_cov_50.031130:4243:4729-4802:5327:+	FUNEC_03633.mRNA.4	FUNEC_03633.mRNA.4,FUNEC_03633.mRNA.3
FUNEC_03633	FUNEC_03633;RI:NODE_111_length_178920_cov_50.031130:4243:4315-4369:5327:+	FUNEC_03633.mRNA.4	FUNEC_03633.mRNA.4,FUNEC_03633.mRNA.2
FUNEC_03607	FUNEC_03607;RI:NODE_111_length_178920_cov_50.031130:13735:13805-13887:14906:+	FUNEC_03607.mRNA.2	FUNEC_03607.mRNA.2,FUNEC_03607.mRNA.1
FUNEC_03619	FUNEC_03619;RI:NODE_111_length_178920_cov_50.031130:37344:38035-38097:39122:+	FUNEC_03619.mRNA.2	FUNEC_03619.mRNA.1,FUNEC_03619.mRNA.2
FUNEC_03619	FUNEC_03619;RI:NODE_111_length_178920_cov_50.031130:36411:37289-37344:38035:+	FUNEC_03619.mRNA.3	FUNEC_03619.mRNA.1,FUNEC_03619.mRNA.3
FUNEC_03627	FUNEC_03627;RI:NODE_111_length_178920_cov_50.031130:62362:62698-62759:62953:+	FUNEC_03627.mRNA.2	FUNEC_03627.mRNA.2,FUNEC_03627.mRNA.1
FUNEC_03647	FUNEC_03647;RI:NODE_111_length_178920_cov_50.031130:104934:105773-105852:106134:+	FUNEC_03647.mRNA.2	FUNEC_03647.mRNA.1,FUNEC_03647.mRNA.2
FUNEC_03623	FUNEC_03623;RI:NODE_111_length_178920_cov_50.031130:139404:140212-140268:140308:+	FUNEC_03623.mRNA.1,FUNEC_03623.mRNA.5	FUNEC_03623.mRNA.1,FUNEC_03623.mRNA.2,FUNEC_03623.mRNA.5
FUNEC_03623	FUNEC_03623;RI:NODE_111_length_178920_cov_50.031130:140363:140546-140632:142314:+	FUNEC_03623.mRNA.2,FUNEC_03623.mRNA.5	FUNEC_03623.mRNA.5,FUNEC_03623.mRNA.1,FUNEC_03623.mRNA.2
FUNEC_03623	FUNEC_03623;RI:NODE_111_length_178920_cov_50.031130:140181:140546-140632:142314:+	FUNEC_03623.mRNA.6	FUNEC_03623.mRNA.3,FUNEC_03623.mRNA.6
FUNEC_03623	FUNEC_03623;RI:NODE_111_length_178920_cov_50.031130:140268:140308-140363:142314:+	FUNEC_03623.mRNA.7	FUNEC_03623.mRNA.7,FUNEC_03623.mRNA.2
FUNEC_03623	FUNEC_03623;RI:NODE_111_length_178920_cov_50.031130:140268:140546-140632:142314:+	FUNEC_03623.mRNA.7	FUNEC_03623.mRNA.4,FUNEC_03623.mRNA.7
FUNEC_03493	FUNEC_03493;RI:NODE_112_length_177332_cov_51.471760:12745:13209-13257:13594:-	FUNEC_03493.mRNA.2	FUNEC_03493.mRNA.1,FUNEC_03493.mRNA.2
FUNEC_03522	FUNEC_03522;RI:NODE_112_length_177332_cov_51.471760:15546:16039-16093:18056:-	FUNEC_03522.mRNA.3,FUNEC_03522.mRNA.5	FUNEC_03522.mRNA.3,FUNEC_03522.mRNA.2,FUNEC_03522.mRNA.5
FUNEC_03522	FUNEC_03522;RI:NODE_112_length_177332_cov_51.471760:15546:18056-18105:18438:-	FUNEC_03522.mRNA.4	FUNEC_03522.mRNA.4,FUNEC_03522.mRNA.3
FUNEC_03522	FUNEC_03522;RI:NODE_112_length_177332_cov_51.471760:18105:18438-18487:19150:-	FUNEC_03522.mRNA.5	FUNEC_03522.mRNA.3,FUNEC_03522.mRNA.2,FUNEC_03522.mRNA.1,FUNEC_03522.mRNA.5
FUNEC_03490	FUNEC_03490;RI:NODE_112_length_177332_cov_51.471760:48017:48356-48409:48515:-	FUNEC_03490.mRNA.3,FUNEC_03490.mRNA.4	FUNEC_03490.mRNA.5,FUNEC_03490.mRNA.2,FUNEC_03490.mRNA.3,FUNEC_03490.mRNA.1,FUNEC_03490.mRNA.6,FUNEC_03490.mRNA.4
FUNEC_03490	FUNEC_03490;RI:NODE_112_length_177332_cov_51.471760:46394:46598-46664:47014:-	FUNEC_03490.mRNA.5,FUNEC_03490.mRNA.6	FUNEC_03490.mRNA.5,FUNEC_03490.mRNA.2,FUNEC_03490.mRNA.3,FUNEC_03490.mRNA.1,FUNEC_03490.mRNA.6,FUNEC_03490.mRNA.4
FUNEC_03484	FUNEC_03484;RI:NODE_112_length_177332_cov_51.471760:19774:20256-20327:22194:+	FUNEC_03484.mRNA.3	FUNEC_03484.mRNA.3,FUNEC_03484.mRNA.1
FUNEC_03484	FUNEC_03484;RI:NODE_112_length_177332_cov_51.471760:19774:20256-20322:22194:+	FUNEC_03484.mRNA.3	FUNEC_03484.mRNA.2,FUNEC_03484.mRNA.3
FUNEC_00792	FUNEC_00792;RI:NODE_113_length_177303_cov_46.965273:153808:154467-154526:155387:+	FUNEC_00792.mRNA.2,FUNEC_00792.mRNA.3	FUNEC_00792.mRNA.2,FUNEC_00792.mRNA.3,FUNEC_00792.mRNA.1
FUNEC_00792	FUNEC_00792;RI:NODE_113_length_177303_cov_46.965273:155568:156365-156427:156872:+	FUNEC_00792.mRNA.3	FUNEC_00792.mRNA.2,FUNEC_00792.mRNA.3
FUNEC_00783	FUNEC_00783;RI:NODE_113_length_177303_cov_46.965273:168881:169175-169239:169866:+	FUNEC_00783.mRNA.2,FUNEC_00783.mRNA.5	FUNEC_00783.mRNA.4,FUNEC_00783.mRNA.6,FUNEC_00783.mRNA.1,FUNEC_00783.mRNA.5,FUNEC_00783.mRNA.3,FUNEC_00783.mRNA.7,FUNEC_00783.mRNA.2
FUNEC_00783	FUNEC_00783;RI:NODE_113_length_177303_cov_46.965273:175686:176294-176351:177303:+	FUNEC_00783.mRNA.3,FUNEC_00783.mRNA.5	FUNEC_00783.mRNA.1,FUNEC_00783.mRNA.5,FUNEC_00783.mRNA.3
FUNEC_00783	FUNEC_00783;RI:NODE_113_length_177303_cov_46.965273:175686:176319-176397:177303:+	FUNEC_00783.mRNA.3,FUNEC_00783.mRNA.5	FUNEC_00783.mRNA.2,FUNEC_00783.mRNA.5,FUNEC_00783.mRNA.3
FUNEC_00783	FUNEC_00783;RI:NODE_113_length_177303_cov_46.965273:170335:176319-176397:177303:+	FUNEC_00783.mRNA.4	FUNEC_00783.mRNA.4,FUNEC_00783.mRNA.6
FUNEC_00783	FUNEC_00783;RI:NODE_113_length_177303_cov_46.965273:170335:176294-176351:177303:+	FUNEC_00783.mRNA.4	FUNEC_00783.mRNA.4,FUNEC_00783.mRNA.7
FUNEC_00783	FUNEC_00783;RI:NODE_113_length_177303_cov_46.965273:170335:175631-175686:177303:+	FUNEC_00783.mRNA.4	FUNEC_00783.mRNA.4,FUNEC_00783.mRNA.5,FUNEC_00783.mRNA.3
FUNEC_00783	FUNEC_00783;RI:NODE_113_length_177303_cov_46.965273:170335:175631-175686:176319:+	FUNEC_00783.mRNA.6	FUNEC_00783.mRNA.6,FUNEC_00783.mRNA.2
FUNEC_00783	FUNEC_00783;RI:NODE_113_length_177303_cov_46.965273:170335:175631-175686:176294:+	FUNEC_00783.mRNA.7	FUNEC_00783.mRNA.7,FUNEC_00783.mRNA.1
FUNEC_00760	FUNEC_00760;RI:NODE_113_length_177303_cov_46.965273:74416:74632-74888:75347:-	FUNEC_00760.mRNA.3	FUNEC_00760.mRNA.2,FUNEC_00760.mRNA.3
FUNEC_00760	FUNEC_00760;RI:NODE_113_length_177303_cov_46.965273:74416:74632-74710:75347:-	FUNEC_00760.mRNA.3	FUNEC_00760.mRNA.3,FUNEC_00760.mRNA.1
FUNEC_00759	FUNEC_00759;RI:NODE_113_length_177303_cov_46.965273:77655:78659-78718:78888:-	FUNEC_00759.mRNA.2	FUNEC_00759.mRNA.4,FUNEC_00759.mRNA.2,FUNEC_00759.mRNA.1,FUNEC_00759.mRNA.5,FUNEC_00759.mRNA.3
FUNEC_00759	FUNEC_00759;RI:NODE_113_length_177303_cov_46.965273:75921:77129-77192:77276:-	FUNEC_00759.mRNA.3	FUNEC_00759.mRNA.2,FUNEC_00759.mRNA.1,FUNEC_00759.mRNA.3
FUNEC_00759	FUNEC_00759;RI:NODE_113_length_177303_cov_46.965273:77192:77276-77334:77595:-	FUNEC_00759.mRNA.4	FUNEC_00759.mRNA.2,FUNEC_00759.mRNA.1,FUNEC_00759.mRNA.4
FUNEC_00759	FUNEC_00759;RI:NODE_113_length_177303_cov_46.965273:75921:77276-77334:77595:-	FUNEC_00759.mRNA.5	FUNEC_00759.mRNA.3,FUNEC_00759.mRNA.5
FUNEC_00759	FUNEC_00759;RI:NODE_113_length_177303_cov_46.965273:75921:77129-77192:77595:-	FUNEC_00759.mRNA.5	FUNEC_00759.mRNA.4,FUNEC_00759.mRNA.5
FUNEC_00800	FUNEC_00800;RI:NODE_113_length_177303_cov_46.965273:110490:111305-111365:111554:-	FUNEC_00800.mRNA.2	FUNEC_00800.mRNA.2,FUNEC_00800.mRNA.1
FUNEC_00820	FUNEC_00820;RI:NODE_113_length_177303_cov_46.965273:150995:153190-153282:153857:-	FUNEC_00820.mRNA.2	FUNEC_00820.mRNA.1,FUNEC_00820.mRNA.2
FUNEC_00757	FUNEC_00757;RI:NODE_113_length_177303_cov_46.965273:173414:174998-175058:176918:-	FUNEC_00757.mRNA.3,FUNEC_00757.mRNA.6	FUNEC_00757.mRNA.6,FUNEC_00757.mRNA.2,FUNEC_00757.mRNA.3
FUNEC_00757	FUNEC_00757;RI:NODE_113_length_177303_cov_46.965273:172050:173364-173414:174998:-	FUNEC_00757.mRNA.4,FUNEC_00757.mRNA.5	FUNEC_00757.mRNA.4,FUNEC_00757.mRNA.5,FUNEC_00757.mRNA.2
FUNEC_00757	FUNEC_00757;RI:NODE_113_length_177303_cov_46.965273:172050:172385-172486:174998:-	FUNEC_00757.mRNA.4,FUNEC_00757.mRNA.5	FUNEC_00757.mRNA.4,FUNEC_00757.mRNA.1,FUNEC_00757.mRNA.5
FUNEC_00757	FUNEC_00757;RI:NODE_113_length_177303_cov_46.965273:172050:173364-173414:176918:-	FUNEC_00757.mRNA.7,FUNEC_00757.mRNA.8	FUNEC_00757.mRNA.6,FUNEC_00757.mRNA.8,FUNEC_00757.mRNA.7,FUNEC_00757.mRNA.3
FUNEC_00757	FUNEC_00757;RI:NODE_113_length_177303_cov_46.965273:172050:174998-175058:176918:-	FUNEC_00757.mRNA.7,FUNEC_00757.mRNA.8	FUNEC_00757.mRNA.4,FUNEC_00757.mRNA.8,FUNEC_00757.mRNA.7,FUNEC_00757.mRNA.5
FUNEC_00757	FUNEC_00757;RI:NODE_113_length_177303_cov_46.965273:170618:171612-171667:171963:-	FUNEC_00757.mRNA.5,FUNEC_00757.mRNA.6,FUNEC_00757.mRNA.8	FUNEC_00757.mRNA.6,FUNEC_00757.mRNA.8,FUNEC_00757.mRNA.5,FUNEC_00757.mRNA.1
FUNEC_12965	FUNEC_12965;RI:NODE_114_length_171473_cov_49.308718:28270:28336-28406:29244:-	FUNEC_12965.mRNA.2	FUNEC_12965.mRNA.1,FUNEC_12965.mRNA.2
FUNEC_12989	FUNEC_12989;RI:NODE_114_length_171473_cov_49.308718:99859:100999-101055:101440:-	FUNEC_12989.mRNA.2	FUNEC_12989.mRNA.1,FUNEC_12989.mRNA.2
FUNEC_13011	FUNEC_13011;RI:NODE_114_length_171473_cov_49.308718:127690:127810-127883:128133:-	FUNEC_13011.mRNA.2	FUNEC_13011.mRNA.1,FUNEC_13011.mRNA.2
FUNEC_13011	FUNEC_13011;RI:NODE_114_length_171473_cov_49.308718:127388:127639-127690:127810:-	FUNEC_13011.mRNA.3	FUNEC_13011.mRNA.1,FUNEC_13011.mRNA.3
FUNEC_13011	FUNEC_13011;RI:NODE_114_length_171473_cov_49.308718:127388:127639-127690:128133:-	FUNEC_13011.mRNA.4	FUNEC_13011.mRNA.4,FUNEC_13011.mRNA.2
FUNEC_13011	FUNEC_13011;RI:NODE_114_length_171473_cov_49.308718:127388:127810-127883:128133:-	FUNEC_13011.mRNA.4	FUNEC_13011.mRNA.3,FUNEC_13011.mRNA.4
FUNEC_12957	FUNEC_12957;RI:NODE_114_length_171473_cov_49.308718:2730:4064-4125:5230:+	FUNEC_12957.mRNA.2	FUNEC_12957.mRNA.2,FUNEC_12957.mRNA.1
FUNEC_12993	FUNEC_12993;RI:NODE_114_length_171473_cov_49.308718:143475:143631-143816:144422:+	FUNEC_12993.mRNA.2	FUNEC_12993.mRNA.2,FUNEC_12993.mRNA.1
FUNEC_12975	FUNEC_12975;RI:NODE_114_length_171473_cov_49.308718:165630:165821-165878:166044:+	FUNEC_12975.mRNA.2	FUNEC_12975.mRNA.1,FUNEC_12975.mRNA.2
FUNEC_14756	FUNEC_14756;RI:NODE_115_length_170640_cov_54.960034:25323:26038-26101:26901:+	FUNEC_14756.mRNA.2	FUNEC_14756.mRNA.2,FUNEC_14756.mRNA.1
FUNEC_14756	FUNEC_14756;RI:NODE_115_length_170640_cov_54.960034:26101:26901-26965:27282:+	FUNEC_14756.mRNA.3	FUNEC_14756.mRNA.1,FUNEC_14756.mRNA.3
FUNEC_14780	FUNEC_14780;RI:NODE_115_length_170640_cov_54.960034:32509:33635-33718:34782:+	FUNEC_14780.mRNA.3	FUNEC_14780.mRNA.2,FUNEC_14780.mRNA.3
FUNEC_14780	FUNEC_14780;RI:NODE_115_length_170640_cov_54.960034:32509:33635-33743:34782:+	FUNEC_14780.mRNA.3	FUNEC_14780.mRNA.3,FUNEC_14780.mRNA.1
FUNEC_14772	FUNEC_14772;RI:NODE_115_length_170640_cov_54.960034:39164:39628-39697:41942:-	FUNEC_14772.mRNA.2,FUNEC_14772.mRNA.4	FUNEC_14772.mRNA.5,FUNEC_14772.mRNA.2,FUNEC_14772.mRNA.3,FUNEC_14772.mRNA.4,FUNEC_14772.mRNA.1
FUNEC_14772	FUNEC_14772;RI:NODE_115_length_170640_cov_54.960034:42794:43213-43292:43344:-	FUNEC_14772.mRNA.3,FUNEC_14772.mRNA.4	FUNEC_14772.mRNA.3,FUNEC_14772.mRNA.1,FUNEC_14772.mRNA.2,FUNEC_14772.mRNA.4
FUNEC_14772	FUNEC_14772;RI:NODE_115_length_170640_cov_54.960034:42516:42738-42794:43213:-	FUNEC_14772.mRNA.5	FUNEC_14772.mRNA.5,FUNEC_14772.mRNA.2,FUNEC_14772.mRNA.1
FUNEC_06850	FUNEC_06850;RI:NODE_116_length_170362_cov_45.365501:12764:13181-13257:13359:-	FUNEC_06850.mRNA.2	FUNEC_06850.mRNA.2,FUNEC_06850.mRNA.1
FUNEC_06841	FUNEC_06841;RI:NODE_116_length_170362_cov_45.365501:41506:42638-42688:43924:-	FUNEC_06841.mRNA.2	FUNEC_06841.mRNA.2,FUNEC_06841.mRNA.1
FUNEC_06883	FUNEC_06883;RI:NODE_116_length_170362_cov_45.365501:83209:84154-84208:84281:-	FUNEC_06883.mRNA.2,FUNEC_06883.mRNA.3	FUNEC_06883.mRNA.2,FUNEC_06883.mRNA.1,FUNEC_06883.mRNA.3
FUNEC_06883	FUNEC_06883;RI:NODE_116_length_170362_cov_45.365501:84362:85675-85752:86069:-	FUNEC_06883.mRNA.3	FUNEC_06883.mRNA.2,FUNEC_06883.mRNA.1,FUNEC_06883.mRNA.3
FUNEC_06837	FUNEC_06837;RI:NODE_116_length_170362_cov_45.365501:102370:103690-103765:106376:-	FUNEC_06837.mRNA.2,FUNEC_06837.mRNA.4,FUNEC_06837.mRNA.5	FUNEC_06837.mRNA.5,FUNEC_06837.mRNA.2,FUNEC_06837.mRNA.3,FUNEC_06837.mRNA.1,FUNEC_06837.mRNA.4
FUNEC_06837	FUNEC_06837;RI:NODE_116_length_170362_cov_45.365501:100185:100747-100794:102292:-	FUNEC_06837.mRNA.3,FUNEC_06837.mRNA.5	FUNEC_06837.mRNA.5,FUNEC_06837.mRNA.3,FUNEC_06837.mRNA.2,FUNEC_06837.mRNA.1
FUNEC_06837	FUNEC_06837;RI:NODE_116_length_170362_cov_45.365501:100185:100742-100794:102292:-	FUNEC_06837.mRNA.3,FUNEC_06837.mRNA.5	FUNEC_06837.mRNA.5,FUNEC_06837.mRNA.3,FUNEC_06837.mRNA.4
FUNEC_06836	FUNEC_06836;RI:NODE_116_length_170362_cov_45.365501:9920:10701-10770:12974:+	FUNEC_06836.mRNA.2	FUNEC_06836.mRNA.2,FUNEC_06836.mRNA.1
FUNEC_06864	FUNEC_06864;RI:NODE_116_length_170362_cov_45.365501:35662:36448-36745:38674:+	FUNEC_06864.mRNA.2	FUNEC_06864.mRNA.2,FUNEC_06864.mRNA.1
FUNEC_06832	FUNEC_06832;RI:NODE_116_length_170362_cov_45.365501:40479:40740-40794:41005:+	FUNEC_06832.mRNA.2	FUNEC_06832.mRNA.2,FUNEC_06832.mRNA.1
FUNEC_06832	FUNEC_06832;RI:NODE_116_length_170362_cov_45.365501:39258:40433-40479:40740:+	FUNEC_06832.mRNA.3	FUNEC_06832.mRNA.3,FUNEC_06832.mRNA.1
FUNEC_06870	FUNEC_06870;RI:NODE_116_length_170362_cov_45.365501:74438:76017-76067:76678:+	FUNEC_06870.mRNA.2	FUNEC_06870.mRNA.2,FUNEC_06870.mRNA.3,FUNEC_06870.mRNA.1,FUNEC_06870.mRNA.4
FUNEC_06870	FUNEC_06870;RI:NODE_116_length_170362_cov_45.365501:72429:73875-74030:74100:+	FUNEC_06870.mRNA.3	FUNEC_06870.mRNA.2,FUNEC_06870.mRNA.3,FUNEC_06870.mRNA.1,FUNEC_06870.mRNA.5
FUNEC_06870	FUNEC_06870;RI:NODE_116_length_170362_cov_45.365501:72429:74100-74154:74385:+	FUNEC_06870.mRNA.4	FUNEC_06870.mRNA.3,FUNEC_06870.mRNA.4
FUNEC_06870	FUNEC_06870;RI:NODE_116_length_170362_cov_45.365501:74154:74385-74438:76017:+	FUNEC_06870.mRNA.5	FUNEC_06870.mRNA.3,FUNEC_06870.mRNA.1,FUNEC_06870.mRNA.5
FUNEC_06874	FUNEC_06874;RI:NODE_116_length_170362_cov_45.365501:77646:78009-78061:78109:+	FUNEC_06874.mRNA.2	FUNEC_06874.mRNA.2,FUNEC_06874.mRNA.1
FUNEC_06830	FUNEC_06830;RI:NODE_116_length_170362_cov_45.365501:131341:132227-132289:135506:+	FUNEC_06830.mRNA.2	FUNEC_06830.mRNA.2,FUNEC_06830.mRNA.1
FUNEC_06830	FUNEC_06830;RI:NODE_116_length_170362_cov_45.365501:131341:135506-135562:135944:+	FUNEC_06830.mRNA.3	FUNEC_06830.mRNA.3,FUNEC_06830.mRNA.2
FUNEC_06885	FUNEC_06885;RI:NODE_116_length_170362_cov_45.365501:159643:160212-160272:160347:+	FUNEC_06885.mRNA.3,FUNEC_06885.mRNA.4	FUNEC_06885.mRNA.4,FUNEC_06885.mRNA.1,FUNEC_06885.mRNA.3,FUNEC_06885.mRNA.2
FUNEC_06845	FUNEC_06845;RI:NODE_116_length_170362_cov_45.365501:160658:161019-161084:161229:+	FUNEC_06845.mRNA.1	FUNEC_06845.mRNA.1,FUNEC_06845.mRNA.2
FUNEC_08725	FUNEC_08725;RI:NODE_117_length_168220_cov_52.111701:1800:1875-1934:2474:-	FUNEC_08725.mRNA.2	FUNEC_08725.mRNA.1,FUNEC_08725.mRNA.2
FUNEC_08725	FUNEC_08725;RI:NODE_117_length_168220_cov_52.111701:1469:1723-1800:1875:-	FUNEC_08725.mRNA.3	FUNEC_08725.mRNA.1,FUNEC_08725.mRNA.3
FUNEC_08725	FUNEC_08725;RI:NODE_117_length_168220_cov_52.111701:1469:1723-1800:2474:-	FUNEC_08725.mRNA.4	FUNEC_08725.mRNA.4,FUNEC_08725.mRNA.2
FUNEC_08725	FUNEC_08725;RI:NODE_117_length_168220_cov_52.111701:1469:1875-1934:2474:-	FUNEC_08725.mRNA.4	FUNEC_08725.mRNA.4,FUNEC_08725.mRNA.3
FUNEC_08694	FUNEC_08694;RI:NODE_117_length_168220_cov_52.111701:15357:15681-15752:15980:-	FUNEC_08694.mRNA.2	FUNEC_08694.mRNA.2,FUNEC_08694.mRNA.1
FUNEC_08703	FUNEC_08703;RI:NODE_117_length_168220_cov_52.111701:104240:104442-104579:104950:-	FUNEC_08703.mRNA.2,FUNEC_08703.mRNA.3	FUNEC_08703.mRNA.4,FUNEC_08703.mRNA.2,FUNEC_08703.mRNA.3
FUNEC_08703	FUNEC_08703;RI:NODE_117_length_168220_cov_52.111701:104240:104439-104579:104950:-	FUNEC_08703.mRNA.2,FUNEC_08703.mRNA.3	FUNEC_08703.mRNA.2,FUNEC_08703.mRNA.1,FUNEC_08703.mRNA.3
FUNEC_08703	FUNEC_08703;RI:NODE_117_length_168220_cov_52.111701:103840:104053-104119:104182:-	FUNEC_08703.mRNA.3	FUNEC_08703.mRNA.2,FUNEC_08703.mRNA.4,FUNEC_08703.mRNA.3,FUNEC_08703.mRNA.1
FUNEC_08721	FUNEC_08721;RI:NODE_117_length_168220_cov_52.111701:119566:120051-120142:120215:-	FUNEC_08721.mRNA.2	FUNEC_08721.mRNA.1,FUNEC_08721.mRNA.2
FUNEC_08733	FUNEC_08733;RI:NODE_117_length_168220_cov_52.111701:29381:29461-29630:31602:+	FUNEC_08733.mRNA.2	FUNEC_08733.mRNA.1,FUNEC_08733.mRNA.2
FUNEC_08690	FUNEC_08690;RI:NODE_117_length_168220_cov_52.111701:100373:101171-101316:102292:+	FUNEC_08690.mRNA.2	FUNEC_08690.mRNA.2,FUNEC_08690.mRNA.1
FUNEC_08684	FUNEC_08684;RI:NODE_117_length_168220_cov_52.111701:154465:155193-155258:155337:+	FUNEC_08684.mRNA.2	FUNEC_08684.mRNA.1,FUNEC_08684.mRNA.2
FUNEC_00858	FUNEC_00858;RI:NODE_118_length_162205_cov_57.540719:2126:2234-2306:2628:+	FUNEC_00858.mRNA.2	FUNEC_00858.mRNA.2,FUNEC_00858.mRNA.1
FUNEC_00858	FUNEC_00858;RI:NODE_118_length_162205_cov_57.540719:1813:2058-2126:2234:+	FUNEC_00858.mRNA.3	FUNEC_00858.mRNA.3,FUNEC_00858.mRNA.1
FUNEC_00858	FUNEC_00858;RI:NODE_118_length_162205_cov_57.540719:1813:2234-2306:2628:+	FUNEC_00858.mRNA.4	FUNEC_00858.mRNA.3,FUNEC_00858.mRNA.4
FUNEC_00858	FUNEC_00858;RI:NODE_118_length_162205_cov_57.540719:1813:2058-2126:2628:+	FUNEC_00858.mRNA.4	FUNEC_00858.mRNA.4,FUNEC_00858.mRNA.2
FUNEC_00840	FUNEC_00840;RI:NODE_118_length_162205_cov_57.540719:40574:40809-40899:41560:+	FUNEC_00840.mRNA.2	FUNEC_00840.mRNA.2,FUNEC_00840.mRNA.1
FUNEC_00844	FUNEC_00844;RI:NODE_118_length_162205_cov_57.540719:83708:83774-83827:83874:+	FUNEC_00844.mRNA.1,FUNEC_00844.mRNA.3	FUNEC_00844.mRNA.2,FUNEC_00844.mRNA.3,FUNEC_00844.mRNA.1
FUNEC_00844	FUNEC_00844;RI:NODE_118_length_162205_cov_57.540719:84030:84141-84189:84341:+	FUNEC_00844.mRNA.2,FUNEC_00844.mRNA.3	FUNEC_00844.mRNA.3,FUNEC_00844.mRNA.2,FUNEC_00844.mRNA.1
FUNEC_00831	FUNEC_00831;RI:NODE_118_length_162205_cov_57.540719:92226:92676-92748:93112:+	FUNEC_00831.mRNA.2	FUNEC_00831.mRNA.1,FUNEC_00831.mRNA.2
FUNEC_00847	FUNEC_00847;RI:NODE_118_length_162205_cov_57.540719:118857:120349-120417:120837:+	FUNEC_00847.mRNA.2	FUNEC_00847.mRNA.1,FUNEC_00847.mRNA.2
FUNEC_00851	FUNEC_00851;RI:NODE_118_length_162205_cov_57.540719:133746:133875-134049:135606:+	FUNEC_00851.mRNA.4	FUNEC_00851.mRNA.4,FUNEC_00851.mRNA.3
FUNEC_00851	FUNEC_00851;RI:NODE_118_length_162205_cov_57.540719:133746:133875-134098:135606:+	FUNEC_00851.mRNA.4	FUNEC_00851.mRNA.4,FUNEC_00851.mRNA.1
FUNEC_00851	FUNEC_00851;RI:NODE_118_length_162205_cov_57.540719:133746:133913-134049:135606:+	FUNEC_00851.mRNA.4	FUNEC_00851.mRNA.4,FUNEC_00851.mRNA.2
FUNEC_00862	FUNEC_00862;RI:NODE_118_length_162205_cov_57.540719:4564:5115-5211:5390:-	FUNEC_00862.mRNA.2	FUNEC_00862.mRNA.1,FUNEC_00862.mRNA.2
FUNEC_00852	FUNEC_00852;RI:NODE_118_length_162205_cov_57.540719:43738:44053-44117:44283:-	FUNEC_00852.mRNA.2	FUNEC_00852.mRNA.1,FUNEC_00852.mRNA.2
FUNEC_00852	FUNEC_00852;RI:NODE_118_length_162205_cov_57.540719:44117:44283-44351:44433:-	FUNEC_00852.mRNA.3,FUNEC_00852.mRNA.4	FUNEC_00852.mRNA.1,FUNEC_00852.mRNA.4,FUNEC_00852.mRNA.3
FUNEC_00852	FUNEC_00852;RI:NODE_118_length_162205_cov_57.540719:44640:44686-44776:45117:-	FUNEC_00852.mRNA.4	FUNEC_00852.mRNA.3,FUNEC_00852.mRNA.1,FUNEC_00852.mRNA.4,FUNEC_00852.mRNA.2
FUNEC_00842	FUNEC_00842;RI:NODE_118_length_162205_cov_57.540719:81084:81186-81244:81922:-	FUNEC_00842.mRNA.2	FUNEC_00842.mRNA.2,FUNEC_00842.mRNA.1
FUNEC_00845	FUNEC_00845;RI:NODE_118_length_162205_cov_57.540719:89201:89296-89349:89381:-	FUNEC_00845.mRNA.3	FUNEC_00845.mRNA.3,FUNEC_00845.mRNA.2,FUNEC_00845.mRNA.1
FUNEC_00856	FUNEC_00856;RI:NODE_118_length_162205_cov_57.540719:94163:95146-95215:95538:-	FUNEC_00856.mRNA.3	FUNEC_00856.mRNA.1,FUNEC_00856.mRNA.2,FUNEC_00856.mRNA.3,FUNEC_00856.mRNA.5,FUNEC_00856.mRNA.4,FUNEC_00856.mRNA.6
FUNEC_00856	FUNEC_00856;RI:NODE_118_length_162205_cov_57.540719:96457:96953-97038:98224:-	FUNEC_00856.mRNA.4,FUNEC_00856.mRNA.6	FUNEC_00856.mRNA.4,FUNEC_00856.mRNA.2,FUNEC_00856.mRNA.3,FUNEC_00856.mRNA.6
FUNEC_00856	FUNEC_00856;RI:NODE_118_length_162205_cov_57.540719:96457:96953-97208:98224:-	FUNEC_00856.mRNA.4,FUNEC_00856.mRNA.6	FUNEC_00856.mRNA.1,FUNEC_00856.mRNA.4,FUNEC_00856.mRNA.5,FUNEC_00856.mRNA.6
FUNEC_00856	FUNEC_00856;RI:NODE_118_length_162205_cov_57.540719:96058:96290-96361:96398:-	FUNEC_00856.mRNA.6	FUNEC_00856.mRNA.1,FUNEC_00856.mRNA.2,FUNEC_00856.mRNA.3,FUNEC_00856.mRNA.4,FUNEC_00856.mRNA.6
FUNEC_00860	FUNEC_00860;RI:NODE_118_length_162205_cov_57.540719:115747:116178-116405:116584:-	FUNEC_00860.mRNA.2	FUNEC_00860.mRNA.1,FUNEC_00860.mRNA.2
FUNEC_00860	FUNEC_00860;RI:NODE_118_length_162205_cov_57.540719:115568:115653-115747:116584:-	FUNEC_00860.mRNA.3	FUNEC_00860.mRNA.2,FUNEC_00860.mRNA.3
FUNEC_17548	FUNEC_17548;RI:NODE_119_length_155514_cov_50.512307:5074:5543-5598:5771:-	FUNEC_17548.mRNA.2	FUNEC_17548.mRNA.1,FUNEC_17548.mRNA.2
FUNEC_17548	FUNEC_17548;RI:NODE_119_length_155514_cov_50.512307:5598:5771-5868:7260:-	FUNEC_17548.mRNA.3	FUNEC_17548.mRNA.1,FUNEC_17548.mRNA.3
FUNEC_17577	FUNEC_17577;RI:NODE_119_length_155514_cov_50.512307:28643:29749-29871:30544:-	FUNEC_17577.mRNA.2	FUNEC_17577.mRNA.1,FUNEC_17577.mRNA.2
FUNEC_17577	FUNEC_17577;RI:NODE_119_length_155514_cov_50.512307:27664:28586-28643:30544:-	FUNEC_17577.mRNA.4	FUNEC_17577.mRNA.4,FUNEC_17577.mRNA.2
FUNEC_17577	FUNEC_17577;RI:NODE_119_length_155514_cov_50.512307:28643:29749-29871:33165:-	FUNEC_17577.mRNA.5	FUNEC_17577.mRNA.5,FUNEC_17577.mRNA.3
FUNEC_17577	FUNEC_17577;RI:NODE_119_length_155514_cov_50.512307:28643:30544-30626:33165:-	FUNEC_17577.mRNA.5	FUNEC_17577.mRNA.5,FUNEC_17577.mRNA.2
FUNEC_17577	FUNEC_17577;RI:NODE_119_length_155514_cov_50.512307:29871:30544-30626:33165:-	FUNEC_17577.mRNA.3	FUNEC_17577.mRNA.3,FUNEC_17577.mRNA.1
FUNEC_17547	FUNEC_17547;RI:NODE_119_length_155514_cov_50.512307:34540:37246-37310:38759:-	FUNEC_17547.mRNA.2	FUNEC_17547.mRNA.2,FUNEC_17547.mRNA.1
FUNEC_17566	FUNEC_17566;RI:NODE_119_length_155514_cov_50.512307:8062:8306-8397:9477:+	FUNEC_17566.mRNA.2	FUNEC_17566.mRNA.1,FUNEC_17566.mRNA.2
FUNEC_17566	FUNEC_17566;RI:NODE_119_length_155514_cov_50.512307:8397:9477-9542:10205:+	FUNEC_17566.mRNA.3,FUNEC_17566.mRNA.4	FUNEC_17566.mRNA.1,FUNEC_17566.mRNA.4,FUNEC_17566.mRNA.3
FUNEC_17566	FUNEC_17566;RI:NODE_119_length_155514_cov_50.512307:7608:7869-8062:8306:+	FUNEC_17566.mRNA.4	FUNEC_17566.mRNA.1,FUNEC_17566.mRNA.4,FUNEC_17566.mRNA.3
FUNEC_17566	FUNEC_17566;RI:NODE_119_length_155514_cov_50.512307:7608:7869-8062:9477:+	FUNEC_17566.mRNA.5	FUNEC_17566.mRNA.5,FUNEC_17566.mRNA.2
FUNEC_17566	FUNEC_17566;RI:NODE_119_length_155514_cov_50.512307:8062:9477-9542:10205:+	FUNEC_17566.mRNA.6	FUNEC_17566.mRNA.6,FUNEC_17566.mRNA.2
FUNEC_17566	FUNEC_17566;RI:NODE_119_length_155514_cov_50.512307:8062:8306-8397:10205:+	FUNEC_17566.mRNA.6	FUNEC_17566.mRNA.6,FUNEC_17566.mRNA.3
FUNEC_17551	FUNEC_17551;RI:NODE_119_length_155514_cov_50.512307:50395:51323-51386:51996:+	FUNEC_17551.mRNA.3	FUNEC_17551.mRNA.3,FUNEC_17551.mRNA.4,FUNEC_17551.mRNA.2
FUNEC_17551	FUNEC_17551;RI:NODE_119_length_155514_cov_50.512307:53282:54644-54707:55538:+	FUNEC_17551.mRNA.4,FUNEC_17551.mRNA.5,FUNEC_17551.mRNA.7	FUNEC_17551.mRNA.2,FUNEC_17551.mRNA.1,FUNEC_17551.mRNA.5,FUNEC_17551.mRNA.3,FUNEC_17551.mRNA.4,FUNEC_17551.mRNA.6,FUNEC_17551.mRNA.7
FUNEC_17551	FUNEC_17551;RI:NODE_119_length_155514_cov_50.512307:50395:51323-51386:52298:+	FUNEC_17551.mRNA.6,FUNEC_17551.mRNA.7	FUNEC_17551.mRNA.6,FUNEC_17551.mRNA.7,FUNEC_17551.mRNA.5,FUNEC_17551.mRNA.1
FUNEC_17546	FUNEC_17546;RI:NODE_119_length_155514_cov_50.512307:57465:58295-58359:58595:+	FUNEC_17546.mRNA.3	FUNEC_17546.mRNA.2,FUNEC_17546.mRNA.3
FUNEC_17546	FUNEC_17546;RI:NODE_119_length_155514_cov_50.512307:55583:57298-57361:58295:+	FUNEC_17546.mRNA.4	FUNEC_17546.mRNA.4,FUNEC_17546.mRNA.1
FUNEC_17546	FUNEC_17546;RI:NODE_119_length_155514_cov_50.512307:55583:56028-57465:58295:+	FUNEC_17546.mRNA.4	FUNEC_17546.mRNA.2,FUNEC_17546.mRNA.4
FUNEC_17546	FUNEC_17546;RI:NODE_119_length_155514_cov_50.512307:57361:58295-58359:58595:+	FUNEC_17546.mRNA.5	FUNEC_17546.mRNA.5,FUNEC_17546.mRNA.1
FUNEC_17546	FUNEC_17546;RI:NODE_119_length_155514_cov_50.512307:55583:57298-57361:58595:+	FUNEC_17546.mRNA.6	FUNEC_17546.mRNA.6,FUNEC_17546.mRNA.5
FUNEC_17546	FUNEC_17546;RI:NODE_119_length_155514_cov_50.512307:55583:56028-57465:58595:+	FUNEC_17546.mRNA.6	FUNEC_17546.mRNA.6,FUNEC_17546.mRNA.3
FUNEC_17546	FUNEC_17546;RI:NODE_119_length_155514_cov_50.512307:55583:58295-58359:58595:+	FUNEC_17546.mRNA.6	FUNEC_17546.mRNA.6,FUNEC_17546.mRNA.4
FUNEC_02975	FUNEC_02975;RI:NODE_11_length_683297_cov_49.622612:132454:132846-132919:133295:+	FUNEC_02975.mRNA.2,FUNEC_02975.mRNA.4	FUNEC_02975.mRNA.1,FUNEC_02975.mRNA.3,FUNEC_02975.mRNA.2,FUNEC_02975.mRNA.4
FUNEC_02975	FUNEC_02975;RI:NODE_11_length_683297_cov_49.622612:130431:130706-130776:131453:+	FUNEC_02975.mRNA.3,FUNEC_02975.mRNA.4,FUNEC_02975.mRNA.6	FUNEC_02975.mRNA.1,FUNEC_02975.mRNA.2,FUNEC_02975.mRNA.4,FUNEC_02975.mRNA.6,FUNEC_02975.mRNA.3,FUNEC_02975.mRNA.5
FUNEC_02975	FUNEC_02975;RI:NODE_11_length_683297_cov_49.622612:131985:132396-132454:133295:+	FUNEC_02975.mRNA.5,FUNEC_02975.mRNA.6	FUNEC_02975.mRNA.6,FUNEC_02975.mRNA.2,FUNEC_02975.mRNA.4,FUNEC_02975.mRNA.5
FUNEC_03033	FUNEC_03033;RI:NODE_11_length_683297_cov_49.622612:176530:176608-176665:177628:+	FUNEC_03033.mRNA.2,FUNEC_03033.mRNA.5	FUNEC_03033.mRNA.2,FUNEC_03033.mRNA.1,FUNEC_03033.mRNA.4,FUNEC_03033.mRNA.5
FUNEC_03033	FUNEC_03033;RI:NODE_11_length_683297_cov_49.622612:176306:176481-176530:176608:+	FUNEC_03033.mRNA.3,FUNEC_03033.mRNA.6	FUNEC_03033.mRNA.3,FUNEC_03033.mRNA.1,FUNEC_03033.mRNA.4,FUNEC_03033.mRNA.6
FUNEC_03033	FUNEC_03033;RI:NODE_11_length_683297_cov_49.622612:177677:177816-177924:178785:+	FUNEC_03033.mRNA.4,FUNEC_03033.mRNA.5,FUNEC_03033.mRNA.6,FUNEC_03033.mRNA.7	FUNEC_03033.mRNA.2,FUNEC_03033.mRNA.7,FUNEC_03033.mRNA.3,FUNEC_03033.mRNA.1,FUNEC_03033.mRNA.5,FUNEC_03033.mRNA.6,FUNEC_03033.mRNA.4
FUNEC_03033	FUNEC_03033;RI:NODE_11_length_683297_cov_49.622612:176306:176481-176530:177628:+	FUNEC_03033.mRNA.7	FUNEC_03033.mRNA.2,FUNEC_03033.mRNA.7,FUNEC_03033.mRNA.5
FUNEC_03033	FUNEC_03033;RI:NODE_11_length_683297_cov_49.622612:176306:176608-176665:177628:+	FUNEC_03033.mRNA.7	FUNEC_03033.mRNA.3,FUNEC_03033.mRNA.7,FUNEC_03033.mRNA.6
FUNEC_03002	FUNEC_03002;RI:NODE_11_length_683297_cov_49.622612:179683:180506-180573:180685:+	FUNEC_03002.mRNA.2	FUNEC_03002.mRNA.3,FUNEC_03002.mRNA.2,FUNEC_03002.mRNA.1,FUNEC_03002.mRNA.5
FUNEC_03002	FUNEC_03002;RI:NODE_11_length_683297_cov_49.622612:182021:182227-182303:183020:+	FUNEC_03002.mRNA.3	FUNEC_03002.mRNA.3,FUNEC_03002.mRNA.2,FUNEC_03002.mRNA.5,FUNEC_03002.mRNA.4,FUNEC_03002.mRNA.1
FUNEC_03002	FUNEC_03002;RI:NODE_11_length_683297_cov_49.622612:179683:180685-180733:180833:+	FUNEC_03002.mRNA.4	FUNEC_03002.mRNA.4,FUNEC_03002.mRNA.2
FUNEC_03002	FUNEC_03002;RI:NODE_11_length_683297_cov_49.622612:180733:180833-180892:181069:+	FUNEC_03002.mRNA.5	FUNEC_03002.mRNA.3,FUNEC_03002.mRNA.2,FUNEC_03002.mRNA.5,FUNEC_03002.mRNA.1
FUNEC_02943	FUNEC_02943;RI:NODE_11_length_683297_cov_49.622612:273747:273956-274038:274488:+	FUNEC_02943.mRNA.3	FUNEC_02943.mRNA.3,FUNEC_02943.mRNA.2
FUNEC_02943	FUNEC_02943;RI:NODE_11_length_683297_cov_49.622612:273747:273956-274014:274488:+	FUNEC_02943.mRNA.3	FUNEC_02943.mRNA.3,FUNEC_02943.mRNA.1
FUNEC_03070	FUNEC_03070;RI:NODE_11_length_683297_cov_49.622612:345554:345874-345941:345966:+	FUNEC_03070.mRNA.2	FUNEC_03070.mRNA.2,FUNEC_03070.mRNA.1
FUNEC_03070	FUNEC_03070;RI:NODE_11_length_683297_cov_49.622612:345941:345966-346028:346109:+	FUNEC_03070.mRNA.3	FUNEC_03070.mRNA.1,FUNEC_03070.mRNA.3
FUNEC_03070	FUNEC_03070;RI:NODE_11_length_683297_cov_49.622612:345554:345966-346028:346109:+	FUNEC_03070.mRNA.4	FUNEC_03070.mRNA.2,FUNEC_03070.mRNA.4
FUNEC_03070	FUNEC_03070;RI:NODE_11_length_683297_cov_49.622612:345554:345874-345941:346109:+	FUNEC_03070.mRNA.4	FUNEC_03070.mRNA.3,FUNEC_03070.mRNA.4
FUNEC_02969	FUNEC_02969;RI:NODE_11_length_683297_cov_49.622612:347541:347737-347788:347851:+	FUNEC_02969.mRNA.3	FUNEC_02969.mRNA.3,FUNEC_02969.mRNA.2
FUNEC_02969	FUNEC_02969;RI:NODE_11_length_683297_cov_49.622612:347180:347444-347541:347737:+	FUNEC_02969.mRNA.4	FUNEC_02969.mRNA.2,FUNEC_02969.mRNA.4
FUNEC_02969	FUNEC_02969;RI:NODE_11_length_683297_cov_49.622612:347180:347444-347600:347737:+	FUNEC_02969.mRNA.4	FUNEC_02969.mRNA.1,FUNEC_02969.mRNA.4
FUNEC_03071	FUNEC_03071;RI:NODE_11_length_683297_cov_49.622612:442625:443945-444006:444610:+	FUNEC_03071.mRNA.2	FUNEC_03071.mRNA.1,FUNEC_03071.mRNA.2
FUNEC_03017	FUNEC_03017;RI:NODE_11_length_683297_cov_49.622612:446446:447055-447128:447376:+	FUNEC_03017.mRNA.2,FUNEC_03017.mRNA.5	FUNEC_03017.mRNA.1,FUNEC_03017.mRNA.5,FUNEC_03017.mRNA.2,FUNEC_03017.mRNA.3
FUNEC_03017	FUNEC_03017;RI:NODE_11_length_683297_cov_49.622612:447440:450021-450074:451093:+	FUNEC_03017.mRNA.3,FUNEC_03017.mRNA.5	FUNEC_03017.mRNA.1,FUNEC_03017.mRNA.5,FUNEC_03017.mRNA.2,FUNEC_03017.mRNA.3
FUNEC_03017	FUNEC_03017;RI:NODE_11_length_683297_cov_49.622612:447128:447376-447440:450021:+	FUNEC_03017.mRNA.4	FUNEC_03017.mRNA.1,FUNEC_03017.mRNA.4
FUNEC_03139	FUNEC_03139;RI:NODE_11_length_683297_cov_49.622612:467384:467565-467631:469289:+	FUNEC_03139.mRNA.2	FUNEC_03139.mRNA.2,FUNEC_03139.mRNA.1
FUNEC_03083	FUNEC_03083;RI:NODE_11_length_683297_cov_49.622612:493605:494775-494853:495369:+	FUNEC_03083.mRNA.1	FUNEC_03083.mRNA.1,FUNEC_03083.mRNA.2
FUNEC_03021	FUNEC_03021;RI:NODE_11_length_683297_cov_49.622612:501648:501759-501817:504601:+	FUNEC_03021.mRNA.2	FUNEC_03021.mRNA.1,FUNEC_03021.mRNA.2
FUNEC_03096	FUNEC_03096;RI:NODE_11_length_683297_cov_49.622612:518268:518429-518599:518857:+	FUNEC_03096.mRNA.2	FUNEC_03096.mRNA.3,FUNEC_03096.mRNA.1,FUNEC_03096.mRNA.2
FUNEC_03096	FUNEC_03096;RI:NODE_11_length_683297_cov_49.622612:518921:519340-519401:520999:+	FUNEC_03096.mRNA.3	FUNEC_03096.mRNA.3,FUNEC_03096.mRNA.1,FUNEC_03096.mRNA.2
FUNEC_02998	FUNEC_02998;RI:NODE_11_length_683297_cov_49.622612:525289:525515-525578:525630:+	FUNEC_02998.mRNA.2	FUNEC_02998.mRNA.1,FUNEC_02998.mRNA.2
FUNEC_02998	FUNEC_02998;RI:NODE_11_length_683297_cov_49.622612:525578:525630-525690:525858:+	FUNEC_02998.mRNA.3	FUNEC_02998.mRNA.1,FUNEC_02998.mRNA.3
FUNEC_02998	FUNEC_02998;RI:NODE_11_length_683297_cov_49.622612:525289:525515-525578:525858:+	FUNEC_02998.mRNA.4	FUNEC_02998.mRNA.4,FUNEC_02998.mRNA.3
FUNEC_02998	FUNEC_02998;RI:NODE_11_length_683297_cov_49.622612:525289:525630-525690:525858:+	FUNEC_02998.mRNA.4	FUNEC_02998.mRNA.4,FUNEC_02998.mRNA.2
FUNEC_03078	FUNEC_03078;RI:NODE_11_length_683297_cov_49.622612:593355:593625-593684:594953:+	FUNEC_03078.mRNA.3,FUNEC_03078.mRNA.4,FUNEC_03078.mRNA.7,FUNEC_03078.mRNA.8	FUNEC_03078.mRNA.4,FUNEC_03078.mRNA.1,FUNEC_03078.mRNA.6,FUNEC_03078.mRNA.8,FUNEC_03078.mRNA.2,FUNEC_03078.mRNA.7,FUNEC_03078.mRNA.5,FUNEC_03078.mRNA.3
FUNEC_03078	FUNEC_03078;RI:NODE_11_length_683297_cov_49.622612:592363:592911-592978:593297:+	FUNEC_03078.mRNA.5,FUNEC_03078.mRNA.8	FUNEC_03078.mRNA.4,FUNEC_03078.mRNA.1,FUNEC_03078.mRNA.8,FUNEC_03078.mRNA.2,FUNEC_03078.mRNA.5,FUNEC_03078.mRNA.3
FUNEC_03078	FUNEC_03078;RI:NODE_11_length_683297_cov_49.622612:591811:592309-592363:592911:+	FUNEC_03078.mRNA.6,FUNEC_03078.mRNA.7	FUNEC_03078.mRNA.1,FUNEC_03078.mRNA.4,FUNEC_03078.mRNA.7,FUNEC_03078.mRNA.6
FUNEC_03078	FUNEC_03078;RI:NODE_11_length_683297_cov_49.622612:591811:592313-592363:592911:+	FUNEC_03078.mRNA.6,FUNEC_03078.mRNA.7	FUNEC_03078.mRNA.2,FUNEC_03078.mRNA.7,FUNEC_03078.mRNA.6,FUNEC_03078.mRNA.3
FUNEC_03129	FUNEC_03129;RI:NODE_11_length_683297_cov_49.622612:596414:596984-597045:598424:+	FUNEC_03129.mRNA.2	FUNEC_03129.mRNA.1,FUNEC_03129.mRNA.2,FUNEC_03129.mRNA.3
FUNEC_03129	FUNEC_03129;RI:NODE_11_length_683297_cov_49.622612:595370:595522-595605:596356:+	FUNEC_03129.mRNA.3	FUNEC_03129.mRNA.1,FUNEC_03129.mRNA.2,FUNEC_03129.mRNA.3
FUNEC_02952	FUNEC_02952;RI:NODE_11_length_683297_cov_49.622612:600028:601252-601309:601872:+	FUNEC_02952.mRNA.2	FUNEC_02952.mRNA.1,FUNEC_02952.mRNA.2
FUNEC_03076	FUNEC_03076;RI:NODE_11_length_683297_cov_49.622612:631200:631767-631840:631980:+	FUNEC_03076.mRNA.2	FUNEC_03076.mRNA.2,FUNEC_03076.mRNA.1
FUNEC_03089	FUNEC_03089;RI:NODE_11_length_683297_cov_49.622612:640065:640681-640748:640858:+	FUNEC_03089.mRNA.2	FUNEC_03089.mRNA.1,FUNEC_03089.mRNA.2
FUNEC_03089	FUNEC_03089;RI:NODE_11_length_683297_cov_49.622612:639502:640008-640065:640681:+	FUNEC_03089.mRNA.3	FUNEC_03089.mRNA.1,FUNEC_03089.mRNA.3
FUNEC_02958	FUNEC_02958;RI:NODE_11_length_683297_cov_49.622612:643965:645140-645214:645442:+	FUNEC_02958.mRNA.1,FUNEC_02958.mRNA.3	FUNEC_02958.mRNA.3,FUNEC_02958.mRNA.1,FUNEC_02958.mRNA.2
FUNEC_03048	FUNEC_03048;RI:NODE_11_length_683297_cov_49.622612:116668:116713-116778:116959:-	FUNEC_03048.mRNA.2	FUNEC_03048.mRNA.3,FUNEC_03048.mRNA.1,FUNEC_03048.mRNA.2
FUNEC_03048	FUNEC_03048;RI:NODE_11_length_683297_cov_49.622612:114683:115073-115140:115846:-	FUNEC_03048.mRNA.3	FUNEC_03048.mRNA.5,FUNEC_03048.mRNA.3,FUNEC_03048.mRNA.4,FUNEC_03048.mRNA.1,FUNEC_03048.mRNA.2
FUNEC_03048	FUNEC_03048;RI:NODE_11_length_683297_cov_49.622612:115911:116608-116668:116713:-	FUNEC_03048.mRNA.4	FUNEC_03048.mRNA.3,FUNEC_03048.mRNA.1,FUNEC_03048.mRNA.4
FUNEC_03048	FUNEC_03048;RI:NODE_11_length_683297_cov_49.622612:115911:116608-116668:116959:-	FUNEC_03048.mRNA.5	FUNEC_03048.mRNA.5,FUNEC_03048.mRNA.2
FUNEC_03048	FUNEC_03048;RI:NODE_11_length_683297_cov_49.622612:115911:116713-116778:116959:-	FUNEC_03048.mRNA.5	FUNEC_03048.mRNA.5,FUNEC_03048.mRNA.4
FUNEC_03029	FUNEC_03029;RI:NODE_11_length_683297_cov_49.622612:183893:184086-184152:184572:-	FUNEC_03029.mRNA.2	FUNEC_03029.mRNA.2,FUNEC_03029.mRNA.1
FUNEC_02971	FUNEC_02971;RI:NODE_11_length_683297_cov_49.622612:218081:218504-218609:218959:-	FUNEC_02971.mRNA.3	FUNEC_02971.mRNA.1,FUNEC_02971.mRNA.3
FUNEC_02971	FUNEC_02971;RI:NODE_11_length_683297_cov_49.622612:218081:218491-218609:218959:-	FUNEC_02971.mRNA.3	FUNEC_02971.mRNA.3,FUNEC_02971.mRNA.2
FUNEC_03013	FUNEC_03013;RI:NODE_11_length_683297_cov_49.622612:224647:225333-225407:225630:-	FUNEC_03013.mRNA.2	FUNEC_03013.mRNA.2,FUNEC_03013.mRNA.1
FUNEC_03080	FUNEC_03080;RI:NODE_11_length_683297_cov_49.622612:245713:246127-246176:246795:-	FUNEC_03080.mRNA.2,FUNEC_03080.mRNA.4	FUNEC_03080.mRNA.2,FUNEC_03080.mRNA.1,FUNEC_03080.mRNA.4,FUNEC_03080.mRNA.3
FUNEC_03080	FUNEC_03080;RI:NODE_11_length_683297_cov_49.622612:244477:244625-244684:245179:-	FUNEC_03080.mRNA.3,FUNEC_03080.mRNA.4	FUNEC_03080.mRNA.1,FUNEC_03080.mRNA.2,FUNEC_03080.mRNA.4,FUNEC_03080.mRNA.3
FUNEC_03044	FUNEC_03044;RI:NODE_11_length_683297_cov_49.622612:281334:281458-281521:281567:-	FUNEC_03044.mRNA.2	FUNEC_03044.mRNA.1,FUNEC_03044.mRNA.2
FUNEC_03044	FUNEC_03044;RI:NODE_11_length_683297_cov_49.622612:281521:281567-281622:281668:-	FUNEC_03044.mRNA.3	FUNEC_03044.mRNA.1,FUNEC_03044.mRNA.3
FUNEC_02940	FUNEC_02940;RI:NODE_11_length_683297_cov_49.622612:282931:284351-284414:284586:-	FUNEC_02940.mRNA.2	FUNEC_02940.mRNA.1,FUNEC_02940.mRNA.2
FUNEC_03086	FUNEC_03086;RI:NODE_11_length_683297_cov_49.622612:405048:405515-405568:405974:-	FUNEC_03086.mRNA.1,FUNEC_03086.mRNA.2,FUNEC_03086.mRNA.4,FUNEC_03086.mRNA.5,FUNEC_03086.mRNA.7	FUNEC_03086.mRNA.3,FUNEC_03086.mRNA.2,FUNEC_03086.mRNA.1,FUNEC_03086.mRNA.5,FUNEC_03086.mRNA.4,FUNEC_03086.mRNA.7
FUNEC_03086	FUNEC_03086;RI:NODE_11_length_683297_cov_49.622612:406954:408100-408192:409125:-	FUNEC_03086.mRNA.2	FUNEC_03086.mRNA.2,FUNEC_03086.mRNA.1
FUNEC_03086	FUNEC_03086;RI:NODE_11_length_683297_cov_49.622612:406020:408100-408192:409125:-	FUNEC_03086.mRNA.3,FUNEC_03086.mRNA.6,FUNEC_03086.mRNA.7	FUNEC_03086.mRNA.6,FUNEC_03086.mRNA.3,FUNEC_03086.mRNA.4,FUNEC_03086.mRNA.7
FUNEC_03086	FUNEC_03086;RI:NODE_11_length_683297_cov_49.622612:406020:406725-406805:409125:-	FUNEC_03086.mRNA.3,FUNEC_03086.mRNA.6,FUNEC_03086.mRNA.7	FUNEC_03086.mRNA.6,FUNEC_03086.mRNA.3,FUNEC_03086.mRNA.5,FUNEC_03086.mRNA.7
FUNEC_03086	FUNEC_03086;RI:NODE_11_length_683297_cov_49.622612:406805:406897-406954:409125:-	FUNEC_03086.mRNA.5	FUNEC_03086.mRNA.2,FUNEC_03086.mRNA.5
FUNEC_03107	FUNEC_03107;RI:NODE_11_length_683297_cov_49.622612:419047:419691-419763:421606:-	FUNEC_03107.mRNA.2	FUNEC_03107.mRNA.1,FUNEC_03107.mRNA.2
FUNEC_02949	FUNEC_02949;RI:NODE_11_length_683297_cov_49.622612:484878:485711-485767:487866:-	FUNEC_02949.mRNA.2,FUNEC_02949.mRNA.3	FUNEC_02949.mRNA.2,FUNEC_02949.mRNA.1,FUNEC_02949.mRNA.3
FUNEC_02949	FUNEC_02949;RI:NODE_11_length_683297_cov_49.622612:483084:483637-483788:484199:-	FUNEC_02949.mRNA.3,FUNEC_02949.mRNA.5,FUNEC_02949.mRNA.6	FUNEC_02949.mRNA.2,FUNEC_02949.mRNA.3,FUNEC_02949.mRNA.6,FUNEC_02949.mRNA.5,FUNEC_02949.mRNA.4,FUNEC_02949.mRNA.1
FUNEC_02949	FUNEC_02949;RI:NODE_11_length_683297_cov_49.622612:484878:487866-487941:488696:-	FUNEC_02949.mRNA.4,FUNEC_02949.mRNA.5	FUNEC_02949.mRNA.5,FUNEC_02949.mRNA.2,FUNEC_02949.mRNA.4,FUNEC_02949.mRNA.3
FUNEC_02949	FUNEC_02949;RI:NODE_11_length_683297_cov_49.622612:484259:484807-484878:485711:-	FUNEC_02949.mRNA.6	FUNEC_02949.mRNA.1,FUNEC_02949.mRNA.6
FUNEC_03022	FUNEC_03022;RI:NODE_11_length_683297_cov_49.622612:491738:495633-495690:496251:-	FUNEC_03022.mRNA.2	FUNEC_03022.mRNA.2,FUNEC_03022.mRNA.1
FUNEC_02937	FUNEC_02937;RI:NODE_11_length_683297_cov_49.622612:499205:499807-499897:500009:-	FUNEC_02937.mRNA.2	FUNEC_02937.mRNA.2,FUNEC_02937.mRNA.1
FUNEC_03117	FUNEC_03117;RI:NODE_11_length_683297_cov_49.622612:608042:609303-609361:610392:-	FUNEC_03117.mRNA.2	FUNEC_03117.mRNA.3,FUNEC_03117.mRNA.2,FUNEC_03117.mRNA.4,FUNEC_03117.mRNA.5,FUNEC_03117.mRNA.1
FUNEC_03117	FUNEC_03117;RI:NODE_11_length_683297_cov_49.622612:611167:611252-611308:611400:-	FUNEC_03117.mRNA.3	FUNEC_03117.mRNA.2,FUNEC_03117.mRNA.1,FUNEC_03117.mRNA.3
FUNEC_03117	FUNEC_03117;RI:NODE_11_length_683297_cov_49.622612:611308:611400-611553:612118:-	FUNEC_03117.mRNA.4	FUNEC_03117.mRNA.4,FUNEC_03117.mRNA.1,FUNEC_03117.mRNA.2
FUNEC_03117	FUNEC_03117;RI:NODE_11_length_683297_cov_49.622612:611167:611400-611553:612118:-	FUNEC_03117.mRNA.5	FUNEC_03117.mRNA.3,FUNEC_03117.mRNA.5
FUNEC_03117	FUNEC_03117;RI:NODE_11_length_683297_cov_49.622612:611167:611252-611308:612118:-	FUNEC_03117.mRNA.5	FUNEC_03117.mRNA.4,FUNEC_03117.mRNA.5
FUNEC_03007	FUNEC_03007;RI:NODE_11_length_683297_cov_49.622612:626951:627333-627391:627455:-	FUNEC_03007.mRNA.2	FUNEC_03007.mRNA.1,FUNEC_03007.mRNA.2,FUNEC_03007.mRNA.4
FUNEC_03007	FUNEC_03007;RI:NODE_11_length_683297_cov_49.622612:627391:627455-627510:627566:-	FUNEC_03007.mRNA.3	FUNEC_03007.mRNA.1,FUNEC_03007.mRNA.3
FUNEC_03007	FUNEC_03007;RI:NODE_11_length_683297_cov_49.622612:627510:627566-627625:628317:-	FUNEC_03007.mRNA.4	FUNEC_03007.mRNA.4,FUNEC_03007.mRNA.2,FUNEC_03007.mRNA.1
FUNEC_03053	FUNEC_03053;RI:NODE_11_length_683297_cov_49.622612:650908:650945-651030:651102:-	FUNEC_03053.mRNA.2	FUNEC_03053.mRNA.2,FUNEC_03053.mRNA.1
FUNEC_12892	FUNEC_12892;RI:NODE_120_length_154348_cov_53.590881:115801:116709-116797:116892:-	FUNEC_12892.mRNA.3	FUNEC_12892.mRNA.3,FUNEC_12892.mRNA.2
FUNEC_12892	FUNEC_12892;RI:NODE_120_length_154348_cov_53.590881:115801:116709-116786:116892:-	FUNEC_12892.mRNA.3	FUNEC_12892.mRNA.1,FUNEC_12892.mRNA.3
FUNEC_12918	FUNEC_12918;RI:NODE_120_length_154348_cov_53.590881:127804:127911-127971:128486:-	FUNEC_12918.mRNA.2	FUNEC_12918.mRNA.2,FUNEC_12918.mRNA.1
FUNEC_12939	FUNEC_12939;RI:NODE_120_length_154348_cov_53.590881:29305:29679-29748:30448:+	FUNEC_12939.mRNA.2	FUNEC_12939.mRNA.1,FUNEC_12939.mRNA.2
FUNEC_12897	FUNEC_12897;RI:NODE_120_length_154348_cov_53.590881:68468:68605-68669:69452:+	FUNEC_12897.mRNA.2	FUNEC_12897.mRNA.2,FUNEC_12897.mRNA.1
FUNEC_12915	FUNEC_12915;RI:NODE_120_length_154348_cov_53.590881:95317:96549-96601:97003:+	FUNEC_12915.mRNA.2	FUNEC_12915.mRNA.1,FUNEC_12915.mRNA.2
FUNEC_12929	FUNEC_12929;RI:NODE_120_length_154348_cov_53.590881:128206:128360-128422:129211:+	FUNEC_12929.mRNA.3	FUNEC_12929.mRNA.3,FUNEC_12929.mRNA.2
FUNEC_12929	FUNEC_12929;RI:NODE_120_length_154348_cov_53.590881:128206:128619-128679:129211:+	FUNEC_12929.mRNA.3	FUNEC_12929.mRNA.3,FUNEC_12929.mRNA.1
FUNEC_09671	FUNEC_09671;RI:NODE_121_length_153679_cov_46.315382:1:1801-1877:2567:+	FUNEC_09671.mRNA.2	FUNEC_09671.mRNA.1,FUNEC_09671.mRNA.2
FUNEC_09671	FUNEC_09671;RI:NODE_121_length_153679_cov_46.315382:1877:2567-2631:4422:+	FUNEC_09671.mRNA.3	FUNEC_09671.mRNA.1,FUNEC_09671.mRNA.3
FUNEC_09671	FUNEC_09671;RI:NODE_121_length_153679_cov_46.315382:1:2567-2631:4422:+	FUNEC_09671.mRNA.4	FUNEC_09671.mRNA.4,FUNEC_09671.mRNA.2
FUNEC_09671	FUNEC_09671;RI:NODE_121_length_153679_cov_46.315382:1:1801-1877:4422:+	FUNEC_09671.mRNA.4	FUNEC_09671.mRNA.4,FUNEC_09671.mRNA.3
FUNEC_09664	FUNEC_09664;RI:NODE_121_length_153679_cov_46.315382:10062:10570-10640:12168:+	FUNEC_09664.mRNA.2	FUNEC_09664.mRNA.1,FUNEC_09664.mRNA.2
FUNEC_09664	FUNEC_09664;RI:NODE_121_length_153679_cov_46.315382:9653:9932-10062:10570:+	FUNEC_09664.mRNA.3	FUNEC_09664.mRNA.1,FUNEC_09664.mRNA.3
FUNEC_09668	FUNEC_09668;RI:NODE_121_length_153679_cov_46.315382:15013:15946-16053:17913:+	FUNEC_09668.mRNA.2	FUNEC_09668.mRNA.1,FUNEC_09668.mRNA.2
FUNEC_09690	FUNEC_09690;RI:NODE_121_length_153679_cov_46.315382:23335:23656-23712:23886:+	FUNEC_09690.mRNA.2	FUNEC_09690.mRNA.2,FUNEC_09690.mRNA.1
FUNEC_09673	FUNEC_09673;RI:NODE_121_length_153679_cov_46.315382:51510:53518-53604:53952:+	FUNEC_09673.mRNA.2	FUNEC_09673.mRNA.2,FUNEC_09673.mRNA.1
FUNEC_09680	FUNEC_09680;RI:NODE_121_length_153679_cov_46.315382:75636:78125-78384:78504:+	FUNEC_09680.mRNA.1,FUNEC_09680.mRNA.3,FUNEC_09680.mRNA.6	FUNEC_09680.mRNA.3,FUNEC_09680.mRNA.6,FUNEC_09680.mRNA.2,FUNEC_09680.mRNA.1
FUNEC_09680	FUNEC_09680;RI:NODE_121_length_153679_cov_46.315382:79177:80701-80825:82318:+	FUNEC_09680.mRNA.2,FUNEC_09680.mRNA.6,FUNEC_09680.mRNA.7,FUNEC_09680.mRNA.8	FUNEC_09680.mRNA.8,FUNEC_09680.mRNA.7,FUNEC_09680.mRNA.1,FUNEC_09680.mRNA.2,FUNEC_09680.mRNA.4,FUNEC_09680.mRNA.6
FUNEC_09680	FUNEC_09680;RI:NODE_121_length_153679_cov_46.315382:79177:80701-80767:82318:+	FUNEC_09680.mRNA.2,FUNEC_09680.mRNA.6,FUNEC_09680.mRNA.7,FUNEC_09680.mRNA.8	FUNEC_09680.mRNA.8,FUNEC_09680.mRNA.7,FUNEC_09680.mRNA.2,FUNEC_09680.mRNA.3,FUNEC_09680.mRNA.5,FUNEC_09680.mRNA.6
FUNEC_09680	FUNEC_09680;RI:NODE_121_length_153679_cov_46.315382:74126:78125-78384:78504:+	FUNEC_09680.mRNA.4,FUNEC_09680.mRNA.5,FUNEC_09680.mRNA.8	FUNEC_09680.mRNA.4,FUNEC_09680.mRNA.5,FUNEC_09680.mRNA.7,FUNEC_09680.mRNA.8
FUNEC_09680	FUNEC_09680;RI:NODE_121_length_153679_cov_46.315382:74126:75567-75636:78504:+	FUNEC_09680.mRNA.4,FUNEC_09680.mRNA.5,FUNEC_09680.mRNA.8	FUNEC_09680.mRNA.8,FUNEC_09680.mRNA.1,FUNEC_09680.mRNA.4,FUNEC_09680.mRNA.3,FUNEC_09680.mRNA.5,FUNEC_09680.mRNA.6
FUNEC_09680	FUNEC_09680;RI:NODE_121_length_153679_cov_46.315382:74126:75567-75636:78125:+	FUNEC_09680.mRNA.7	FUNEC_09680.mRNA.2,FUNEC_09680.mRNA.7
FUNEC_09672	FUNEC_09672;RI:NODE_121_length_153679_cov_46.315382:84706:85865-86505:86915:+	FUNEC_09672.mRNA.2	FUNEC_09672.mRNA.2,FUNEC_09672.mRNA.3,FUNEC_09672.mRNA.1
FUNEC_09672	FUNEC_09672;RI:NODE_121_length_153679_cov_46.315382:86966:87326-87378:87635:+	FUNEC_09672.mRNA.3	FUNEC_09672.mRNA.3,FUNEC_09672.mRNA.2,FUNEC_09672.mRNA.1
FUNEC_09676	FUNEC_09676;RI:NODE_121_length_153679_cov_46.315382:105193:105483-105607:107916:+	FUNEC_09676.mRNA.2,FUNEC_09676.mRNA.3,FUNEC_09676.mRNA.4	FUNEC_09676.mRNA.4,FUNEC_09676.mRNA.2,FUNEC_09676.mRNA.1,FUNEC_09676.mRNA.3
FUNEC_09676	FUNEC_09676;RI:NODE_121_length_153679_cov_46.315382:108170:109128-109183:110101:+	FUNEC_09676.mRNA.2	FUNEC_09676.mRNA.2,FUNEC_09676.mRNA.1
FUNEC_09676	FUNEC_09676;RI:NODE_121_length_153679_cov_46.315382:107978:108106-108170:109128:+	FUNEC_09676.mRNA.3	FUNEC_09676.mRNA.1,FUNEC_09676.mRNA.3
FUNEC_09676	FUNEC_09676;RI:NODE_121_length_153679_cov_46.315382:107978:109128-109183:110101:+	FUNEC_09676.mRNA.4	FUNEC_09676.mRNA.4,FUNEC_09676.mRNA.3
FUNEC_09676	FUNEC_09676;RI:NODE_121_length_153679_cov_46.315382:107978:108106-108170:110101:+	FUNEC_09676.mRNA.4	FUNEC_09676.mRNA.4,FUNEC_09676.mRNA.2
FUNEC_09667	FUNEC_09667;RI:NODE_121_length_153679_cov_46.315382:121838:122002-122102:122453:+	FUNEC_09667.mRNA.2	FUNEC_09667.mRNA.2,FUNEC_09667.mRNA.1
FUNEC_09669	FUNEC_09669;RI:NODE_121_length_153679_cov_46.315382:44187:44884-45004:46863:-	FUNEC_09669.mRNA.2	FUNEC_09669.mRNA.2,FUNEC_09669.mRNA.1
FUNEC_09694	FUNEC_09694;RI:NODE_121_length_153679_cov_46.315382:126358:128215-128843:130240:-	FUNEC_09694.mRNA.2	FUNEC_09694.mRNA.1,FUNEC_09694.mRNA.2
FUNEC_09682	FUNEC_09682;RI:NODE_121_length_153679_cov_46.315382:130664:131553-131625:131927:-	FUNEC_09682.mRNA.2	FUNEC_09682.mRNA.1,FUNEC_09682.mRNA.2
FUNEC_09675	FUNEC_09675;RI:NODE_121_length_153679_cov_46.315382:141809:147385-147673:147932:-	FUNEC_09675.mRNA.3	FUNEC_09675.mRNA.3,FUNEC_09675.mRNA.1
FUNEC_09675	FUNEC_09675;RI:NODE_121_length_153679_cov_46.315382:141809:143757-143997:147932:-	FUNEC_09675.mRNA.3	FUNEC_09675.mRNA.2,FUNEC_09675.mRNA.3
FUNEC_09661	FUNEC_09661;RI:NODE_121_length_153679_cov_46.315382:152433:152464-152563:153655:-	FUNEC_09661.mRNA.2	FUNEC_09661.mRNA.1,FUNEC_09661.mRNA.4,FUNEC_09661.mRNA.2
FUNEC_09661	FUNEC_09661;RI:NODE_121_length_153679_cov_46.315382:152236:152262-152433:153655:-	FUNEC_09661.mRNA.3	FUNEC_09661.mRNA.3,FUNEC_09661.mRNA.2
FUNEC_09661	FUNEC_09661;RI:NODE_121_length_153679_cov_46.315382:152086:152165-152236:152262:-	FUNEC_09661.mRNA.4	FUNEC_09661.mRNA.4,FUNEC_09661.mRNA.1,FUNEC_09661.mRNA.2
FUNEC_07869	FUNEC_07869;RI:NODE_122_length_148513_cov_49.210015:23173:23652-23710:23930:-	FUNEC_07869.mRNA.2	FUNEC_07869.mRNA.2,FUNEC_07869.mRNA.1
FUNEC_07834	FUNEC_07834;RI:NODE_122_length_148513_cov_49.210015:97880:98202-98304:98448:-	FUNEC_07834.mRNA.2	FUNEC_07834.mRNA.1,FUNEC_07834.mRNA.2
FUNEC_07836	FUNEC_07836;RI:NODE_122_length_148513_cov_49.210015:125784:126466-126534:128105:-	FUNEC_07836.mRNA.2	FUNEC_07836.mRNA.2,FUNEC_07836.mRNA.1
FUNEC_07837	FUNEC_07837;RI:NODE_122_length_148513_cov_49.210015:997:1082-1146:3806:+	FUNEC_07837.mRNA.2	FUNEC_07837.mRNA.2,FUNEC_07837.mRNA.1
FUNEC_07875	FUNEC_07875;RI:NODE_122_length_148513_cov_49.210015:128662:129163-129263:129704:+	FUNEC_07875.mRNA.2	FUNEC_07875.mRNA.2,FUNEC_07875.mRNA.1
FUNEC_03767	FUNEC_03767;RI:NODE_123_length_146912_cov_46.290286:28993:29392-29520:30865:-	FUNEC_03767.mRNA.2,FUNEC_03767.mRNA.4	FUNEC_03767.mRNA.3,FUNEC_03767.mRNA.2,FUNEC_03767.mRNA.1,FUNEC_03767.mRNA.4
FUNEC_03767	FUNEC_03767;RI:NODE_123_length_146912_cov_46.290286:25953:28225-28361:28629:-	FUNEC_03767.mRNA.3,FUNEC_03767.mRNA.4	FUNEC_03767.mRNA.2,FUNEC_03767.mRNA.1,FUNEC_03767.mRNA.3,FUNEC_03767.mRNA.4
FUNEC_03788	FUNEC_03788;RI:NODE_123_length_146912_cov_46.290286:52284:52526-52582:53167:-	FUNEC_03788.mRNA.2	FUNEC_03788.mRNA.2,FUNEC_03788.mRNA.1
FUNEC_03774	FUNEC_03774;RI:NODE_123_length_146912_cov_46.290286:55057:55417-55536:55834:-	FUNEC_03774.mRNA.2	FUNEC_03774.mRNA.1,FUNEC_03774.mRNA.2
FUNEC_03774	FUNEC_03774;RI:NODE_123_length_146912_cov_46.290286:53249:55002-55057:55417:-	FUNEC_03774.mRNA.3	FUNEC_03774.mRNA.1,FUNEC_03774.mRNA.3
FUNEC_03791	FUNEC_03791;RI:NODE_123_length_146912_cov_46.290286:68716:69169-69229:69863:-	FUNEC_03791.mRNA.2	FUNEC_03791.mRNA.2,FUNEC_03791.mRNA.1
FUNEC_03801	FUNEC_03801;RI:NODE_123_length_146912_cov_46.290286:84782:85015-85073:86039:-	FUNEC_03801.mRNA.2,FUNEC_03801.mRNA.3	FUNEC_03801.mRNA.3,FUNEC_03801.mRNA.2,FUNEC_03801.mRNA.1
FUNEC_03801	FUNEC_03801;RI:NODE_123_length_146912_cov_46.290286:81971:84252-84320:84680:-	FUNEC_03801.mRNA.3	FUNEC_03801.mRNA.3,FUNEC_03801.mRNA.2,FUNEC_03801.mRNA.1
FUNEC_03787	FUNEC_03787;RI:NODE_123_length_146912_cov_46.290286:114768:115315-115373:115585:-	FUNEC_03787.mRNA.2	FUNEC_03787.mRNA.1,FUNEC_03787.mRNA.2
FUNEC_03787	FUNEC_03787;RI:NODE_123_length_146912_cov_46.290286:115373:115585-115720:115859:-	FUNEC_03787.mRNA.3	FUNEC_03787.mRNA.1,FUNEC_03787.mRNA.3
FUNEC_03771	FUNEC_03771;RI:NODE_123_length_146912_cov_46.290286:140506:140752-140823:141305:-	FUNEC_03771.mRNA.2	FUNEC_03771.mRNA.2,FUNEC_03771.mRNA.1
FUNEC_03771	FUNEC_03771;RI:NODE_123_length_146912_cov_46.290286:139772:140399-140506:140752:-	FUNEC_03771.mRNA.3	FUNEC_03771.mRNA.3,FUNEC_03771.mRNA.1
FUNEC_03766	FUNEC_03766;RI:NODE_123_length_146912_cov_46.290286:74211:74296-74361:74774:+	FUNEC_03766.mRNA.2	FUNEC_03766.mRNA.1,FUNEC_03766.mRNA.2
FUNEC_03775	FUNEC_03775;RI:NODE_123_length_146912_cov_46.290286:79050:79565-79617:81162:+	FUNEC_03775.mRNA.3	FUNEC_03775.mRNA.3,FUNEC_03775.mRNA.2
FUNEC_03775	FUNEC_03775;RI:NODE_123_length_146912_cov_46.290286:79050:79565-79676:81162:+	FUNEC_03775.mRNA.3	FUNEC_03775.mRNA.3,FUNEC_03775.mRNA.1
FUNEC_03805	FUNEC_03805;RI:NODE_123_length_146912_cov_46.290286:96345:97005-97064:97790:+	FUNEC_03805.mRNA.2	FUNEC_03805.mRNA.1,FUNEC_03805.mRNA.2
FUNEC_05686	FUNEC_05686;RI:NODE_124_length_146074_cov_58.645911:12060:12129-12193:12426:-	FUNEC_05686.mRNA.2	FUNEC_05686.mRNA.1,FUNEC_05686.mRNA.2
FUNEC_05686	FUNEC_05686;RI:NODE_124_length_146074_cov_58.645911:11661:11994-12060:12426:-	FUNEC_05686.mRNA.3	FUNEC_05686.mRNA.3,FUNEC_05686.mRNA.2
FUNEC_05690	FUNEC_05690;RI:NODE_124_length_146074_cov_58.645911:41975:42686-42746:44114:-	FUNEC_05690.mRNA.3	FUNEC_05690.mRNA.2,FUNEC_05690.mRNA.3
FUNEC_05690	FUNEC_05690;RI:NODE_124_length_146074_cov_58.645911:41975:43930-44018:44114:-	FUNEC_05690.mRNA.3	FUNEC_05690.mRNA.3,FUNEC_05690.mRNA.1
FUNEC_05693	FUNEC_05693;RI:NODE_124_length_146074_cov_58.645911:46514:46750-46840:46976:-	FUNEC_05693.mRNA.2	FUNEC_05693.mRNA.1,FUNEC_05693.mRNA.2
FUNEC_05691	FUNEC_05691;RI:NODE_124_length_146074_cov_58.645911:86463:86660-86977:87048:+	FUNEC_05691.mRNA.3	FUNEC_05691.mRNA.3,FUNEC_05691.mRNA.2
FUNEC_05691	FUNEC_05691;RI:NODE_124_length_146074_cov_58.645911:86463:86765-86977:87048:+	FUNEC_05691.mRNA.3	FUNEC_05691.mRNA.1,FUNEC_05691.mRNA.3
FUNEC_00910	FUNEC_00910;RI:NODE_125_length_145276_cov_52.568219:1878:2163-2217:3502:+	FUNEC_00910.mRNA.2	FUNEC_00910.mRNA.1,FUNEC_00910.mRNA.2
FUNEC_00881	FUNEC_00881;RI:NODE_125_length_145276_cov_52.568219:112140:112512-112568:114451:-	FUNEC_00881.mRNA.4	FUNEC_00881.mRNA.1,FUNEC_00881.mRNA.4
FUNEC_00881	FUNEC_00881;RI:NODE_125_length_145276_cov_52.568219:112140:112512-112580:114451:-	FUNEC_00881.mRNA.4	FUNEC_00881.mRNA.2,FUNEC_00881.mRNA.4
FUNEC_00881	FUNEC_00881;RI:NODE_125_length_145276_cov_52.568219:112140:112390-112580:114451:-	FUNEC_00881.mRNA.4	FUNEC_00881.mRNA.3,FUNEC_00881.mRNA.4
FUNEC_00881	FUNEC_00881;RI:NODE_125_length_145276_cov_52.568219:112580:114451-114526:115158:-	FUNEC_00881.mRNA.5	FUNEC_00881.mRNA.2,FUNEC_00881.mRNA.5,FUNEC_00881.mRNA.3
FUNEC_00884	FUNEC_00884;RI:NODE_125_length_145276_cov_52.568219:125869:126508-126860:126946:-	FUNEC_00884.mRNA.2	FUNEC_00884.mRNA.2,FUNEC_00884.mRNA.1
FUNEC_11473	FUNEC_11473;RI:NODE_126_length_143531_cov_47.001269:75908:78176-78310:78485:+	FUNEC_11473.mRNA.2	FUNEC_11473.mRNA.1,FUNEC_11473.mRNA.2
FUNEC_11463	FUNEC_11463;RI:NODE_126_length_143531_cov_47.001269:79083:80274-80339:80977:+	FUNEC_11463.mRNA.2	FUNEC_11463.mRNA.1,FUNEC_11463.mRNA.2
FUNEC_11463	FUNEC_11463;RI:NODE_126_length_143531_cov_47.001269:80339:80977-81035:81942:+	FUNEC_11463.mRNA.3	FUNEC_11463.mRNA.1,FUNEC_11463.mRNA.3
FUNEC_11463	FUNEC_11463;RI:NODE_126_length_143531_cov_47.001269:79083:80274-80339:81942:+	FUNEC_11463.mRNA.4	FUNEC_11463.mRNA.4,FUNEC_11463.mRNA.3
FUNEC_11463	FUNEC_11463;RI:NODE_126_length_143531_cov_47.001269:79083:80977-81035:81942:+	FUNEC_11463.mRNA.4	FUNEC_11463.mRNA.4,FUNEC_11463.mRNA.2
FUNEC_11439	FUNEC_11439;RI:NODE_126_length_143531_cov_47.001269:89072:91752-91853:93358:+	FUNEC_11439.mRNA.2	FUNEC_11439.mRNA.1,FUNEC_11439.mRNA.2
FUNEC_11464	FUNEC_11464;RI:NODE_126_length_143531_cov_47.001269:114126:114708-114766:115782:+	FUNEC_11464.mRNA.2	FUNEC_11464.mRNA.1,FUNEC_11464.mRNA.2
FUNEC_11437	FUNEC_11437;RI:NODE_126_length_143531_cov_47.001269:117244:117317-117376:118820:+	FUNEC_11437.mRNA.2	FUNEC_11437.mRNA.2,FUNEC_11437.mRNA.1
FUNEC_11477	FUNEC_11477;RI:NODE_126_length_143531_cov_47.001269:42557:42751-42849:43046:-	FUNEC_11477.mRNA.2	FUNEC_11477.mRNA.2,FUNEC_11477.mRNA.1
FUNEC_11451	FUNEC_11451;RI:NODE_126_length_143531_cov_47.001269:45875:47205-47264:47354:-	FUNEC_11451.mRNA.2	FUNEC_11451.mRNA.1,FUNEC_11451.mRNA.2
FUNEC_11459	FUNEC_11459;RI:NODE_126_length_143531_cov_47.001269:98639:99699-99752:101027:-	FUNEC_11459.mRNA.2	FUNEC_11459.mRNA.2,FUNEC_11459.mRNA.1
FUNEC_00384	FUNEC_00384;RI:NODE_127_length_142278_cov_46.963674:11201:12867-12924:13710:+	FUNEC_00384.mRNA.2	FUNEC_00384.mRNA.1,FUNEC_00384.mRNA.2
FUNEC_00369	FUNEC_00369;RI:NODE_127_length_142278_cov_46.963674:21705:22178-22325:28234:+	FUNEC_00369.mRNA.2	FUNEC_00369.mRNA.1,FUNEC_00369.mRNA.2
FUNEC_00369	FUNEC_00369;RI:NODE_127_length_142278_cov_46.963674:20511:21412-21705:22178:+	FUNEC_00369.mRNA.3	FUNEC_00369.mRNA.3,FUNEC_00369.mRNA.1
FUNEC_00372	FUNEC_00372;RI:NODE_127_length_142278_cov_46.963674:70210:70266-70331:70877:+	FUNEC_00372.mRNA.2	FUNEC_00372.mRNA.1,FUNEC_00372.mRNA.2
FUNEC_00375	FUNEC_00375;RI:NODE_127_length_142278_cov_46.963674:98902:99215-99276:101449:+	FUNEC_00375.mRNA.2	FUNEC_00375.mRNA.2,FUNEC_00375.mRNA.1
FUNEC_00375	FUNEC_00375;RI:NODE_127_length_142278_cov_46.963674:97892:98631-98902:99215:+	FUNEC_00375.mRNA.3	FUNEC_00375.mRNA.3,FUNEC_00375.mRNA.1
FUNEC_00360	FUNEC_00360;RI:NODE_127_length_142278_cov_46.963674:128829:129336-129400:129529:+	FUNEC_00360.mRNA.2	FUNEC_00360.mRNA.1,FUNEC_00360.mRNA.2
FUNEC_00395	FUNEC_00395;RI:NODE_127_length_142278_cov_46.963674:43738:43826-43880:44033:-	FUNEC_00395.mRNA.3	FUNEC_00395.mRNA.1,FUNEC_00395.mRNA.2,FUNEC_00395.mRNA.3
FUNEC_00395	FUNEC_00395;RI:NODE_127_length_142278_cov_46.963674:42792:43684-43738:43826:-	FUNEC_00395.mRNA.4	FUNEC_00395.mRNA.4,FUNEC_00395.mRNA.1
FUNEC_00395	FUNEC_00395;RI:NODE_127_length_142278_cov_46.963674:42792:43826-43880:44033:-	FUNEC_00395.mRNA.5	FUNEC_00395.mRNA.4,FUNEC_00395.mRNA.5
FUNEC_00395	FUNEC_00395;RI:NODE_127_length_142278_cov_46.963674:42792:43684-43738:44033:-	FUNEC_00395.mRNA.5	FUNEC_00395.mRNA.3,FUNEC_00395.mRNA.5
FUNEC_00391	FUNEC_00391;RI:NODE_127_length_142278_cov_46.963674:115397:115562-115617:115727:-	FUNEC_00391.mRNA.2	FUNEC_00391.mRNA.2,FUNEC_00391.mRNA.1
FUNEC_02066	FUNEC_02066;RI:NODE_128_length_141365_cov_47.986329:40685:40762-40818:42488:-	FUNEC_02066.mRNA.2	FUNEC_02066.mRNA.1,FUNEC_02066.mRNA.2
FUNEC_02076	FUNEC_02076;RI:NODE_128_length_141365_cov_47.986329:79151:80084-80139:80615:-	FUNEC_02076.mRNA.2	FUNEC_02076.mRNA.1,FUNEC_02076.mRNA.2
FUNEC_02099	FUNEC_02099;RI:NODE_128_length_141365_cov_47.986329:99603:100617-100890:101098:-	FUNEC_02099.mRNA.2	FUNEC_02099.mRNA.1,FUNEC_02099.mRNA.2
FUNEC_02053	FUNEC_02053;RI:NODE_128_length_141365_cov_47.986329:103514:104152-104228:104429:-	FUNEC_02053.mRNA.2	FUNEC_02053.mRNA.2,FUNEC_02053.mRNA.1
FUNEC_02059	FUNEC_02059;RI:NODE_128_length_141365_cov_47.986329:3884:4778-4848:5883:+	FUNEC_02059.mRNA.3	FUNEC_02059.mRNA.3,FUNEC_02059.mRNA.1,FUNEC_02059.mRNA.2
FUNEC_02059	FUNEC_02059;RI:NODE_128_length_141365_cov_47.986329:1890:3827-3884:4778:+	FUNEC_02059.mRNA.4	FUNEC_02059.mRNA.4,FUNEC_02059.mRNA.2
FUNEC_02059	FUNEC_02059;RI:NODE_128_length_141365_cov_47.986329:1890:3827-3884:5883:+	FUNEC_02059.mRNA.5	FUNEC_02059.mRNA.3,FUNEC_02059.mRNA.5
FUNEC_02059	FUNEC_02059;RI:NODE_128_length_141365_cov_47.986329:1890:4778-4848:5883:+	FUNEC_02059.mRNA.5	FUNEC_02059.mRNA.5,FUNEC_02059.mRNA.4
FUNEC_02061	FUNEC_02061;RI:NODE_128_length_141365_cov_47.986329:25762:27130-27180:27267:+	FUNEC_02061.mRNA.2	FUNEC_02061.mRNA.2,FUNEC_02061.mRNA.1
FUNEC_02068	FUNEC_02068;RI:NODE_128_length_141365_cov_47.986329:35096:36819-36879:36924:+	FUNEC_02068.mRNA.2	FUNEC_02068.mRNA.2,FUNEC_02068.mRNA.1
FUNEC_02068	FUNEC_02068;RI:NODE_128_length_141365_cov_47.986329:36879:36924-36983:38933:+	FUNEC_02068.mRNA.3	FUNEC_02068.mRNA.3,FUNEC_02068.mRNA.1
FUNEC_02073	FUNEC_02073;RI:NODE_128_length_141365_cov_47.986329:60626:60703-60762:60934:+	FUNEC_02073.mRNA.2	FUNEC_02073.mRNA.2,FUNEC_02073.mRNA.1
FUNEC_02073	FUNEC_02073;RI:NODE_128_length_141365_cov_47.986329:60626:60934-60988:61628:+	FUNEC_02073.mRNA.3	FUNEC_02073.mRNA.3,FUNEC_02073.mRNA.2
FUNEC_15257	FUNEC_15257;RI:NODE_129_length_139232_cov_56.078569:85740:85895-85982:86608:+	FUNEC_15257.mRNA.2	FUNEC_15257.mRNA.2,FUNEC_15257.mRNA.1,FUNEC_15257.mRNA.3
FUNEC_15257	FUNEC_15257;RI:NODE_129_length_139232_cov_56.078569:84203:84414-84500:85265:+	FUNEC_15257.mRNA.3	FUNEC_15257.mRNA.2,FUNEC_15257.mRNA.1,FUNEC_15257.mRNA.3
FUNEC_02233	FUNEC_02233;RI:NODE_12_length_677606_cov_48.807348:23575:23817-23868:23947:+	FUNEC_02233.mRNA.2	FUNEC_02233.mRNA.1,FUNEC_02233.mRNA.2
FUNEC_02297	FUNEC_02297;RI:NODE_12_length_677606_cov_48.807348:34213:34228-34295:35728:+	FUNEC_02297.mRNA.2	FUNEC_02297.mRNA.1,FUNEC_02297.mRNA.2
FUNEC_02248	FUNEC_02248;RI:NODE_12_length_677606_cov_48.807348:107982:107994-108050:108332:+	FUNEC_02248.mRNA.2	FUNEC_02248.mRNA.5,FUNEC_02248.mRNA.2,FUNEC_02248.mRNA.1,FUNEC_02248.mRNA.3
FUNEC_02248	FUNEC_02248;RI:NODE_12_length_677606_cov_48.807348:109018:109341-109431:109644:+	FUNEC_02248.mRNA.3,FUNEC_02248.mRNA.6	FUNEC_02248.mRNA.6,FUNEC_02248.mRNA.2,FUNEC_02248.mRNA.1,FUNEC_02248.mRNA.4,FUNEC_02248.mRNA.3
FUNEC_02248	FUNEC_02248;RI:NODE_12_length_677606_cov_48.807348:107346:107749-107982:107994:+	FUNEC_02248.mRNA.4,FUNEC_02248.mRNA.6	FUNEC_02248.mRNA.6,FUNEC_02248.mRNA.5,FUNEC_02248.mRNA.1,FUNEC_02248.mRNA.4,FUNEC_02248.mRNA.3
FUNEC_02248	FUNEC_02248;RI:NODE_12_length_677606_cov_48.807348:109018:109644-109700:110247:+	FUNEC_02248.mRNA.5	FUNEC_02248.mRNA.6,FUNEC_02248.mRNA.3,FUNEC_02248.mRNA.5
FUNEC_02257	FUNEC_02257;RI:NODE_12_length_677606_cov_48.807348:112531:112625-112686:112993:+	FUNEC_02257.mRNA.2	FUNEC_02257.mRNA.1,FUNEC_02257.mRNA.2
FUNEC_02186	FUNEC_02186;RI:NODE_12_length_677606_cov_48.807348:117585:120865-120923:121172:+	FUNEC_02186.mRNA.2	FUNEC_02186.mRNA.3,FUNEC_02186.mRNA.1,FUNEC_02186.mRNA.2
FUNEC_02186	FUNEC_02186;RI:NODE_12_length_677606_cov_48.807348:121476:121797-121857:122721:+	FUNEC_02186.mRNA.3	FUNEC_02186.mRNA.3,FUNEC_02186.mRNA.1,FUNEC_02186.mRNA.2
FUNEC_02114	FUNEC_02114;RI:NODE_12_length_677606_cov_48.807348:249635:250203-250286:253638:+	FUNEC_02114.mRNA.1,FUNEC_02114.mRNA.3	FUNEC_02114.mRNA.3,FUNEC_02114.mRNA.5,FUNEC_02114.mRNA.1
FUNEC_02114	FUNEC_02114;RI:NODE_12_length_677606_cov_48.807348:249635:250577-250629:253638:+	FUNEC_02114.mRNA.1,FUNEC_02114.mRNA.3	FUNEC_02114.mRNA.3,FUNEC_02114.mRNA.4,FUNEC_02114.mRNA.1
FUNEC_02114	FUNEC_02114;RI:NODE_12_length_677606_cov_48.807348:254119:254263-254344:254962:+	FUNEC_02114.mRNA.3	FUNEC_02114.mRNA.3,FUNEC_02114.mRNA.2,FUNEC_02114.mRNA.5,FUNEC_02114.mRNA.1,FUNEC_02114.mRNA.4
FUNEC_02114	FUNEC_02114;RI:NODE_12_length_677606_cov_48.807348:249635:250203-250286:250577:+	FUNEC_02114.mRNA.4	FUNEC_02114.mRNA.4,FUNEC_02114.mRNA.2
FUNEC_02114	FUNEC_02114;RI:NODE_12_length_677606_cov_48.807348:250286:250577-250629:253638:+	FUNEC_02114.mRNA.5	FUNEC_02114.mRNA.2,FUNEC_02114.mRNA.5
FUNEC_02230	FUNEC_02230;RI:NODE_12_length_677606_cov_48.807348:258949:260138-260264:260476:+	FUNEC_02230.mRNA.2	FUNEC_02230.mRNA.2,FUNEC_02230.mRNA.1
FUNEC_02191	FUNEC_02191;RI:NODE_12_length_677606_cov_48.807348:355903:356410-356478:356610:+	FUNEC_02191.mRNA.2	FUNEC_02191.mRNA.2,FUNEC_02191.mRNA.1
FUNEC_02191	FUNEC_02191;RI:NODE_12_length_677606_cov_48.807348:355574:355846-355903:356410:+	FUNEC_02191.mRNA.3,FUNEC_02191.mRNA.4	FUNEC_02191.mRNA.4,FUNEC_02191.mRNA.3,FUNEC_02191.mRNA.1
FUNEC_02191	FUNEC_02191;RI:NODE_12_length_677606_cov_48.807348:355574:356410-356478:356610:+	FUNEC_02191.mRNA.5,FUNEC_02191.mRNA.6	FUNEC_02191.mRNA.4,FUNEC_02191.mRNA.3,FUNEC_02191.mRNA.5,FUNEC_02191.mRNA.6
FUNEC_02191	FUNEC_02191;RI:NODE_12_length_677606_cov_48.807348:355574:355846-355903:356610:+	FUNEC_02191.mRNA.5,FUNEC_02191.mRNA.6	FUNEC_02191.mRNA.2,FUNEC_02191.mRNA.5,FUNEC_02191.mRNA.6
FUNEC_02298	FUNEC_02298;RI:NODE_12_length_677606_cov_48.807348:380019:381092-381244:384120:+	FUNEC_02298.mRNA.2	FUNEC_02298.mRNA.1,FUNEC_02298.mRNA.2
FUNEC_02298	FUNEC_02298;RI:NODE_12_length_677606_cov_48.807348:379476:379950-380019:381092:+	FUNEC_02298.mRNA.3	FUNEC_02298.mRNA.1,FUNEC_02298.mRNA.3
FUNEC_02250	FUNEC_02250;RI:NODE_12_length_677606_cov_48.807348:391332:392277-392347:392539:+	FUNEC_02250.mRNA.2	FUNEC_02250.mRNA.2,FUNEC_02250.mRNA.1
FUNEC_02120	FUNEC_02120;RI:NODE_12_length_677606_cov_48.807348:408262:408792-408873:409879:+	FUNEC_02120.mRNA.2	FUNEC_02120.mRNA.2,FUNEC_02120.mRNA.1
FUNEC_02228	FUNEC_02228;RI:NODE_12_length_677606_cov_48.807348:414078:414574-414634:414774:+	FUNEC_02228.mRNA.2	FUNEC_02228.mRNA.1,FUNEC_02228.mRNA.2
FUNEC_02296	FUNEC_02296;RI:NODE_12_length_677606_cov_48.807348:416364:416537-416803:417818:+	FUNEC_02296.mRNA.2,FUNEC_02296.mRNA.4	FUNEC_02296.mRNA.2,FUNEC_02296.mRNA.4,FUNEC_02296.mRNA.3,FUNEC_02296.mRNA.1
FUNEC_02296	FUNEC_02296;RI:NODE_12_length_677606_cov_48.807348:418953:422297-422501:424232:+	FUNEC_02296.mRNA.3,FUNEC_02296.mRNA.4	FUNEC_02296.mRNA.2,FUNEC_02296.mRNA.4,FUNEC_02296.mRNA.3,FUNEC_02296.mRNA.1
FUNEC_02204	FUNEC_02204;RI:NODE_12_length_677606_cov_48.807348:452589:454033-454118:454387:+	FUNEC_02204.mRNA.2	FUNEC_02204.mRNA.2,FUNEC_02204.mRNA.1
FUNEC_02185	FUNEC_02185;RI:NODE_12_length_677606_cov_48.807348:475127:475326-475380:475509:+	FUNEC_02185.mRNA.2	FUNEC_02185.mRNA.2,FUNEC_02185.mRNA.1
FUNEC_02251	FUNEC_02251;RI:NODE_12_length_677606_cov_48.807348:482663:485035-485192:486433:+	FUNEC_02251.mRNA.2,FUNEC_02251.mRNA.4,FUNEC_02251.mRNA.5	FUNEC_02251.mRNA.4,FUNEC_02251.mRNA.2,FUNEC_02251.mRNA.8,FUNEC_02251.mRNA.5
FUNEC_02251	FUNEC_02251;RI:NODE_12_length_677606_cov_48.807348:486519:486630-486772:488724:+	FUNEC_02251.mRNA.5,FUNEC_02251.mRNA.9	FUNEC_02251.mRNA.1,FUNEC_02251.mRNA.5,FUNEC_02251.mRNA.4,FUNEC_02251.mRNA.9,FUNEC_02251.mRNA.7
FUNEC_02251	FUNEC_02251;RI:NODE_12_length_677606_cov_48.807348:486519:486674-486772:488724:+	FUNEC_02251.mRNA.5,FUNEC_02251.mRNA.9	FUNEC_02251.mRNA.8,FUNEC_02251.mRNA.2,FUNEC_02251.mRNA.5,FUNEC_02251.mRNA.3,FUNEC_02251.mRNA.6,FUNEC_02251.mRNA.9
FUNEC_02251	FUNEC_02251;RI:NODE_12_length_677606_cov_48.807348:482172:482437-482623:486433:+	FUNEC_02251.mRNA.6,FUNEC_02251.mRNA.7,FUNEC_02251.mRNA.9	FUNEC_02251.mRNA.1,FUNEC_02251.mRNA.3,FUNEC_02251.mRNA.6,FUNEC_02251.mRNA.9,FUNEC_02251.mRNA.7
FUNEC_02251	FUNEC_02251;RI:NODE_12_length_677606_cov_48.807348:482172:482437-482663:486433:+	FUNEC_02251.mRNA.6,FUNEC_02251.mRNA.7,FUNEC_02251.mRNA.9	FUNEC_02251.mRNA.2,FUNEC_02251.mRNA.5,FUNEC_02251.mRNA.6,FUNEC_02251.mRNA.4,FUNEC_02251.mRNA.9,FUNEC_02251.mRNA.7
FUNEC_02132	FUNEC_02132;RI:NODE_12_length_677606_cov_48.807348:489490:490625-490678:491813:+	FUNEC_02132.mRNA.2	FUNEC_02132.mRNA.2,FUNEC_02132.mRNA.1
FUNEC_02168	FUNEC_02168;RI:NODE_12_length_677606_cov_48.807348:503695:504011-504076:505132:+	FUNEC_02168.mRNA.2	FUNEC_02168.mRNA.1,FUNEC_02168.mRNA.2
FUNEC_02234	FUNEC_02234;RI:NODE_12_length_677606_cov_48.807348:518717:518985-519054:520256:+	FUNEC_02234.mRNA.2	FUNEC_02234.mRNA.2,FUNEC_02234.mRNA.1
FUNEC_02106	FUNEC_02106;RI:NODE_12_length_677606_cov_48.807348:528784:530919-530989:533459:+	FUNEC_02106.mRNA.2,FUNEC_02106.mRNA.3,FUNEC_02106.mRNA.4	FUNEC_02106.mRNA.2,FUNEC_02106.mRNA.4,FUNEC_02106.mRNA.1,FUNEC_02106.mRNA.3
FUNEC_02106	FUNEC_02106;RI:NODE_12_length_677606_cov_48.807348:527986:528197-528285:528732:+	FUNEC_02106.mRNA.3	FUNEC_02106.mRNA.1,FUNEC_02106.mRNA.3,FUNEC_02106.mRNA.2
FUNEC_02106	FUNEC_02106;RI:NODE_12_length_677606_cov_48.807348:527102:527919-527986:528732:+	FUNEC_02106.mRNA.4	FUNEC_02106.mRNA.4,FUNEC_02106.mRNA.3
FUNEC_02177	FUNEC_02177;RI:NODE_12_length_677606_cov_48.807348:533716:535143-535198:536173:+	FUNEC_02177.mRNA.2	FUNEC_02177.mRNA.2,FUNEC_02177.mRNA.1
FUNEC_02154	FUNEC_02154;RI:NODE_12_length_677606_cov_48.807348:562544:562978-563041:563168:+	FUNEC_02154.mRNA.2	FUNEC_02154.mRNA.2,FUNEC_02154.mRNA.3,FUNEC_02154.mRNA.1,FUNEC_02154.mRNA.4
FUNEC_02154	FUNEC_02154;RI:NODE_12_length_677606_cov_48.807348:563836:563858-563915:564274:+	FUNEC_02154.mRNA.3	FUNEC_02154.mRNA.2,FUNEC_02154.mRNA.3,FUNEC_02154.mRNA.1
FUNEC_02154	FUNEC_02154;RI:NODE_12_length_677606_cov_48.807348:563224:563779-563836:564274:+	FUNEC_02154.mRNA.4	FUNEC_02154.mRNA.3,FUNEC_02154.mRNA.4
FUNEC_02159	FUNEC_02159;RI:NODE_12_length_677606_cov_48.807348:597953:598762-598839:599583:+	FUNEC_02159.mRNA.2	FUNEC_02159.mRNA.2,FUNEC_02159.mRNA.1
FUNEC_02159	FUNEC_02159;RI:NODE_12_length_677606_cov_48.807348:598839:599583-599661:600621:+	FUNEC_02159.mRNA.3	FUNEC_02159.mRNA.3,FUNEC_02159.mRNA.1
FUNEC_02289	FUNEC_02289;RI:NODE_12_length_677606_cov_48.807348:635499:635545-635621:635971:+	FUNEC_02289.mRNA.2	FUNEC_02289.mRNA.2,FUNEC_02289.mRNA.1
FUNEC_02232	FUNEC_02232;RI:NODE_12_length_677606_cov_48.807348:673814:673836-673907:673917:+	FUNEC_02232.mRNA.3,FUNEC_02232.mRNA.4,FUNEC_02232.mRNA.7	FUNEC_02232.mRNA.7,FUNEC_02232.mRNA.3,FUNEC_02232.mRNA.4,FUNEC_02232.mRNA.1
FUNEC_02232	FUNEC_02232;RI:NODE_12_length_677606_cov_48.807348:673986:674015-674077:674160:+	FUNEC_02232.mRNA.4	FUNEC_02232.mRNA.3,FUNEC_02232.mRNA.4,FUNEC_02232.mRNA.1
FUNEC_02232	FUNEC_02232;RI:NODE_12_length_677606_cov_48.807348:673907:674160-674216:675338:+	FUNEC_02232.mRNA.5	FUNEC_02232.mRNA.5,FUNEC_02232.mRNA.2
FUNEC_02232	FUNEC_02232;RI:NODE_12_length_677606_cov_48.807348:673814:673917-673986:674015:+	FUNEC_02232.mRNA.6	FUNEC_02232.mRNA.6,FUNEC_02232.mRNA.3
FUNEC_02232	FUNEC_02232;RI:NODE_12_length_677606_cov_48.807348:673986:674160-674216:675338:+	FUNEC_02232.mRNA.7	FUNEC_02232.mRNA.7,FUNEC_02232.mRNA.4
FUNEC_02232	FUNEC_02232;RI:NODE_12_length_677606_cov_48.807348:673814:673917-673986:674160:+	FUNEC_02232.mRNA.8	FUNEC_02232.mRNA.8,FUNEC_02232.mRNA.4
FUNEC_02232	FUNEC_02232;RI:NODE_12_length_677606_cov_48.807348:673814:673836-673907:674160:+	FUNEC_02232.mRNA.8	FUNEC_02232.mRNA.8,FUNEC_02232.mRNA.2
FUNEC_02232	FUNEC_02232;RI:NODE_12_length_677606_cov_48.807348:673814:674015-674077:674160:+	FUNEC_02232.mRNA.8	FUNEC_02232.mRNA.8,FUNEC_02232.mRNA.6
FUNEC_02157	FUNEC_02157;RI:NODE_12_length_677606_cov_48.807348:79165:79307-79379:79962:-	FUNEC_02157.mRNA.2	FUNEC_02157.mRNA.1,FUNEC_02157.mRNA.2
FUNEC_02109	FUNEC_02109;RI:NODE_12_length_677606_cov_48.807348:111789:112017-112070:112400:-	FUNEC_02109.mRNA.2	FUNEC_02109.mRNA.1,FUNEC_02109.mRNA.2
FUNEC_02276	FUNEC_02276;RI:NODE_12_length_677606_cov_48.807348:117072:119729-119829:119961:-	FUNEC_02276.mRNA.2	FUNEC_02276.mRNA.2,FUNEC_02276.mRNA.1
FUNEC_02276	FUNEC_02276;RI:NODE_12_length_677606_cov_48.807348:115717:117013-117072:119729:-	FUNEC_02276.mRNA.3	FUNEC_02276.mRNA.3,FUNEC_02276.mRNA.1
FUNEC_02291	FUNEC_02291;RI:NODE_12_length_677606_cov_48.807348:124832:125318-125398:125633:-	FUNEC_02291.mRNA.2,FUNEC_02291.mRNA.5	FUNEC_02291.mRNA.5,FUNEC_02291.mRNA.4,FUNEC_02291.mRNA.2,FUNEC_02291.mRNA.1
FUNEC_02291	FUNEC_02291;RI:NODE_12_length_677606_cov_48.807348:124637:124769-124832:125318:-	FUNEC_02291.mRNA.3	FUNEC_02291.mRNA.1,FUNEC_02291.mRNA.3
FUNEC_02291	FUNEC_02291;RI:NODE_12_length_677606_cov_48.807348:122400:124493-124637:124769:-	FUNEC_02291.mRNA.4,FUNEC_02291.mRNA.5	FUNEC_02291.mRNA.5,FUNEC_02291.mRNA.4,FUNEC_02291.mRNA.2,FUNEC_02291.mRNA.1
FUNEC_02291	FUNEC_02291;RI:NODE_12_length_677606_cov_48.807348:122400:124769-124832:125318:-	FUNEC_02291.mRNA.6	FUNEC_02291.mRNA.6,FUNEC_02291.mRNA.4
FUNEC_02291	FUNEC_02291;RI:NODE_12_length_677606_cov_48.807348:122400:124493-124637:125318:-	FUNEC_02291.mRNA.6	FUNEC_02291.mRNA.6,FUNEC_02291.mRNA.3
FUNEC_02214	FUNEC_02214;RI:NODE_12_length_677606_cov_48.807348:141860:144110-144167:144357:-	FUNEC_02214.mRNA.2	FUNEC_02214.mRNA.2,FUNEC_02214.mRNA.1
FUNEC_02146	FUNEC_02146;RI:NODE_12_length_677606_cov_48.807348:196935:197937-198031:198118:-	FUNEC_02146.mRNA.2	FUNEC_02146.mRNA.2,FUNEC_02146.mRNA.1
FUNEC_02236	FUNEC_02236;RI:NODE_12_length_677606_cov_48.807348:210630:212504-212562:212589:-	FUNEC_02236.mRNA.2	FUNEC_02236.mRNA.2,FUNEC_02236.mRNA.1
FUNEC_02199	FUNEC_02199;RI:NODE_12_length_677606_cov_48.807348:248990:249026-249191:250593:-	FUNEC_02199.mRNA.2,FUNEC_02199.mRNA.3	FUNEC_02199.mRNA.1,FUNEC_02199.mRNA.3,FUNEC_02199.mRNA.2
FUNEC_02199	FUNEC_02199;RI:NODE_12_length_677606_cov_48.807348:247836:248773-248835:248936:-	FUNEC_02199.mRNA.3	FUNEC_02199.mRNA.1,FUNEC_02199.mRNA.3,FUNEC_02199.mRNA.2
FUNEC_02261	FUNEC_02261;RI:NODE_12_length_677606_cov_48.807348:266138:266288-266343:267327:-	FUNEC_02261.mRNA.2	FUNEC_02261.mRNA.1,FUNEC_02261.mRNA.2
FUNEC_02261	FUNEC_02261;RI:NODE_12_length_677606_cov_48.807348:264092:266082-266138:266288:-	FUNEC_02261.mRNA.3	FUNEC_02261.mRNA.1,FUNEC_02261.mRNA.3
FUNEC_02301	FUNEC_02301;RI:NODE_12_length_677606_cov_48.807348:274793:275628-275680:276029:-	FUNEC_02301.mRNA.2	FUNEC_02301.mRNA.2,FUNEC_02301.mRNA.1
FUNEC_02131	FUNEC_02131;RI:NODE_12_length_677606_cov_48.807348:292717:294171-294241:294785:-	FUNEC_02131.mRNA.2	FUNEC_02131.mRNA.1,FUNEC_02131.mRNA.2
FUNEC_02253	FUNEC_02253;RI:NODE_12_length_677606_cov_48.807348:344983:345792-345850:351797:-	FUNEC_02253.mRNA.2	FUNEC_02253.mRNA.1,FUNEC_02253.mRNA.2
FUNEC_02239	FUNEC_02239;RI:NODE_12_length_677606_cov_48.807348:393567:394536-394609:395543:-	FUNEC_02239.mRNA.2	FUNEC_02239.mRNA.3,FUNEC_02239.mRNA.2,FUNEC_02239.mRNA.1
FUNEC_02239	FUNEC_02239;RI:NODE_12_length_677606_cov_48.807348:395597:396739-397026:397121:-	FUNEC_02239.mRNA.3	FUNEC_02239.mRNA.3,FUNEC_02239.mRNA.2,FUNEC_02239.mRNA.1
FUNEC_02184	FUNEC_02184;RI:NODE_12_length_677606_cov_48.807348:425333:425491-425760:427378:-	FUNEC_02184.mRNA.2	FUNEC_02184.mRNA.2,FUNEC_02184.mRNA.1
FUNEC_02162	FUNEC_02162;RI:NODE_12_length_677606_cov_48.807348:475872:476855-476922:477693:-	FUNEC_02162.mRNA.2	FUNEC_02162.mRNA.1,FUNEC_02162.mRNA.2
FUNEC_02200	FUNEC_02200;RI:NODE_12_length_677606_cov_48.807348:496000:496128-496498:498573:-	FUNEC_02200.mRNA.2	FUNEC_02200.mRNA.2,FUNEC_02200.mRNA.1
FUNEC_02200	FUNEC_02200;RI:NODE_12_length_677606_cov_48.807348:496000:496414-496498:498573:-	FUNEC_02200.mRNA.2	FUNEC_02200.mRNA.2,FUNEC_02200.mRNA.4
FUNEC_02200	FUNEC_02200;RI:NODE_12_length_677606_cov_48.807348:495891:495916-496000:498573:-	FUNEC_02200.mRNA.3	FUNEC_02200.mRNA.2,FUNEC_02200.mRNA.3
FUNEC_02227	FUNEC_02227;RI:NODE_12_length_677606_cov_48.807348:512061:512353-512415:513079:-	FUNEC_02227.mRNA.2	FUNEC_02227.mRNA.1,FUNEC_02227.mRNA.2
FUNEC_02272	FUNEC_02272;RI:NODE_12_length_677606_cov_48.807348:515162:515360-515425:515793:-	FUNEC_02272.mRNA.2	FUNEC_02272.mRNA.2,FUNEC_02272.mRNA.1
FUNEC_02272	FUNEC_02272;RI:NODE_12_length_677606_cov_48.807348:515425:515793-515847:516344:-	FUNEC_02272.mRNA.3	FUNEC_02272.mRNA.1,FUNEC_02272.mRNA.3
FUNEC_02124	FUNEC_02124;RI:NODE_12_length_677606_cov_48.807348:522795:524965-525509:526933:-	FUNEC_02124.mRNA.3	FUNEC_02124.mRNA.2,FUNEC_02124.mRNA.3
FUNEC_02124	FUNEC_02124;RI:NODE_12_length_677606_cov_48.807348:522795:524965-525183:526933:-	FUNEC_02124.mRNA.3	FUNEC_02124.mRNA.1,FUNEC_02124.mRNA.3
FUNEC_02290	FUNEC_02290;RI:NODE_12_length_677606_cov_48.807348:531202:531505-531565:531750:-	FUNEC_02290.mRNA.2	FUNEC_02290.mRNA.2,FUNEC_02290.mRNA.1,FUNEC_02290.mRNA.3
FUNEC_02290	FUNEC_02290;RI:NODE_12_length_677606_cov_48.807348:531816:532759-532820:534268:-	FUNEC_02290.mRNA.3	FUNEC_02290.mRNA.2,FUNEC_02290.mRNA.1,FUNEC_02290.mRNA.3
FUNEC_02290	FUNEC_02290;RI:NODE_12_length_677606_cov_48.807348:531565:531750-531816:532759:-	FUNEC_02290.mRNA.4	FUNEC_02290.mRNA.1,FUNEC_02290.mRNA.4
FUNEC_02254	FUNEC_02254;RI:NODE_12_length_677606_cov_48.807348:539808:540515-540579:541062:-	FUNEC_02254.mRNA.2	FUNEC_02254.mRNA.1,FUNEC_02254.mRNA.2
FUNEC_02206	FUNEC_02206;RI:NODE_12_length_677606_cov_48.807348:576579:578551-578658:582388:-	FUNEC_02206.mRNA.2	FUNEC_02206.mRNA.1,FUNEC_02206.mRNA.2
FUNEC_02206	FUNEC_02206;RI:NODE_12_length_677606_cov_48.807348:578658:582388-582498:582980:-	FUNEC_02206.mRNA.3	FUNEC_02206.mRNA.3,FUNEC_02206.mRNA.1
FUNEC_02182	FUNEC_02182;RI:NODE_12_length_677606_cov_48.807348:583646:585354-585408:585628:-	FUNEC_02182.mRNA.2	FUNEC_02182.mRNA.1,FUNEC_02182.mRNA.3,FUNEC_02182.mRNA.2
FUNEC_02182	FUNEC_02182;RI:NODE_12_length_677606_cov_48.807348:585736:585805-585880:586672:-	FUNEC_02182.mRNA.3	FUNEC_02182.mRNA.1,FUNEC_02182.mRNA.3,FUNEC_02182.mRNA.2
FUNEC_02182	FUNEC_02182;RI:NODE_12_length_677606_cov_48.807348:585408:585628-585736:585805:-	FUNEC_02182.mRNA.4	FUNEC_02182.mRNA.1,FUNEC_02182.mRNA.4
FUNEC_02167	FUNEC_02167;RI:NODE_12_length_677606_cov_48.807348:590131:590593-590615:591305:-	FUNEC_02167.mRNA.3	FUNEC_02167.mRNA.1,FUNEC_02167.mRNA.3
FUNEC_02167	FUNEC_02167;RI:NODE_12_length_677606_cov_48.807348:590131:590614-590636:591305:-	FUNEC_02167.mRNA.3	FUNEC_02167.mRNA.2,FUNEC_02167.mRNA.3
FUNEC_02107	FUNEC_02107;RI:NODE_12_length_677606_cov_48.807348:660132:660292-660362:660876:-	FUNEC_02107.mRNA.2	FUNEC_02107.mRNA.2,FUNEC_02107.mRNA.1
FUNEC_02273	FUNEC_02273;RI:NODE_12_length_677606_cov_48.807348:664473:664571-664637:666267:-	FUNEC_02273.mRNA.2	FUNEC_02273.mRNA.2,FUNEC_02273.mRNA.1
FUNEC_14946	FUNEC_14946;RI:NODE_130_length_136922_cov_58.785999:93484:93889-93987:94075:+	FUNEC_14946.mRNA.2	FUNEC_14946.mRNA.1,FUNEC_14946.mRNA.2
FUNEC_14947	FUNEC_14947;RI:NODE_130_length_136922_cov_58.785999:106367:106565-106653:106949:+	FUNEC_14947.mRNA.10,FUNEC_14947.mRNA.4,FUNEC_14947.mRNA.7	FUNEC_14947.mRNA.2,FUNEC_14947.mRNA.7,FUNEC_14947.mRNA.10,FUNEC_14947.mRNA.5,FUNEC_14947.mRNA.4,FUNEC_14947.mRNA.1
FUNEC_14947	FUNEC_14947;RI:NODE_130_length_136922_cov_58.785999:107290:107655-107714:107911:+	FUNEC_14947.mRNA.10	FUNEC_14947.mRNA.10,FUNEC_14947.mRNA.5,FUNEC_14947.mRNA.6,FUNEC_14947.mRNA.3,FUNEC_14947.mRNA.4,FUNEC_14947.mRNA.1
FUNEC_14947	FUNEC_14947;RI:NODE_130_length_136922_cov_58.785999:107714:107911-107978:109781:+	FUNEC_14947.mRNA.2,FUNEC_14947.mRNA.7,FUNEC_14947.mRNA.8,FUNEC_14947.mRNA.9	FUNEC_14947.mRNA.7,FUNEC_14947.mRNA.2,FUNEC_14947.mRNA.8,FUNEC_14947.mRNA.5,FUNEC_14947.mRNA.9,FUNEC_14947.mRNA.3,FUNEC_14947.mRNA.6,FUNEC_14947.mRNA.4,FUNEC_14947.mRNA.1
FUNEC_14947	FUNEC_14947;RI:NODE_130_length_136922_cov_58.785999:106653:106949-107017:107230:+	FUNEC_14947.mRNA.3,FUNEC_14947.mRNA.8	FUNEC_14947.mRNA.2,FUNEC_14947.mRNA.8,FUNEC_14947.mRNA.5,FUNEC_14947.mRNA.3,FUNEC_14947.mRNA.1
FUNEC_14947	FUNEC_14947;RI:NODE_130_length_136922_cov_58.785999:109834:110501-110551:111865:+	FUNEC_14947.mRNA.5	FUNEC_14947.mRNA.2,FUNEC_14947.mRNA.7,FUNEC_14947.mRNA.8,FUNEC_14947.mRNA.10,FUNEC_14947.mRNA.5,FUNEC_14947.mRNA.6,FUNEC_14947.mRNA.3,FUNEC_14947.mRNA.9,FUNEC_14947.mRNA.4,FUNEC_14947.mRNA.1
FUNEC_14947	FUNEC_14947;RI:NODE_130_length_136922_cov_58.785999:106367:106949-107017:107230:+	FUNEC_14947.mRNA.6,FUNEC_14947.mRNA.9	FUNEC_14947.mRNA.7,FUNEC_14947.mRNA.10,FUNEC_14947.mRNA.9,FUNEC_14947.mRNA.6,FUNEC_14947.mRNA.4
FUNEC_14947	FUNEC_14947;RI:NODE_130_length_136922_cov_58.785999:106367:106565-106653:107230:+	FUNEC_14947.mRNA.6,FUNEC_14947.mRNA.9	FUNEC_14947.mRNA.9,FUNEC_14947.mRNA.6,FUNEC_14947.mRNA.3,FUNEC_14947.mRNA.8
FUNEC_14940	FUNEC_14940;RI:NODE_130_length_136922_cov_58.785999:135442:135635-135690:135779:-	FUNEC_14940.mRNA.2,FUNEC_14940.mRNA.5,FUNEC_14940.mRNA.7	FUNEC_14940.mRNA.1,FUNEC_14940.mRNA.4,FUNEC_14940.mRNA.7,FUNEC_14940.mRNA.5,FUNEC_14940.mRNA.8,FUNEC_14940.mRNA.3,FUNEC_14940.mRNA.2
FUNEC_14940	FUNEC_14940;RI:NODE_130_length_136922_cov_58.785999:134326:135302-135352:135377:-	FUNEC_14940.mRNA.3,FUNEC_14940.mRNA.7,FUNEC_14940.mRNA.8	FUNEC_14940.mRNA.1,FUNEC_14940.mRNA.6,FUNEC_14940.mRNA.4,FUNEC_14940.mRNA.7,FUNEC_14940.mRNA.5,FUNEC_14940.mRNA.8,FUNEC_14940.mRNA.3,FUNEC_14940.mRNA.2
FUNEC_14940	FUNEC_14940;RI:NODE_130_length_136922_cov_58.785999:135833:135920-135984:136721:-	FUNEC_14940.mRNA.4,FUNEC_14940.mRNA.5,FUNEC_14940.mRNA.8	FUNEC_14940.mRNA.1,FUNEC_14940.mRNA.4,FUNEC_14940.mRNA.7,FUNEC_14940.mRNA.5,FUNEC_14940.mRNA.9,FUNEC_14940.mRNA.8,FUNEC_14940.mRNA.3,FUNEC_14940.mRNA.2
FUNEC_14940	FUNEC_14940;RI:NODE_130_length_136922_cov_58.785999:135442:135779-135833:135920:-	FUNEC_14940.mRNA.6	FUNEC_14940.mRNA.6,FUNEC_14940.mRNA.7,FUNEC_14940.mRNA.2
FUNEC_14940	FUNEC_14940;RI:NODE_130_length_136922_cov_58.785999:134326:135377-135442:135635:-	FUNEC_14940.mRNA.9	FUNEC_14940.mRNA.9,FUNEC_14940.mRNA.8,FUNEC_14940.mRNA.3
FUNEC_16271	FUNEC_16271;RI:NODE_131_length_136921_cov_47.849330:13200:14048-14301:14371:-	FUNEC_16271.mRNA.2	FUNEC_16271.mRNA.1,FUNEC_16271.mRNA.2
FUNEC_16220	FUNEC_16220;RI:NODE_131_length_136921_cov_47.849330:25572:25931-25982:26034:-	FUNEC_16220.mRNA.2	FUNEC_16220.mRNA.1,FUNEC_16220.mRNA.2
FUNEC_16242	FUNEC_16242;RI:NODE_131_length_136921_cov_47.849330:35470:37289-37393:38008:-	FUNEC_16242.mRNA.3,FUNEC_16242.mRNA.4	FUNEC_16242.mRNA.3,FUNEC_16242.mRNA.4,FUNEC_16242.mRNA.1,FUNEC_16242.mRNA.2
FUNEC_16242	FUNEC_16242;RI:NODE_131_length_136921_cov_47.849330:37393:38008-38074:38880:-	FUNEC_16242.mRNA.5	FUNEC_16242.mRNA.5,FUNEC_16242.mRNA.2
FUNEC_16242	FUNEC_16242;RI:NODE_131_length_136921_cov_47.849330:37393:38008-38057:38880:-	FUNEC_16242.mRNA.5	FUNEC_16242.mRNA.5,FUNEC_16242.mRNA.1
FUNEC_16258	FUNEC_16258;RI:NODE_131_length_136921_cov_47.849330:64024:64733-64800:65115:-	FUNEC_16258.mRNA.2	FUNEC_16258.mRNA.1,FUNEC_16258.mRNA.2
FUNEC_16254	FUNEC_16254;RI:NODE_131_length_136921_cov_47.849330:100604:105138-105198:105309:-	FUNEC_16254.mRNA.2	FUNEC_16254.mRNA.2,FUNEC_16254.mRNA.1
FUNEC_16274	FUNEC_16274;RI:NODE_131_length_136921_cov_47.849330:125489:125537-125601:125617:-	FUNEC_16274.mRNA.2	FUNEC_16274.mRNA.1,FUNEC_16274.mRNA.2
FUNEC_16274	FUNEC_16274;RI:NODE_131_length_136921_cov_47.849330:125489:125617-125681:126574:-	FUNEC_16274.mRNA.3	FUNEC_16274.mRNA.3,FUNEC_16274.mRNA.2
FUNEC_16245	FUNEC_16245;RI:NODE_131_length_136921_cov_47.849330:11823:11903-11970:12851:+	FUNEC_16245.mRNA.2	FUNEC_16245.mRNA.2,FUNEC_16245.mRNA.1
FUNEC_16273	FUNEC_16273;RI:NODE_131_length_136921_cov_47.849330:44815:45188-45284:45537:+	FUNEC_16273.mRNA.2	FUNEC_16273.mRNA.1,FUNEC_16273.mRNA.2
FUNEC_16273	FUNEC_16273;RI:NODE_131_length_136921_cov_47.849330:44488:44728-44815:45188:+	FUNEC_16273.mRNA.3	FUNEC_16273.mRNA.1,FUNEC_16273.mRNA.3
FUNEC_16272	FUNEC_16272;RI:NODE_131_length_136921_cov_47.849330:86819:87952-88025:89505:+	FUNEC_16272.mRNA.2	FUNEC_16272.mRNA.1,FUNEC_16272.mRNA.2
FUNEC_16217	FUNEC_16217;RI:NODE_131_length_136921_cov_47.849330:108572:109793-109848:112191:+	FUNEC_16217.mRNA.2	FUNEC_16217.mRNA.2,FUNEC_16217.mRNA.3,FUNEC_16217.mRNA.1
FUNEC_16217	FUNEC_16217;RI:NODE_131_length_136921_cov_47.849330:106244:106937-107010:107971:+	FUNEC_16217.mRNA.3	FUNEC_16217.mRNA.4,FUNEC_16217.mRNA.2,FUNEC_16217.mRNA.3,FUNEC_16217.mRNA.1
FUNEC_16217	FUNEC_16217;RI:NODE_131_length_136921_cov_47.849330:108276:108511-108572:109793:+	FUNEC_16217.mRNA.4	FUNEC_16217.mRNA.4,FUNEC_16217.mRNA.3,FUNEC_16217.mRNA.1
FUNEC_16234	FUNEC_16234;RI:NODE_131_length_136921_cov_47.849330:120253:121717-121794:122171:+	FUNEC_16234.mRNA.2	FUNEC_16234.mRNA.1,FUNEC_16234.mRNA.2
FUNEC_16223	FUNEC_16223;RI:NODE_131_length_136921_cov_47.849330:124327:124694-124754:126077:+	FUNEC_16223.mRNA.2	FUNEC_16223.mRNA.2,FUNEC_16223.mRNA.3,FUNEC_16223.mRNA.1
FUNEC_16223	FUNEC_16223;RI:NODE_131_length_136921_cov_47.849330:123839:123952-124164:124268:+	FUNEC_16223.mRNA.3	FUNEC_16223.mRNA.2,FUNEC_16223.mRNA.3,FUNEC_16223.mRNA.1
FUNEC_16223	FUNEC_16223;RI:NODE_131_length_136921_cov_47.849330:124164:124268-124327:124694:+	FUNEC_16223.mRNA.4	FUNEC_16223.mRNA.4,FUNEC_16223.mRNA.1
FUNEC_16261	FUNEC_16261;RI:NODE_131_length_136921_cov_47.849330:130147:130502-130565:131108:+	FUNEC_16261.mRNA.2	FUNEC_16261.mRNA.2,FUNEC_16261.mRNA.1
FUNEC_00427	FUNEC_00427;RI:NODE_132_length_136357_cov_47.752235:24405:25094-25165:25511:-	FUNEC_00427.mRNA.2	FUNEC_00427.mRNA.1,FUNEC_00427.mRNA.2
FUNEC_00421	FUNEC_00421;RI:NODE_132_length_136357_cov_47.752235:27496:28067-28135:29570:-	FUNEC_00421.mRNA.2	FUNEC_00421.mRNA.2,FUNEC_00421.mRNA.1
FUNEC_00421	FUNEC_00421;RI:NODE_132_length_136357_cov_47.752235:26748:27444-27496:28067:-	FUNEC_00421.mRNA.3	FUNEC_00421.mRNA.1,FUNEC_00421.mRNA.3
FUNEC_00443	FUNEC_00443;RI:NODE_132_length_136357_cov_47.752235:103747:104054-104117:104369:-	FUNEC_00443.mRNA.2	FUNEC_00443.mRNA.2,FUNEC_00443.mRNA.1
FUNEC_00443	FUNEC_00443;RI:NODE_132_length_136357_cov_47.752235:104424:104807-104930:107892:-	FUNEC_00443.mRNA.2	FUNEC_00443.mRNA.2,FUNEC_00443.mRNA.1
FUNEC_00443	FUNEC_00443;RI:NODE_132_length_136357_cov_47.752235:103341:103682-103747:104054:-	FUNEC_00443.mRNA.4	FUNEC_00443.mRNA.5,FUNEC_00443.mRNA.1,FUNEC_00443.mRNA.4
FUNEC_00443	FUNEC_00443;RI:NODE_132_length_136357_cov_47.752235:104117:104369-104424:104807:-	FUNEC_00443.mRNA.4	FUNEC_00443.mRNA.1,FUNEC_00443.mRNA.4
FUNEC_00443	FUNEC_00443;RI:NODE_132_length_136357_cov_47.752235:104117:104807-104930:107892:-	FUNEC_00443.mRNA.5	FUNEC_00443.mRNA.5,FUNEC_00443.mRNA.4
FUNEC_00443	FUNEC_00443;RI:NODE_132_length_136357_cov_47.752235:103747:104369-104424:107892:-	FUNEC_00443.mRNA.6	FUNEC_00443.mRNA.2,FUNEC_00443.mRNA.6
FUNEC_00443	FUNEC_00443;RI:NODE_132_length_136357_cov_47.752235:103747:104054-104117:107892:-	FUNEC_00443.mRNA.6	FUNEC_00443.mRNA.5,FUNEC_00443.mRNA.6
FUNEC_00443	FUNEC_00443;RI:NODE_132_length_136357_cov_47.752235:103747:104807-104930:107892:-	FUNEC_00443.mRNA.6	FUNEC_00443.mRNA.3,FUNEC_00443.mRNA.6
FUNEC_00425	FUNEC_00425;RI:NODE_132_length_136357_cov_47.752235:127002:127570-127631:130155:-	FUNEC_00425.mRNA.2	FUNEC_00425.mRNA.1,FUNEC_00425.mRNA.2
FUNEC_00439	FUNEC_00439;RI:NODE_132_length_136357_cov_47.752235:39259:39557-39650:39683:+	FUNEC_00439.mRNA.2	FUNEC_00439.mRNA.2,FUNEC_00439.mRNA.1
FUNEC_00418	FUNEC_00418;RI:NODE_132_length_136357_cov_47.752235:42254:42799-42864:43511:+	FUNEC_00418.mRNA.2	FUNEC_00418.mRNA.1,FUNEC_00418.mRNA.2
FUNEC_00419	FUNEC_00419;RI:NODE_132_length_136357_cov_47.752235:51651:53607-53755:54720:+	FUNEC_00419.mRNA.2,FUNEC_00419.mRNA.4	FUNEC_00419.mRNA.4,FUNEC_00419.mRNA.3,FUNEC_00419.mRNA.1,FUNEC_00419.mRNA.2
FUNEC_00419	FUNEC_00419;RI:NODE_132_length_136357_cov_47.752235:54784:57098-57156:57791:+	FUNEC_00419.mRNA.3,FUNEC_00419.mRNA.4	FUNEC_00419.mRNA.4,FUNEC_00419.mRNA.3,FUNEC_00419.mRNA.1,FUNEC_00419.mRNA.2
FUNEC_00432	FUNEC_00432;RI:NODE_132_length_136357_cov_47.752235:60581:61505-61700:62062:+	FUNEC_00432.mRNA.2,FUNEC_00432.mRNA.3	FUNEC_00432.mRNA.2,FUNEC_00432.mRNA.3,FUNEC_00432.mRNA.1
FUNEC_00432	FUNEC_00432;RI:NODE_132_length_136357_cov_47.752235:62137:62372-62435:62839:+	FUNEC_00432.mRNA.3	FUNEC_00432.mRNA.2,FUNEC_00432.mRNA.3,FUNEC_00432.mRNA.1
FUNEC_00442	FUNEC_00442;RI:NODE_132_length_136357_cov_47.752235:105305:108390-108506:108813:+	FUNEC_00442.mRNA.2,FUNEC_00442.mRNA.3	FUNEC_00442.mRNA.3,FUNEC_00442.mRNA.1,FUNEC_00442.mRNA.2
FUNEC_00442	FUNEC_00442;RI:NODE_132_length_136357_cov_47.752235:109647:109885-109939:111309:+	FUNEC_00442.mRNA.3	FUNEC_00442.mRNA.3,FUNEC_00442.mRNA.1,FUNEC_00442.mRNA.2
FUNEC_00428	FUNEC_00428;RI:NODE_132_length_136357_cov_47.752235:122514:123517-123581:124266:+	FUNEC_00428.mRNA.2	FUNEC_00428.mRNA.2,FUNEC_00428.mRNA.1
FUNEC_00428	FUNEC_00428;RI:NODE_132_length_136357_cov_47.752235:123581:124266-124366:124774:+	FUNEC_00428.mRNA.3	FUNEC_00428.mRNA.3,FUNEC_00428.mRNA.1
FUNEC_12849	FUNEC_12849;RI:NODE_133_length_135158_cov_50.239124:25694:27221-27280:28475:-	FUNEC_12849.mRNA.2	FUNEC_12849.mRNA.3,FUNEC_12849.mRNA.1,FUNEC_12849.mRNA.2,FUNEC_12849.mRNA.4
FUNEC_12849	FUNEC_12849;RI:NODE_133_length_135158_cov_50.239124:30217:30298-30483:31094:-	FUNEC_12849.mRNA.3	FUNEC_12849.mRNA.3,FUNEC_12849.mRNA.1,FUNEC_12849.mRNA.2
FUNEC_12849	FUNEC_12849;RI:NODE_133_length_135158_cov_50.239124:28800:30138-30217:30298:-	FUNEC_12849.mRNA.4	FUNEC_12849.mRNA.1,FUNEC_12849.mRNA.2,FUNEC_12849.mRNA.4
FUNEC_12832	FUNEC_12832;RI:NODE_133_length_135158_cov_50.239124:41260:41457-41848:41978:-	FUNEC_12832.mRNA.2,FUNEC_12832.mRNA.3	FUNEC_12832.mRNA.1,FUNEC_12832.mRNA.3,FUNEC_12832.mRNA.2
FUNEC_12832	FUNEC_12832;RI:NODE_133_length_135158_cov_50.239124:42487:42567-42637:43202:-	FUNEC_12832.mRNA.3	FUNEC_12832.mRNA.4,FUNEC_12832.mRNA.1,FUNEC_12832.mRNA.3,FUNEC_12832.mRNA.2
FUNEC_12832	FUNEC_12832;RI:NODE_133_length_135158_cov_50.239124:41260:41978-42225:42432:-	FUNEC_12832.mRNA.4	FUNEC_12832.mRNA.4,FUNEC_12832.mRNA.3,FUNEC_12832.mRNA.2
FUNEC_12814	FUNEC_12814;RI:NODE_133_length_135158_cov_50.239124:48102:48422-48529:48614:-	FUNEC_12814.mRNA.3,FUNEC_12814.mRNA.5	FUNEC_12814.mRNA.5,FUNEC_12814.mRNA.1,FUNEC_12814.mRNA.3,FUNEC_12814.mRNA.2
FUNEC_12802	FUNEC_12802;RI:NODE_133_length_135158_cov_50.239124:85640:86244-86317:86509:-	FUNEC_12802.mRNA.2	FUNEC_12802.mRNA.1,FUNEC_12802.mRNA.2
FUNEC_12802	FUNEC_12802;RI:NODE_133_length_135158_cov_50.239124:85194:85583-85640:86244:-	FUNEC_12802.mRNA.3	FUNEC_12802.mRNA.3,FUNEC_12802.mRNA.1
FUNEC_12825	FUNEC_12825;RI:NODE_133_length_135158_cov_50.239124:18825:19605-19665:20362:+	FUNEC_12825.mRNA.2	FUNEC_12825.mRNA.1,FUNEC_12825.mRNA.2
FUNEC_12806	FUNEC_12806;RI:NODE_133_length_135158_cov_50.239124:98772:98869-98936:99067:+	FUNEC_12806.mRNA.2	FUNEC_12806.mRNA.2,FUNEC_12806.mRNA.6,FUNEC_12806.mRNA.1,FUNEC_12806.mRNA.4,FUNEC_12806.mRNA.7,FUNEC_12806.mRNA.8,FUNEC_12806.mRNA.3,FUNEC_12806.mRNA.5
FUNEC_12806	FUNEC_12806;RI:NODE_133_length_135158_cov_50.239124:97822:98008-98070:98093:+	FUNEC_12806.mRNA.3	FUNEC_12806.mRNA.2,FUNEC_12806.mRNA.6,FUNEC_12806.mRNA.1,FUNEC_12806.mRNA.4,FUNEC_12806.mRNA.8,FUNEC_12806.mRNA.3
FUNEC_12806	FUNEC_12806;RI:NODE_133_length_135158_cov_50.239124:99140:99604-99694:99787:+	FUNEC_12806.mRNA.4	FUNEC_12806.mRNA.4,FUNEC_12806.mRNA.8
FUNEC_12806	FUNEC_12806;RI:NODE_133_length_135158_cov_50.239124:99140:99604-99679:99787:+	FUNEC_12806.mRNA.4	FUNEC_12806.mRNA.2,FUNEC_12806.mRNA.1,FUNEC_12806.mRNA.4,FUNEC_12806.mRNA.7,FUNEC_12806.mRNA.3,FUNEC_12806.mRNA.5
FUNEC_12806	FUNEC_12806;RI:NODE_133_length_135158_cov_50.239124:98070:98093-98149:98408:+	FUNEC_12806.mRNA.5	FUNEC_12806.mRNA.2,FUNEC_12806.mRNA.6,FUNEC_12806.mRNA.1,FUNEC_12806.mRNA.4,FUNEC_12806.mRNA.8,FUNEC_12806.mRNA.5
FUNEC_12806	FUNEC_12806;RI:NODE_133_length_135158_cov_50.239124:99679:99787-99846:100210:+	FUNEC_12806.mRNA.6	FUNEC_12806.mRNA.2,FUNEC_12806.mRNA.6,FUNEC_12806.mRNA.1,FUNEC_12806.mRNA.7,FUNEC_12806.mRNA.3,FUNEC_12806.mRNA.5
FUNEC_12806	FUNEC_12806;RI:NODE_133_length_135158_cov_50.239124:97822:98093-98149:98408:+	FUNEC_12806.mRNA.7	FUNEC_12806.mRNA.3,FUNEC_12806.mRNA.7
FUNEC_12806	FUNEC_12806;RI:NODE_133_length_135158_cov_50.239124:97822:98008-98070:98408:+	FUNEC_12806.mRNA.7	FUNEC_12806.mRNA.7,FUNEC_12806.mRNA.5
FUNEC_12835	FUNEC_12835;RI:NODE_133_length_135158_cov_50.239124:102589:102762-102829:102906:+	FUNEC_12835.mRNA.2	FUNEC_12835.mRNA.2,FUNEC_12835.mRNA.1
FUNEC_01445	FUNEC_01445;RI:NODE_134_length_133326_cov_46.557989:387:799-876:1341:+	FUNEC_01445.mRNA.2	FUNEC_01445.mRNA.1,FUNEC_01445.mRNA.2
FUNEC_01444	FUNEC_01444;RI:NODE_134_length_133326_cov_46.557989:42503:43285-43331:44539:+	FUNEC_01444.mRNA.2	FUNEC_01444.mRNA.2,FUNEC_01444.mRNA.1
FUNEC_01459	FUNEC_01459;RI:NODE_134_length_133326_cov_46.557989:54930:55206-55441:55655:+	FUNEC_01459.mRNA.2	FUNEC_01459.mRNA.1,FUNEC_01459.mRNA.2
FUNEC_01458	FUNEC_01458;RI:NODE_134_length_133326_cov_46.557989:88424:89884-89937:90352:+	FUNEC_01458.mRNA.2,FUNEC_01458.mRNA.3	FUNEC_01458.mRNA.1,FUNEC_01458.mRNA.3,FUNEC_01458.mRNA.2
FUNEC_01458	FUNEC_01458;RI:NODE_134_length_133326_cov_46.557989:87654:88184-88239:88371:+	FUNEC_01458.mRNA.3	FUNEC_01458.mRNA.1,FUNEC_01458.mRNA.3,FUNEC_01458.mRNA.2
FUNEC_01463	FUNEC_01463;RI:NODE_134_length_133326_cov_46.557989:115569:116336-116396:116668:+	FUNEC_01463.mRNA.2	FUNEC_01463.mRNA.2,FUNEC_01463.mRNA.1
FUNEC_01446	FUNEC_01446;RI:NODE_134_length_133326_cov_46.557989:14625:16014-16132:17420:-	FUNEC_01446.mRNA.4	FUNEC_01446.mRNA.2,FUNEC_01446.mRNA.4,FUNEC_01446.mRNA.1
FUNEC_01446	FUNEC_01446;RI:NODE_134_length_133326_cov_46.557989:14625:15748-15815:17420:-	FUNEC_01446.mRNA.4	FUNEC_01446.mRNA.3,FUNEC_01446.mRNA.4
FUNEC_01446	FUNEC_01446;RI:NODE_134_length_133326_cov_46.557989:12252:14536-14625:16014:-	FUNEC_01446.mRNA.5	FUNEC_01446.mRNA.5,FUNEC_01446.mRNA.1
FUNEC_01446	FUNEC_01446;RI:NODE_134_length_133326_cov_46.557989:12252:14168-14625:16014:-	FUNEC_01446.mRNA.5	FUNEC_01446.mRNA.2,FUNEC_01446.mRNA.5
FUNEC_01450	FUNEC_01450;RI:NODE_134_length_133326_cov_46.557989:76322:77521-77573:77816:-	FUNEC_01450.mRNA.2	FUNEC_01450.mRNA.1,FUNEC_01450.mRNA.2
FUNEC_01441	FUNEC_01441;RI:NODE_134_length_133326_cov_46.557989:109480:110023-110073:111259:-	FUNEC_01441.mRNA.2	FUNEC_01441.mRNA.1,FUNEC_01441.mRNA.2
FUNEC_01437	FUNEC_01437;RI:NODE_134_length_133326_cov_46.557989:122332:122887-122943:123059:-	FUNEC_01437.mRNA.2,FUNEC_01437.mRNA.4	FUNEC_01437.mRNA.3,FUNEC_01437.mRNA.1,FUNEC_01437.mRNA.2,FUNEC_01437.mRNA.4
FUNEC_01437	FUNEC_01437;RI:NODE_134_length_133326_cov_46.557989:123122:125768-125824:126553:-	FUNEC_01437.mRNA.3,FUNEC_01437.mRNA.4	FUNEC_01437.mRNA.3,FUNEC_01437.mRNA.1,FUNEC_01437.mRNA.2,FUNEC_01437.mRNA.4
FUNEC_01448	FUNEC_01448;RI:NODE_134_length_133326_cov_46.557989:128714:128763-128837:129062:-	FUNEC_01448.mRNA.2	FUNEC_01448.mRNA.3,FUNEC_01448.mRNA.2,FUNEC_01448.mRNA.1
FUNEC_01448	FUNEC_01448;RI:NODE_134_length_133326_cov_46.557989:126625:127711-127801:128313:-	FUNEC_01448.mRNA.3	FUNEC_01448.mRNA.4,FUNEC_01448.mRNA.3,FUNEC_01448.mRNA.2,FUNEC_01448.mRNA.1
FUNEC_01448	FUNEC_01448;RI:NODE_134_length_133326_cov_46.557989:128837:129062-129128:130239:-	FUNEC_01448.mRNA.4	FUNEC_01448.mRNA.3,FUNEC_01448.mRNA.4,FUNEC_01448.mRNA.1
FUNEC_00298	FUNEC_00298;RI:NODE_135_length_133133_cov_46.888989:38394:40363-40436:41296:+	FUNEC_00298.mRNA.2	FUNEC_00298.mRNA.2,FUNEC_00298.mRNA.1
FUNEC_00298	FUNEC_00298;RI:NODE_135_length_133133_cov_46.888989:37784:38317-38394:40363:+	FUNEC_00298.mRNA.3	FUNEC_00298.mRNA.3,FUNEC_00298.mRNA.1
FUNEC_00310	FUNEC_00310;RI:NODE_135_length_133133_cov_46.888989:52819:53231-53290:53318:+	FUNEC_00310.mRNA.2	FUNEC_00310.mRNA.2,FUNEC_00310.mRNA.1
FUNEC_00310	FUNEC_00310;RI:NODE_135_length_133133_cov_46.888989:52819:53318-53375:53836:+	FUNEC_00310.mRNA.3	FUNEC_00310.mRNA.3,FUNEC_00310.mRNA.2
FUNEC_00314	FUNEC_00314;RI:NODE_135_length_133133_cov_46.888989:15423:16311-16368:16537:-	FUNEC_00314.mRNA.2	FUNEC_00314.mRNA.2,FUNEC_00314.mRNA.1
FUNEC_00285	FUNEC_00285;RI:NODE_135_length_133133_cov_46.888989:53458:54112-54219:54558:-	FUNEC_00285.mRNA.2	FUNEC_00285.mRNA.2,FUNEC_00285.mRNA.1
FUNEC_00301	FUNEC_00301;RI:NODE_135_length_133133_cov_46.888989:61029:61598-61693:62504:-	FUNEC_00301.mRNA.2,FUNEC_00301.mRNA.4	FUNEC_00301.mRNA.2,FUNEC_00301.mRNA.4,FUNEC_00301.mRNA.3
FUNEC_00301	FUNEC_00301;RI:NODE_135_length_133133_cov_46.888989:61029:61548-61693:62504:-	FUNEC_00301.mRNA.2,FUNEC_00301.mRNA.4	FUNEC_00301.mRNA.1,FUNEC_00301.mRNA.2,FUNEC_00301.mRNA.4
FUNEC_00301	FUNEC_00301;RI:NODE_135_length_133133_cov_46.888989:59644:60081-60142:60971:-	FUNEC_00301.mRNA.4	FUNEC_00301.mRNA.1,FUNEC_00301.mRNA.2,FUNEC_00301.mRNA.4,FUNEC_00301.mRNA.3
FUNEC_00316	FUNEC_00316;RI:NODE_135_length_133133_cov_46.888989:104942:105758-105823:107713:-	FUNEC_00316.mRNA.2	FUNEC_00316.mRNA.2,FUNEC_00316.mRNA.1
FUNEC_00451	FUNEC_00451;RI:NODE_136_length_131763_cov_45.814766:10:955-1149:2124:+	FUNEC_00451.mRNA.2	FUNEC_00451.mRNA.2,FUNEC_00451.mRNA.1
FUNEC_00464	FUNEC_00464;RI:NODE_136_length_131763_cov_45.814766:30500:31454-31668:31804:+	FUNEC_00464.mRNA.2	FUNEC_00464.mRNA.1,FUNEC_00464.mRNA.3,FUNEC_00464.mRNA.2
FUNEC_00464	FUNEC_00464;RI:NODE_136_length_131763_cov_45.814766:33099:33355-33404:33510:+	FUNEC_00464.mRNA.3	FUNEC_00464.mRNA.1,FUNEC_00464.mRNA.3,FUNEC_00464.mRNA.2
FUNEC_00452	FUNEC_00452;RI:NODE_136_length_131763_cov_45.814766:46526:47163-47241:47648:+	FUNEC_00452.mRNA.2	FUNEC_00452.mRNA.1,FUNEC_00452.mRNA.2,FUNEC_00452.mRNA.3
FUNEC_00452	FUNEC_00452;RI:NODE_136_length_131763_cov_45.814766:45113:45415-45482:45548:+	FUNEC_00452.mRNA.3	FUNEC_00452.mRNA.2,FUNEC_00452.mRNA.1,FUNEC_00452.mRNA.3
FUNEC_00468	FUNEC_00468;RI:NODE_136_length_131763_cov_45.814766:123176:123298-123362:123628:+	FUNEC_00468.mRNA.2	FUNEC_00468.mRNA.2,FUNEC_00468.mRNA.1
FUNEC_00468	FUNEC_00468;RI:NODE_136_length_131763_cov_45.814766:122316:123117-123176:123298:+	FUNEC_00468.mRNA.3	FUNEC_00468.mRNA.3,FUNEC_00468.mRNA.1
FUNEC_00469	FUNEC_00469;RI:NODE_136_length_131763_cov_45.814766:127541:127664-127734:127952:+	FUNEC_00469.mRNA.2	FUNEC_00469.mRNA.2,FUNEC_00469.mRNA.1
FUNEC_00469	FUNEC_00469;RI:NODE_136_length_131763_cov_45.814766:127734:127952-128060:128933:+	FUNEC_00469.mRNA.3	FUNEC_00469.mRNA.1,FUNEC_00469.mRNA.3
FUNEC_00455	FUNEC_00455;RI:NODE_136_length_131763_cov_45.814766:93322:93680-93734:94359:-	FUNEC_00455.mRNA.2	FUNEC_00455.mRNA.1,FUNEC_00455.mRNA.2
FUNEC_00455	FUNEC_00455;RI:NODE_136_length_131763_cov_45.814766:92777:93264-93322:93680:-	FUNEC_00455.mRNA.3	FUNEC_00455.mRNA.1,FUNEC_00455.mRNA.3
FUNEC_00455	FUNEC_00455;RI:NODE_136_length_131763_cov_45.814766:92777:93680-93734:94359:-	FUNEC_00455.mRNA.4	FUNEC_00455.mRNA.3,FUNEC_00455.mRNA.4
FUNEC_00455	FUNEC_00455;RI:NODE_136_length_131763_cov_45.814766:92777:93264-93322:94359:-	FUNEC_00455.mRNA.4	FUNEC_00455.mRNA.4,FUNEC_00455.mRNA.2
FUNEC_00470	FUNEC_00470;RI:NODE_136_length_131763_cov_45.814766:107162:108944-109017:109063:-	FUNEC_00470.mRNA.4	FUNEC_00470.mRNA.2,FUNEC_00470.mRNA.4
FUNEC_00470	FUNEC_00470;RI:NODE_136_length_131763_cov_45.814766:109017:109063-109149:111532:-	FUNEC_00470.mRNA.5	FUNEC_00470.mRNA.5,FUNEC_00470.mRNA.1
FUNEC_00470	FUNEC_00470;RI:NODE_136_length_131763_cov_45.814766:109017:109063-109340:111532:-	FUNEC_00470.mRNA.5	FUNEC_00470.mRNA.2,FUNEC_00470.mRNA.5
FUNEC_00470	FUNEC_00470;RI:NODE_136_length_131763_cov_45.814766:107210:108944-109017:109063:-	FUNEC_00470.mRNA.3	FUNEC_00470.mRNA.3,FUNEC_00470.mRNA.1
FUNEC_00448	FUNEC_00448;RI:NODE_136_length_131763_cov_45.814766:126804:127167-127341:130056:-	FUNEC_00448.mRNA.2	FUNEC_00448.mRNA.1,FUNEC_00448.mRNA.2
FUNEC_08521	FUNEC_08521;RI:NODE_137_length_130829_cov_46.217527:6044:6588-6642:8276:+	FUNEC_08521.mRNA.1,FUNEC_08521.mRNA.3	FUNEC_08521.mRNA.1,FUNEC_08521.mRNA.2,FUNEC_08521.mRNA.3
FUNEC_08521	FUNEC_08521;RI:NODE_137_length_130829_cov_46.217527:1824:2387-2438:2638:+	FUNEC_08521.mRNA.10,FUNEC_08521.mRNA.3,FUNEC_08521.mRNA.5,FUNEC_08521.mRNA.6,FUNEC_08521.mRNA.7	FUNEC_08521.mRNA.6,FUNEC_08521.mRNA.3,FUNEC_08521.mRNA.1,FUNEC_08521.mRNA.5,FUNEC_08521.mRNA.10,FUNEC_08521.mRNA.7
FUNEC_08521	FUNEC_08521;RI:NODE_137_length_130829_cov_46.217527:2775:6588-6642:10569:+	FUNEC_08521.mRNA.10	FUNEC_08521.mRNA.10,FUNEC_08521.mRNA.5
FUNEC_08521	FUNEC_08521;RI:NODE_137_length_130829_cov_46.217527:2775:8276-8397:10569:+	FUNEC_08521.mRNA.10	FUNEC_08521.mRNA.10,FUNEC_08521.mRNA.7
FUNEC_08521	FUNEC_08521;RI:NODE_137_length_130829_cov_46.217527:2775:5968-6044:10569:+	FUNEC_08521.mRNA.10	FUNEC_08521.mRNA.10,FUNEC_08521.mRNA.6
FUNEC_08521	FUNEC_08521;RI:NODE_137_length_130829_cov_46.217527:6044:8276-8397:10569:+	FUNEC_08521.mRNA.6,FUNEC_08521.mRNA.9	FUNEC_08521.mRNA.6,FUNEC_08521.mRNA.9,FUNEC_08521.mRNA.3
FUNEC_08521	FUNEC_08521;RI:NODE_137_length_130829_cov_46.217527:2775:5968-6044:8276:+	FUNEC_08521.mRNA.7	FUNEC_08521.mRNA.1,FUNEC_08521.mRNA.3,FUNEC_08521.mRNA.7
FUNEC_08521	FUNEC_08521;RI:NODE_137_length_130829_cov_46.217527:1824:2638-2775:8276:+	FUNEC_08521.mRNA.8	FUNEC_08521.mRNA.8,FUNEC_08521.mRNA.7
FUNEC_08521	FUNEC_08521;RI:NODE_137_length_130829_cov_46.217527:1824:2638-2775:5968:+	FUNEC_08521.mRNA.9	FUNEC_08521.mRNA.6,FUNEC_08521.mRNA.9,FUNEC_08521.mRNA.3
FUNEC_08521	FUNEC_08521;RI:NODE_137_length_130829_cov_46.217527:2661:5968-6044:6588:+	FUNEC_08521.mRNA.4	FUNEC_08521.mRNA.2,FUNEC_08521.mRNA.4
FUNEC_08485	FUNEC_08485;RI:NODE_137_length_130829_cov_46.217527:47597:49806-50116:50864:+	FUNEC_08485.mRNA.2	FUNEC_08485.mRNA.1,FUNEC_08485.mRNA.2
FUNEC_08502	FUNEC_08502;RI:NODE_137_length_130829_cov_46.217527:83679:83770-83830:83944:+	FUNEC_08502.mRNA.2	FUNEC_08502.mRNA.1,FUNEC_08502.mRNA.2
FUNEC_08502	FUNEC_08502;RI:NODE_137_length_130829_cov_46.217527:83830:83944-84010:85715:+	FUNEC_08502.mRNA.3	FUNEC_08502.mRNA.1,FUNEC_08502.mRNA.3
FUNEC_08527	FUNEC_08527;RI:NODE_137_length_130829_cov_46.217527:89869:90406-90575:90710:+	FUNEC_08527.mRNA.2	FUNEC_08527.mRNA.2,FUNEC_08527.mRNA.1
FUNEC_08488	FUNEC_08488;RI:NODE_137_length_130829_cov_46.217527:2687:2941-2996:3866:-	FUNEC_08488.mRNA.2,FUNEC_08488.mRNA.4,FUNEC_08488.mRNA.6,FUNEC_08488.mRNA.7	FUNEC_08488.mRNA.4,FUNEC_08488.mRNA.2,FUNEC_08488.mRNA.6,FUNEC_08488.mRNA.3,FUNEC_08488.mRNA.7
FUNEC_08488	FUNEC_08488;RI:NODE_137_length_130829_cov_46.217527:2687:2949-2996:3866:-	FUNEC_08488.mRNA.2,FUNEC_08488.mRNA.4,FUNEC_08488.mRNA.6,FUNEC_08488.mRNA.7	FUNEC_08488.mRNA.1,FUNEC_08488.mRNA.4,FUNEC_08488.mRNA.2,FUNEC_08488.mRNA.6,FUNEC_08488.mRNA.5,FUNEC_08488.mRNA.7
FUNEC_08488	FUNEC_08488;RI:NODE_137_length_130829_cov_46.217527:3933:4745-4925:5329:-	FUNEC_08488.mRNA.5,FUNEC_08488.mRNA.7	FUNEC_08488.mRNA.5,FUNEC_08488.mRNA.2,FUNEC_08488.mRNA.7
FUNEC_08488	FUNEC_08488;RI:NODE_137_length_130829_cov_46.217527:3933:4690-4925:5329:-	FUNEC_08488.mRNA.5,FUNEC_08488.mRNA.7	FUNEC_08488.mRNA.1,FUNEC_08488.mRNA.5,FUNEC_08488.mRNA.4,FUNEC_08488.mRNA.7
FUNEC_08488	FUNEC_08488;RI:NODE_137_length_130829_cov_46.217527:3933:4780-4925:5329:-	FUNEC_08488.mRNA.5,FUNEC_08488.mRNA.7	FUNEC_08488.mRNA.5,FUNEC_08488.mRNA.6,FUNEC_08488.mRNA.7
FUNEC_08486	FUNEC_08486;RI:NODE_137_length_130829_cov_46.217527:11603:13700-13767:16473:-	FUNEC_08486.mRNA.2	FUNEC_08486.mRNA.2,FUNEC_08486.mRNA.1
FUNEC_08498	FUNEC_08498;RI:NODE_137_length_130829_cov_46.217527:18261:19264-19322:19460:-	FUNEC_08498.mRNA.2	FUNEC_08498.mRNA.1,FUNEC_08498.mRNA.2
FUNEC_08525	FUNEC_08525;RI:NODE_137_length_130829_cov_46.217527:26127:26307-26382:26925:-	FUNEC_08525.mRNA.2	FUNEC_08525.mRNA.2,FUNEC_08525.mRNA.1
FUNEC_08499	FUNEC_08499;RI:NODE_137_length_130829_cov_46.217527:27693:28629-28689:29457:-	FUNEC_08499.mRNA.2	FUNEC_08499.mRNA.1,FUNEC_08499.mRNA.2
FUNEC_08496	FUNEC_08496;RI:NODE_137_length_130829_cov_46.217527:99167:99473-99538:99615:-	FUNEC_08496.mRNA.2,FUNEC_08496.mRNA.4	FUNEC_08496.mRNA.5,FUNEC_08496.mRNA.3,FUNEC_08496.mRNA.1,FUNEC_08496.mRNA.2,FUNEC_08496.mRNA.4
FUNEC_08496	FUNEC_08496;RI:NODE_137_length_130829_cov_46.217527:97293:98814-98874:99115:-	FUNEC_08496.mRNA.3,FUNEC_08496.mRNA.4	FUNEC_08496.mRNA.3,FUNEC_08496.mRNA.5,FUNEC_08496.mRNA.4
FUNEC_08496	FUNEC_08496;RI:NODE_137_length_130829_cov_46.217527:97293:98689-98744:98814:-	FUNEC_08496.mRNA.5	FUNEC_08496.mRNA.2,FUNEC_08496.mRNA.5,FUNEC_08496.mRNA.1
FUNEC_08506	FUNEC_08506;RI:NODE_137_length_130829_cov_46.217527:106208:107643-107700:108686:-	FUNEC_08506.mRNA.2,FUNEC_08506.mRNA.4	FUNEC_08506.mRNA.3,FUNEC_08506.mRNA.1,FUNEC_08506.mRNA.2,FUNEC_08506.mRNA.4
FUNEC_08506	FUNEC_08506;RI:NODE_137_length_130829_cov_46.217527:108787:109398-109456:109536:-	FUNEC_08506.mRNA.3,FUNEC_08506.mRNA.4	FUNEC_08506.mRNA.3,FUNEC_08506.mRNA.1,FUNEC_08506.mRNA.2,FUNEC_08506.mRNA.4
FUNEC_08518	FUNEC_08518;RI:NODE_137_length_130829_cov_46.217527:119368:120268-120321:120690:-	FUNEC_08518.mRNA.2	FUNEC_08518.mRNA.1,FUNEC_08518.mRNA.3,FUNEC_08518.mRNA.2
FUNEC_08518	FUNEC_08518;RI:NODE_137_length_130829_cov_46.217527:120752:121918-122011:122832:-	FUNEC_08518.mRNA.3	FUNEC_08518.mRNA.1,FUNEC_08518.mRNA.3,FUNEC_08518.mRNA.2
FUNEC_17511	FUNEC_17511;RI:NODE_138_length_125530_cov_51.368006:2770:4374-4447:5432:-	FUNEC_17511.mRNA.2	FUNEC_17511.mRNA.1,FUNEC_17511.mRNA.2
FUNEC_17511	FUNEC_17511;RI:NODE_138_length_125530_cov_51.368006:4447:5432-5495:5822:-	FUNEC_17511.mRNA.3	FUNEC_17511.mRNA.1,FUNEC_17511.mRNA.3
FUNEC_17494	FUNEC_17494;RI:NODE_138_length_125530_cov_51.368006:16281:16411-16468:16753:-	FUNEC_17494.mRNA.2	FUNEC_17494.mRNA.1,FUNEC_17494.mRNA.2
FUNEC_17521	FUNEC_17521;RI:NODE_138_length_125530_cov_51.368006:2794:3263-3336:4058:+	FUNEC_17521.mRNA.2	FUNEC_17521.mRNA.2,FUNEC_17521.mRNA.1
FUNEC_17521	FUNEC_17521;RI:NODE_138_length_125530_cov_51.368006:3336:4058-4115:4173:+	FUNEC_17521.mRNA.3	FUNEC_17521.mRNA.3,FUNEC_17521.mRNA.1
FUNEC_17521	FUNEC_17521;RI:NODE_138_length_125530_cov_51.368006:3336:4173-4242:5397:+	FUNEC_17521.mRNA.4	FUNEC_17521.mRNA.3,FUNEC_17521.mRNA.4
FUNEC_17520	FUNEC_17520;RI:NODE_138_length_125530_cov_51.368006:5984:6812-6881:7636:+	FUNEC_17520.mRNA.2	FUNEC_17520.mRNA.1,FUNEC_17520.mRNA.2
FUNEC_17520	FUNEC_17520;RI:NODE_138_length_125530_cov_51.368006:6881:7636-7739:8887:+	FUNEC_17520.mRNA.3	FUNEC_17520.mRNA.1,FUNEC_17520.mRNA.3
FUNEC_17497	FUNEC_17497;RI:NODE_138_length_125530_cov_51.368006:12866:13174-13234:13555:+	FUNEC_17497.mRNA.2	FUNEC_17497.mRNA.2,FUNEC_17497.mRNA.1
FUNEC_17524	FUNEC_17524;RI:NODE_138_length_125530_cov_51.368006:43777:43987-44043:44542:+	FUNEC_17524.mRNA.2	FUNEC_17524.mRNA.1,FUNEC_17524.mRNA.2
FUNEC_17524	FUNEC_17524;RI:NODE_138_length_125530_cov_51.368006:43210:43706-43777:44542:+	FUNEC_17524.mRNA.3	FUNEC_17524.mRNA.2,FUNEC_17524.mRNA.3
FUNEC_17507	FUNEC_17507;RI:NODE_138_length_125530_cov_51.368006:63927:64334-64381:64810:+	FUNEC_17507.mRNA.3,FUNEC_17507.mRNA.4	FUNEC_17507.mRNA.1,FUNEC_17507.mRNA.3,FUNEC_17507.mRNA.2,FUNEC_17507.mRNA.4
FUNEC_17515	FUNEC_17515;RI:NODE_138_length_125530_cov_51.368006:73672:73959-74007:75196:+	FUNEC_17515.mRNA.2	FUNEC_17515.mRNA.1,FUNEC_17515.mRNA.2
FUNEC_17515	FUNEC_17515;RI:NODE_138_length_125530_cov_51.368006:74007:75196-75247:76469:+	FUNEC_17515.mRNA.3	FUNEC_17515.mRNA.1,FUNEC_17515.mRNA.3
FUNEC_17514	FUNEC_17514;RI:NODE_138_length_125530_cov_51.368006:85606:85870-85926:86358:+	FUNEC_17514.mRNA.1,FUNEC_17514.mRNA.2	FUNEC_17514.mRNA.1,FUNEC_17514.mRNA.2,FUNEC_17514.mRNA.4
FUNEC_17514	FUNEC_17514;RI:NODE_138_length_125530_cov_51.368006:86638:87117-87180:87982:+	FUNEC_17514.mRNA.2,FUNEC_17514.mRNA.5	FUNEC_17514.mRNA.2,FUNEC_17514.mRNA.4,FUNEC_17514.mRNA.1,FUNEC_17514.mRNA.5,FUNEC_17514.mRNA.3
FUNEC_17514	FUNEC_17514;RI:NODE_138_length_125530_cov_51.368006:85606:86358-86407:86584:+	FUNEC_17514.mRNA.3,FUNEC_17514.mRNA.5	FUNEC_17514.mRNA.1,FUNEC_17514.mRNA.3,FUNEC_17514.mRNA.2,FUNEC_17514.mRNA.5
FUNEC_16491	FUNEC_16491;RI:NODE_139_length_125370_cov_52.589073:7184:7739-7810:8091:+	FUNEC_16491.mRNA.2	FUNEC_16491.mRNA.1,FUNEC_16491.mRNA.2
FUNEC_16491	FUNEC_16491;RI:NODE_139_length_125370_cov_52.589073:7810:8091-8152:8323:+	FUNEC_16491.mRNA.3	FUNEC_16491.mRNA.3,FUNEC_16491.mRNA.1
FUNEC_16491	FUNEC_16491;RI:NODE_139_length_125370_cov_52.589073:7184:7739-7810:8323:+	FUNEC_16491.mRNA.4	FUNEC_16491.mRNA.4,FUNEC_16491.mRNA.3
FUNEC_16491	FUNEC_16491;RI:NODE_139_length_125370_cov_52.589073:7184:8091-8152:8323:+	FUNEC_16491.mRNA.4	FUNEC_16491.mRNA.4,FUNEC_16491.mRNA.2
FUNEC_16480	FUNEC_16480;RI:NODE_139_length_125370_cov_52.589073:78160:78263-78322:78659:+	FUNEC_16480.mRNA.2	FUNEC_16480.mRNA.1,FUNEC_16480.mRNA.2
FUNEC_16494	FUNEC_16494;RI:NODE_139_length_125370_cov_52.589073:29762:29805-29866:29948:-	FUNEC_16494.mRNA.2	FUNEC_16494.mRNA.1,FUNEC_16494.mRNA.2
FUNEC_16494	FUNEC_16494;RI:NODE_139_length_125370_cov_52.589073:29332:29703-29762:29805:-	FUNEC_16494.mRNA.3	FUNEC_16494.mRNA.3,FUNEC_16494.mRNA.1
FUNEC_16494	FUNEC_16494;RI:NODE_139_length_125370_cov_52.589073:29332:29805-29866:29948:-	FUNEC_16494.mRNA.4	FUNEC_16494.mRNA.3,FUNEC_16494.mRNA.4
FUNEC_16494	FUNEC_16494;RI:NODE_139_length_125370_cov_52.589073:29332:29703-29762:29948:-	FUNEC_16494.mRNA.4	FUNEC_16494.mRNA.4,FUNEC_16494.mRNA.2
FUNEC_15551	FUNEC_15551;RI:NODE_13_length_674294_cov_49.776202:35410:36155-36203:36225:+	FUNEC_15551.mRNA.2	FUNEC_15551.mRNA.1,FUNEC_15551.mRNA.2
FUNEC_15551	FUNEC_15551;RI:NODE_13_length_674294_cov_49.776202:34910:35294-35410:36155:+	FUNEC_15551.mRNA.3	FUNEC_15551.mRNA.1,FUNEC_15551.mRNA.3
FUNEC_15551	FUNEC_15551;RI:NODE_13_length_674294_cov_49.776202:34910:36155-36203:36225:+	FUNEC_15551.mRNA.4	FUNEC_15551.mRNA.4,FUNEC_15551.mRNA.3
FUNEC_15551	FUNEC_15551;RI:NODE_13_length_674294_cov_49.776202:34910:35294-35410:36225:+	FUNEC_15551.mRNA.4	FUNEC_15551.mRNA.4,FUNEC_15551.mRNA.2
FUNEC_15579	FUNEC_15579;RI:NODE_13_length_674294_cov_49.776202:64973:66394-66473:66697:+	FUNEC_15579.mRNA.3	FUNEC_15579.mRNA.3,FUNEC_15579.mRNA.1
FUNEC_15579	FUNEC_15579;RI:NODE_13_length_674294_cov_49.776202:64973:66394-66473:67787:+	FUNEC_15579.mRNA.4	FUNEC_15579.mRNA.2,FUNEC_15579.mRNA.4
FUNEC_15579	FUNEC_15579;RI:NODE_13_length_674294_cov_49.776202:66473:67787-67855:68610:+	FUNEC_15579.mRNA.5	FUNEC_15579.mRNA.5,FUNEC_15579.mRNA.2
FUNEC_15579	FUNEC_15579;RI:NODE_13_length_674294_cov_49.776202:66473:66697-66756:68610:+	FUNEC_15579.mRNA.5	FUNEC_15579.mRNA.1,FUNEC_15579.mRNA.5
FUNEC_15579	FUNEC_15579;RI:NODE_13_length_674294_cov_49.776202:64973:66697-66756:68610:+	FUNEC_15579.mRNA.6	FUNEC_15579.mRNA.3,FUNEC_15579.mRNA.6
FUNEC_15579	FUNEC_15579;RI:NODE_13_length_674294_cov_49.776202:64973:67787-67855:68610:+	FUNEC_15579.mRNA.6	FUNEC_15579.mRNA.4,FUNEC_15579.mRNA.6
FUNEC_15579	FUNEC_15579;RI:NODE_13_length_674294_cov_49.776202:64973:66394-66473:68610:+	FUNEC_15579.mRNA.6	FUNEC_15579.mRNA.5,FUNEC_15579.mRNA.6
FUNEC_15720	FUNEC_15720;RI:NODE_13_length_674294_cov_49.776202:71853:72397-72595:73252:+	FUNEC_15720.mRNA.4,FUNEC_15720.mRNA.6	FUNEC_15720.mRNA.1,FUNEC_15720.mRNA.4,FUNEC_15720.mRNA.2,FUNEC_15720.mRNA.6
FUNEC_15720	FUNEC_15720;RI:NODE_13_length_674294_cov_49.776202:71795:72397-72595:73252:+	FUNEC_15720.mRNA.5	FUNEC_15720.mRNA.3,FUNEC_15720.mRNA.5
FUNEC_15695	FUNEC_15695;RI:NODE_13_length_674294_cov_49.776202:185354:185809-185998:187659:+	FUNEC_15695.mRNA.2,FUNEC_15695.mRNA.4	FUNEC_15695.mRNA.4,FUNEC_15695.mRNA.3,FUNEC_15695.mRNA.1,FUNEC_15695.mRNA.2
FUNEC_15695	FUNEC_15695;RI:NODE_13_length_674294_cov_49.776202:184725:184913-185055:185288:+	FUNEC_15695.mRNA.3,FUNEC_15695.mRNA.4	FUNEC_15695.mRNA.4,FUNEC_15695.mRNA.3,FUNEC_15695.mRNA.2,FUNEC_15695.mRNA.1
FUNEC_15667	FUNEC_15667;RI:NODE_13_length_674294_cov_49.776202:208082:208131-208185:213814:+	FUNEC_15667.mRNA.2	FUNEC_15667.mRNA.1,FUNEC_15667.mRNA.2
FUNEC_15667	FUNEC_15667;RI:NODE_13_length_674294_cov_49.776202:207265:208030-208082:208131:+	FUNEC_15667.mRNA.3	FUNEC_15667.mRNA.3,FUNEC_15667.mRNA.1
FUNEC_15577	FUNEC_15577;RI:NODE_13_length_674294_cov_49.776202:318423:318751-318844:319961:+	FUNEC_15577.mRNA.2	FUNEC_15577.mRNA.1,FUNEC_15577.mRNA.2
FUNEC_15592	FUNEC_15592;RI:NODE_13_length_674294_cov_49.776202:358536:359304-359751:359960:+	FUNEC_15592.mRNA.2	FUNEC_15592.mRNA.2,FUNEC_15592.mRNA.1
FUNEC_15570	FUNEC_15570;RI:NODE_13_length_674294_cov_49.776202:438255:438704-438766:438872:+	FUNEC_15570.mRNA.2	FUNEC_15570.mRNA.1,FUNEC_15570.mRNA.2
FUNEC_15513	FUNEC_15513;RI:NODE_13_length_674294_cov_49.776202:458658:459132-459365:459824:+	FUNEC_15513.mRNA.2	FUNEC_15513.mRNA.2,FUNEC_15513.mRNA.1
FUNEC_15734	FUNEC_15734;RI:NODE_13_length_674294_cov_49.776202:472232:472395-472444:473085:+	FUNEC_15734.mRNA.3,FUNEC_15734.mRNA.5	FUNEC_15734.mRNA.3,FUNEC_15734.mRNA.2,FUNEC_15734.mRNA.5
FUNEC_15734	FUNEC_15734;RI:NODE_13_length_674294_cov_49.776202:472232:472395-472462:473085:+	FUNEC_15734.mRNA.3,FUNEC_15734.mRNA.5	FUNEC_15734.mRNA.1,FUNEC_15734.mRNA.3,FUNEC_15734.mRNA.5
FUNEC_15734	FUNEC_15734;RI:NODE_13_length_674294_cov_49.776202:471721:471913-471983:472152:+	FUNEC_15734.mRNA.5	FUNEC_15734.mRNA.1,FUNEC_15734.mRNA.3,FUNEC_15734.mRNA.2,FUNEC_15734.mRNA.5
FUNEC_15734	FUNEC_15734;RI:NODE_13_length_674294_cov_49.776202:471983:472152-472232:473085:+	FUNEC_15734.mRNA.6	FUNEC_15734.mRNA.3,FUNEC_15734.mRNA.6
FUNEC_15532	FUNEC_15532;RI:NODE_13_length_674294_cov_49.776202:546291:549686-549775:550305:+	FUNEC_15532.mRNA.2,FUNEC_15532.mRNA.3	FUNEC_15532.mRNA.2,FUNEC_15532.mRNA.1,FUNEC_15532.mRNA.3
FUNEC_15532	FUNEC_15532;RI:NODE_13_length_674294_cov_49.776202:550657:550791-550860:551292:+	FUNEC_15532.mRNA.3	FUNEC_15532.mRNA.2,FUNEC_15532.mRNA.1,FUNEC_15532.mRNA.3
FUNEC_15510	FUNEC_15510;RI:NODE_13_length_674294_cov_49.776202:553885:554011-554114:554155:+	FUNEC_15510.mRNA.2	FUNEC_15510.mRNA.2,FUNEC_15510.mRNA.3,FUNEC_15510.mRNA.1
FUNEC_15510	FUNEC_15510;RI:NODE_13_length_674294_cov_49.776202:552881:553255-553314:553814:+	FUNEC_15510.mRNA.3	FUNEC_15510.mRNA.2,FUNEC_15510.mRNA.3,FUNEC_15510.mRNA.1
FUNEC_15510	FUNEC_15510;RI:NODE_13_length_674294_cov_49.776202:553314:553814-553885:554011:+	FUNEC_15510.mRNA.4	FUNEC_15510.mRNA.4,FUNEC_15510.mRNA.1
FUNEC_15510	FUNEC_15510;RI:NODE_13_length_674294_cov_49.776202:552881:553814-553885:554011:+	FUNEC_15510.mRNA.5	FUNEC_15510.mRNA.3,FUNEC_15510.mRNA.5
FUNEC_15510	FUNEC_15510;RI:NODE_13_length_674294_cov_49.776202:552881:553255-553314:554011:+	FUNEC_15510.mRNA.5	FUNEC_15510.mRNA.4,FUNEC_15510.mRNA.5
FUNEC_15510	FUNEC_15510;RI:NODE_13_length_674294_cov_49.776202:553314:553814-553885:554155:+	FUNEC_15510.mRNA.6	FUNEC_15510.mRNA.2,FUNEC_15510.mRNA.6
FUNEC_15510	FUNEC_15510;RI:NODE_13_length_674294_cov_49.776202:553314:554011-554114:554155:+	FUNEC_15510.mRNA.6	FUNEC_15510.mRNA.4,FUNEC_15510.mRNA.6
FUNEC_15660	FUNEC_15660;RI:NODE_13_length_674294_cov_49.776202:561539:562204-562278:562477:+	FUNEC_15660.mRNA.3	FUNEC_15660.mRNA.3,FUNEC_15660.mRNA.6,FUNEC_15660.mRNA.1
FUNEC_15660	FUNEC_15660;RI:NODE_13_length_674294_cov_49.776202:561539:562238-562367:562477:+	FUNEC_15660.mRNA.3	FUNEC_15660.mRNA.3,FUNEC_15660.mRNA.2
FUNEC_15660	FUNEC_15660;RI:NODE_13_length_674294_cov_49.776202:562278:562477-562651:562752:+	FUNEC_15660.mRNA.4	FUNEC_15660.mRNA.1,FUNEC_15660.mRNA.4
FUNEC_15660	FUNEC_15660;RI:NODE_13_length_674294_cov_49.776202:561539:562477-562651:562752:+	FUNEC_15660.mRNA.5	FUNEC_15660.mRNA.3,FUNEC_15660.mRNA.5
FUNEC_15660	FUNEC_15660;RI:NODE_13_length_674294_cov_49.776202:561539:562204-562278:562752:+	FUNEC_15660.mRNA.5	FUNEC_15660.mRNA.5,FUNEC_15660.mRNA.4
FUNEC_15660	FUNEC_15660;RI:NODE_13_length_674294_cov_49.776202:562651:562752-562814:563013:+	FUNEC_15660.mRNA.6	FUNEC_15660.mRNA.3,FUNEC_15660.mRNA.6,FUNEC_15660.mRNA.2,FUNEC_15660.mRNA.1
FUNEC_15508	FUNEC_15508;RI:NODE_13_length_674294_cov_49.776202:578100:578224-578293:579942:+	FUNEC_15508.mRNA.2	FUNEC_15508.mRNA.2,FUNEC_15508.mRNA.1
FUNEC_15508	FUNEC_15508;RI:NODE_13_length_674294_cov_49.776202:577696:578035-578100:579942:+	FUNEC_15508.mRNA.3	FUNEC_15508.mRNA.2,FUNEC_15508.mRNA.3
FUNEC_15509	FUNEC_15509;RI:NODE_13_length_674294_cov_49.776202:614830:615527-615608:617366:+	FUNEC_15509.mRNA.4,FUNEC_15509.mRNA.6	FUNEC_15509.mRNA.1,FUNEC_15509.mRNA.6,FUNEC_15509.mRNA.2,FUNEC_15509.mRNA.4
FUNEC_15509	FUNEC_15509;RI:NODE_13_length_674294_cov_49.776202:615608:617366-617421:619854:+	FUNEC_15509.mRNA.5	FUNEC_15509.mRNA.2,FUNEC_15509.mRNA.5
FUNEC_15509	FUNEC_15509;RI:NODE_13_length_674294_cov_49.776202:615608:617366-617604:619854:+	FUNEC_15509.mRNA.5	FUNEC_15509.mRNA.1,FUNEC_15509.mRNA.5
FUNEC_15693	FUNEC_15693;RI:NODE_13_length_674294_cov_49.776202:642019:642081-642131:642293:+	FUNEC_15693.mRNA.2	FUNEC_15693.mRNA.2,FUNEC_15693.mRNA.1
FUNEC_15711	FUNEC_15711;RI:NODE_13_length_674294_cov_49.776202:645944:647838-647907:648597:+	FUNEC_15711.mRNA.3	FUNEC_15711.mRNA.3,FUNEC_15711.mRNA.1
FUNEC_15711	FUNEC_15711;RI:NODE_13_length_674294_cov_49.776202:645944:647838-647918:648597:+	FUNEC_15711.mRNA.3	FUNEC_15711.mRNA.3,FUNEC_15711.mRNA.2
FUNEC_15622	FUNEC_15622;RI:NODE_13_length_674294_cov_49.776202:655961:656115-656188:656260:+	FUNEC_15622.mRNA.2	FUNEC_15622.mRNA.4,FUNEC_15622.mRNA.1,FUNEC_15622.mRNA.2
FUNEC_15622	FUNEC_15622;RI:NODE_13_length_674294_cov_49.776202:657272:657591-657649:657844:+	FUNEC_15622.mRNA.4	FUNEC_15622.mRNA.2,FUNEC_15622.mRNA.1,FUNEC_15622.mRNA.3,FUNEC_15622.mRNA.4
FUNEC_15573	FUNEC_15573;RI:NODE_13_length_674294_cov_49.776202:56177:56770-56843:57234:-	FUNEC_15573.mRNA.2,FUNEC_15573.mRNA.4	FUNEC_15573.mRNA.1,FUNEC_15573.mRNA.4,FUNEC_15573.mRNA.3,FUNEC_15573.mRNA.2
FUNEC_15573	FUNEC_15573;RI:NODE_13_length_674294_cov_49.776202:52437:53384-53456:55916:-	FUNEC_15573.mRNA.3,FUNEC_15573.mRNA.4	FUNEC_15573.mRNA.1,FUNEC_15573.mRNA.3,FUNEC_15573.mRNA.4,FUNEC_15573.mRNA.2
FUNEC_15677	FUNEC_15677;RI:NODE_13_length_674294_cov_49.776202:77629:79282-79349:79776:-	FUNEC_15677.mRNA.2	FUNEC_15677.mRNA.1,FUNEC_15677.mRNA.2
FUNEC_15574	FUNEC_15574;RI:NODE_13_length_674294_cov_49.776202:102547:102697-102752:102879:-	FUNEC_15574.mRNA.2	FUNEC_15574.mRNA.1,FUNEC_15574.mRNA.2
FUNEC_15534	FUNEC_15534;RI:NODE_13_length_674294_cov_49.776202:123274:123524-123589:123808:-	FUNEC_15534.mRNA.2	FUNEC_15534.mRNA.2,FUNEC_15534.mRNA.1
FUNEC_15594	FUNEC_15594;RI:NODE_13_length_674294_cov_49.776202:135936:136212-136266:137320:-	FUNEC_15594.mRNA.2	FUNEC_15594.mRNA.1,FUNEC_15594.mRNA.2,FUNEC_15594.mRNA.3
FUNEC_15594	FUNEC_15594;RI:NODE_13_length_674294_cov_49.776202:134047:134607-134663:135139:-	FUNEC_15594.mRNA.3	FUNEC_15594.mRNA.1,FUNEC_15594.mRNA.2,FUNEC_15594.mRNA.3
FUNEC_15648	FUNEC_15648;RI:NODE_13_length_674294_cov_49.776202:222161:222523-222611:223671:-	FUNEC_15648.mRNA.2	FUNEC_15648.mRNA.2,FUNEC_15648.mRNA.1
FUNEC_15648	FUNEC_15648;RI:NODE_13_length_674294_cov_49.776202:222611:223671-223816:223948:-	FUNEC_15648.mRNA.3	FUNEC_15648.mRNA.1,FUNEC_15648.mRNA.3
FUNEC_15637	FUNEC_15637;RI:NODE_13_length_674294_cov_49.776202:237794:238346-238400:238848:-	FUNEC_15637.mRNA.2	FUNEC_15637.mRNA.1,FUNEC_15637.mRNA.2
FUNEC_15618	FUNEC_15618;RI:NODE_13_length_674294_cov_49.776202:251921:252434-252530:253581:-	FUNEC_15618.mRNA.3	FUNEC_15618.mRNA.3,FUNEC_15618.mRNA.1
FUNEC_15725	FUNEC_15725;RI:NODE_13_length_674294_cov_49.776202:409058:409670-409773:411826:-	FUNEC_15725.mRNA.2	FUNEC_15725.mRNA.2,FUNEC_15725.mRNA.1
FUNEC_15666	FUNEC_15666;RI:NODE_13_length_674294_cov_49.776202:417850:419148-419205:419373:-	FUNEC_15666.mRNA.2	FUNEC_15666.mRNA.2,FUNEC_15666.mRNA.1
FUNEC_15541	FUNEC_15541;RI:NODE_13_length_674294_cov_49.776202:421079:422395-422448:422540:-	FUNEC_15541.mRNA.2	FUNEC_15541.mRNA.1,FUNEC_15541.mRNA.2,FUNEC_15541.mRNA.3
FUNEC_15541	FUNEC_15541;RI:NODE_13_length_674294_cov_49.776202:422602:422661-422718:422851:-	FUNEC_15541.mRNA.3	FUNEC_15541.mRNA.2,FUNEC_15541.mRNA.1,FUNEC_15541.mRNA.3
FUNEC_15536	FUNEC_15536;RI:NODE_13_length_674294_cov_49.776202:435216:436172-436239:436465:-	FUNEC_15536.mRNA.2	FUNEC_15536.mRNA.2,FUNEC_15536.mRNA.1
FUNEC_15507	FUNEC_15507;RI:NODE_13_length_674294_cov_49.776202:531378:531795-531855:532514:-	FUNEC_15507.mRNA.2	FUNEC_15507.mRNA.2,FUNEC_15507.mRNA.1
FUNEC_15572	FUNEC_15572;RI:NODE_13_length_674294_cov_49.776202:545916:547018-547072:549380:-	FUNEC_15572.mRNA.3	FUNEC_15572.mRNA.3,FUNEC_15572.mRNA.1
FUNEC_15572	FUNEC_15572;RI:NODE_13_length_674294_cov_49.776202:541099:544968-545600:547018:-	FUNEC_15572.mRNA.4	FUNEC_15572.mRNA.4,FUNEC_15572.mRNA.2
FUNEC_15572	FUNEC_15572;RI:NODE_13_length_674294_cov_49.776202:541099:544968-545916:547018:-	FUNEC_15572.mRNA.4	FUNEC_15572.mRNA.4,FUNEC_15572.mRNA.1
FUNEC_15559	FUNEC_15559;RI:NODE_13_length_674294_cov_49.776202:575104:576196-576269:576797:-	FUNEC_15559.mRNA.2	FUNEC_15559.mRNA.2,FUNEC_15559.mRNA.1
FUNEC_15719	FUNEC_15719;RI:NODE_13_length_674294_cov_49.776202:601909:602512-602572:603648:-	FUNEC_15719.mRNA.2	FUNEC_15719.mRNA.1,FUNEC_15719.mRNA.2
FUNEC_15701	FUNEC_15701;RI:NODE_13_length_674294_cov_49.776202:614235:615615-615703:616691:-	FUNEC_15701.mRNA.2,FUNEC_15701.mRNA.3,FUNEC_15701.mRNA.6	FUNEC_15701.mRNA.1,FUNEC_15701.mRNA.4,FUNEC_15701.mRNA.2,FUNEC_15701.mRNA.3,FUNEC_15701.mRNA.6
FUNEC_15701	FUNEC_15701;RI:NODE_13_length_674294_cov_49.776202:610704:612907-613007:613716:-	FUNEC_15701.mRNA.4,FUNEC_15701.mRNA.5,FUNEC_15701.mRNA.6,FUNEC_15701.mRNA.7	FUNEC_15701.mRNA.7,FUNEC_15701.mRNA.4,FUNEC_15701.mRNA.2,FUNEC_15701.mRNA.5,FUNEC_15701.mRNA.6
FUNEC_15701	FUNEC_15701;RI:NODE_13_length_674294_cov_49.776202:610704:612907-613003:613716:-	FUNEC_15701.mRNA.4,FUNEC_15701.mRNA.5,FUNEC_15701.mRNA.6,FUNEC_15701.mRNA.7	FUNEC_15701.mRNA.1,FUNEC_15701.mRNA.7,FUNEC_15701.mRNA.4,FUNEC_15701.mRNA.5,FUNEC_15701.mRNA.3,FUNEC_15701.mRNA.6
FUNEC_15701	FUNEC_15701;RI:NODE_13_length_674294_cov_49.776202:613775:614179-614235:615615:-	FUNEC_15701.mRNA.5	FUNEC_15701.mRNA.1,FUNEC_15701.mRNA.4,FUNEC_15701.mRNA.5
FUNEC_15701	FUNEC_15701;RI:NODE_13_length_674294_cov_49.776202:613775:614179-614235:616691:-	FUNEC_15701.mRNA.7	FUNEC_15701.mRNA.3,FUNEC_15701.mRNA.2,FUNEC_15701.mRNA.6,FUNEC_15701.mRNA.7
FUNEC_15701	FUNEC_15701;RI:NODE_13_length_674294_cov_49.776202:613775:615615-615703:616691:-	FUNEC_15701.mRNA.7	FUNEC_15701.mRNA.5,FUNEC_15701.mRNA.7
FUNEC_16077	FUNEC_16077;RI:NODE_140_length_125053_cov_45.825524:21848:21927-22005:25302:+	FUNEC_16077.mRNA.2	FUNEC_16077.mRNA.2,FUNEC_16077.mRNA.1
FUNEC_16077	FUNEC_16077;RI:NODE_140_length_125053_cov_45.825524:21397:21787-21848:21927:+	FUNEC_16077.mRNA.3	FUNEC_16077.mRNA.3,FUNEC_16077.mRNA.1
FUNEC_16066	FUNEC_16066;RI:NODE_140_length_125053_cov_45.825524:37595:38023-38078:38691:+	FUNEC_16066.mRNA.2	FUNEC_16066.mRNA.2,FUNEC_16066.mRNA.1
FUNEC_16072	FUNEC_16072;RI:NODE_140_length_125053_cov_45.825524:52596:52747-52801:52897:+	FUNEC_16072.mRNA.2	FUNEC_16072.mRNA.2,FUNEC_16072.mRNA.1
FUNEC_16060	FUNEC_16060;RI:NODE_140_length_125053_cov_45.825524:80433:80849-80917:81599:+	FUNEC_16060.mRNA.2	FUNEC_16060.mRNA.2,FUNEC_16060.mRNA.1
FUNEC_16043	FUNEC_16043;RI:NODE_140_length_125053_cov_45.825524:19725:19818-20110:20731:-	FUNEC_16043.mRNA.3,FUNEC_16043.mRNA.6	FUNEC_16043.mRNA.6,FUNEC_16043.mRNA.1,FUNEC_16043.mRNA.3
FUNEC_16043	FUNEC_16043;RI:NODE_140_length_125053_cov_45.825524:19725:20043-20110:20731:-	FUNEC_16043.mRNA.3,FUNEC_16043.mRNA.6	FUNEC_16043.mRNA.2,FUNEC_16043.mRNA.6,FUNEC_16043.mRNA.3
FUNEC_16043	FUNEC_16043;RI:NODE_140_length_125053_cov_45.825524:20110:20731-20803:21379:-	FUNEC_16043.mRNA.4	FUNEC_16043.mRNA.2,FUNEC_16043.mRNA.4,FUNEC_16043.mRNA.1
FUNEC_16043	FUNEC_16043;RI:NODE_140_length_125053_cov_45.825524:19725:20043-20110:21379:-	FUNEC_16043.mRNA.5	FUNEC_16043.mRNA.4,FUNEC_16043.mRNA.5
FUNEC_16043	FUNEC_16043;RI:NODE_140_length_125053_cov_45.825524:19725:20731-20803:21379:-	FUNEC_16043.mRNA.5	FUNEC_16043.mRNA.6,FUNEC_16043.mRNA.3,FUNEC_16043.mRNA.5
FUNEC_16043	FUNEC_16043;RI:NODE_140_length_125053_cov_45.825524:18599:19439-19528:19661:-	FUNEC_16043.mRNA.6	FUNEC_16043.mRNA.3,FUNEC_16043.mRNA.5,FUNEC_16043.mRNA.2,FUNEC_16043.mRNA.6,FUNEC_16043.mRNA.4,FUNEC_16043.mRNA.1
FUNEC_16056	FUNEC_16056;RI:NODE_140_length_125053_cov_45.825524:26626:27413-27517:27834:-	FUNEC_16056.mRNA.2,FUNEC_16056.mRNA.7	FUNEC_16056.mRNA.1,FUNEC_16056.mRNA.7,FUNEC_16056.mRNA.4,FUNEC_16056.mRNA.2
FUNEC_16056	FUNEC_16056;RI:NODE_140_length_125053_cov_45.825524:26496:26564-26626:27413:-	FUNEC_16056.mRNA.3	FUNEC_16056.mRNA.3,FUNEC_16056.mRNA.1
FUNEC_16056	FUNEC_16056;RI:NODE_140_length_125053_cov_45.825524:25664:26435-26496:26564:-	FUNEC_16056.mRNA.4,FUNEC_16056.mRNA.7	FUNEC_16056.mRNA.1,FUNEC_16056.mRNA.7,FUNEC_16056.mRNA.4,FUNEC_16056.mRNA.2
FUNEC_16056	FUNEC_16056;RI:NODE_140_length_125053_cov_45.825524:26496:27413-27517:27834:-	FUNEC_16056.mRNA.5	FUNEC_16056.mRNA.3,FUNEC_16056.mRNA.5
FUNEC_16056	FUNEC_16056;RI:NODE_140_length_125053_cov_45.825524:26496:26564-26626:27834:-	FUNEC_16056.mRNA.5	FUNEC_16056.mRNA.5,FUNEC_16056.mRNA.2
FUNEC_16056	FUNEC_16056;RI:NODE_140_length_125053_cov_45.825524:25664:26564-26626:27413:-	FUNEC_16056.mRNA.6	FUNEC_16056.mRNA.4,FUNEC_16056.mRNA.6
FUNEC_16056	FUNEC_16056;RI:NODE_140_length_125053_cov_45.825524:25664:26435-26496:27413:-	FUNEC_16056.mRNA.6	FUNEC_16056.mRNA.3,FUNEC_16056.mRNA.6
FUNEC_16068	FUNEC_16068;RI:NODE_140_length_125053_cov_45.825524:68850:69490-69558:70071:-	FUNEC_16068.mRNA.2	FUNEC_16068.mRNA.1,FUNEC_16068.mRNA.2
FUNEC_16067	FUNEC_16067;RI:NODE_140_length_125053_cov_45.825524:85633:86385-86449:87069:-	FUNEC_16067.mRNA.2	FUNEC_16067.mRNA.2,FUNEC_16067.mRNA.1
FUNEC_16046	FUNEC_16046;RI:NODE_140_length_125053_cov_45.825524:92340:92422-92536:92795:-	FUNEC_16046.mRNA.2	FUNEC_16046.mRNA.1,FUNEC_16046.mRNA.2
FUNEC_16046	FUNEC_16046;RI:NODE_140_length_125053_cov_45.825524:91757:92262-92340:92795:-	FUNEC_16046.mRNA.3	FUNEC_16046.mRNA.3,FUNEC_16046.mRNA.2
FUNEC_12869	FUNEC_12869;RI:NODE_141_length_124639_cov_52.708882:11027:11750-11797:11992:+	FUNEC_12869.mRNA.2	FUNEC_12869.mRNA.1,FUNEC_12869.mRNA.2
FUNEC_12874	FUNEC_12874;RI:NODE_141_length_124639_cov_52.708882:50549:50935-51093:51637:+	FUNEC_12874.mRNA.2	FUNEC_12874.mRNA.1,FUNEC_12874.mRNA.2
FUNEC_12874	FUNEC_12874;RI:NODE_141_length_124639_cov_52.708882:50291:50488-50549:51637:+	FUNEC_12874.mRNA.3	FUNEC_12874.mRNA.3,FUNEC_12874.mRNA.2
FUNEC_12852	FUNEC_12852;RI:NODE_141_length_124639_cov_52.708882:109270:109351-109434:109710:+	FUNEC_12852.mRNA.2	FUNEC_12852.mRNA.2,FUNEC_12852.mRNA.1
FUNEC_12885	FUNEC_12885;RI:NODE_141_length_124639_cov_52.708882:7512:8089-8179:8297:-	FUNEC_12885.mRNA.2	FUNEC_12885.mRNA.2,FUNEC_12885.mRNA.1
FUNEC_12879	FUNEC_12879;RI:NODE_141_length_124639_cov_52.708882:14357:14580-14632:15115:-	FUNEC_12879.mRNA.2,FUNEC_12879.mRNA.4	FUNEC_12879.mRNA.4,FUNEC_12879.mRNA.3,FUNEC_12879.mRNA.1,FUNEC_12879.mRNA.2,FUNEC_12879.mRNA.5
FUNEC_12879	FUNEC_12879;RI:NODE_141_length_124639_cov_52.708882:12320:13036-13102:13896:-	FUNEC_12879.mRNA.3,FUNEC_12879.mRNA.4	FUNEC_12879.mRNA.4,FUNEC_12879.mRNA.3,FUNEC_12879.mRNA.1,FUNEC_12879.mRNA.2,FUNEC_12879.mRNA.5
FUNEC_12879	FUNEC_12879;RI:NODE_141_length_124639_cov_52.708882:13955:14035-14092:14304:-	FUNEC_12879.mRNA.5	FUNEC_12879.mRNA.4,FUNEC_12879.mRNA.3,FUNEC_12879.mRNA.1,FUNEC_12879.mRNA.2,FUNEC_12879.mRNA.5
FUNEC_12883	FUNEC_12883;RI:NODE_141_length_124639_cov_52.708882:72338:73192-73256:73572:-	FUNEC_12883.mRNA.3	FUNEC_12883.mRNA.3,FUNEC_12883.mRNA.2
FUNEC_12883	FUNEC_12883;RI:NODE_141_length_124639_cov_52.708882:72338:73192-73240:73572:-	FUNEC_12883.mRNA.3	FUNEC_12883.mRNA.3,FUNEC_12883.mRNA.1
FUNEC_12884	FUNEC_12884;RI:NODE_141_length_124639_cov_52.708882:123176:123293-123346:123590:-	FUNEC_12884.mRNA.2	FUNEC_12884.mRNA.4,FUNEC_12884.mRNA.2,FUNEC_12884.mRNA.1
FUNEC_12884	FUNEC_12884;RI:NODE_141_length_124639_cov_52.708882:123346:123590-123652:123825:-	FUNEC_12884.mRNA.3	FUNEC_12884.mRNA.4,FUNEC_12884.mRNA.3,FUNEC_12884.mRNA.1
FUNEC_05052	FUNEC_05052;RI:NODE_142_length_123125_cov_44.278393:6902:7359-7514:9262:+	FUNEC_05052.mRNA.7,FUNEC_05052.mRNA.3,FUNEC_05052.mRNA.6	FUNEC_05052.mRNA.7,FUNEC_05052.mRNA.6,FUNEC_05052.mRNA.4,FUNEC_05052.mRNA.3
FUNEC_05052	FUNEC_05052;RI:NODE_142_length_123125_cov_44.278393:6902:7021-7514:9262:+	FUNEC_05052.mRNA.7,FUNEC_05052.mRNA.3,FUNEC_05052.mRNA.6	FUNEC_05052.mRNA.2,FUNEC_05052.mRNA.1,FUNEC_05052.mRNA.6,FUNEC_05052.mRNA.5,FUNEC_05052.mRNA.3,FUNEC_05052.mRNA.7
FUNEC_05052	FUNEC_05052;RI:NODE_142_length_123125_cov_44.278393:540:2164-2253:3197:+	FUNEC_05052.mRNA.2,FUNEC_05052.mRNA.4,FUNEC_05052.mRNA.6	FUNEC_05052.mRNA.2,FUNEC_05052.mRNA.1,FUNEC_05052.mRNA.6,FUNEC_05052.mRNA.4,FUNEC_05052.mRNA.3
FUNEC_05049	FUNEC_05049;RI:NODE_142_length_123125_cov_44.278393:46293:50231-50279:53078:+	FUNEC_05049.mRNA.2	FUNEC_05049.mRNA.2,FUNEC_05049.mRNA.4
FUNEC_05049	FUNEC_05049;RI:NODE_142_length_123125_cov_44.278393:45741:46230-46293:53078:+	FUNEC_05049.mRNA.3	FUNEC_05049.mRNA.3,FUNEC_05049.mRNA.2
FUNEC_05049	FUNEC_05049;RI:NODE_142_length_123125_cov_44.278393:45741:50231-50279:53078:+	FUNEC_05049.mRNA.3	FUNEC_05049.mRNA.3,FUNEC_05049.mRNA.1
FUNEC_05049	FUNEC_05049;RI:NODE_142_length_123125_cov_44.278393:45622:45676-45741:46230:+	FUNEC_05049.mRNA.4	FUNEC_05049.mRNA.2,FUNEC_05049.mRNA.4
FUNEC_05040	FUNEC_05040;RI:NODE_142_length_123125_cov_44.278393:53087:54010-54137:54460:+	FUNEC_05040.mRNA.3	FUNEC_05040.mRNA.2,FUNEC_05040.mRNA.3
FUNEC_05040	FUNEC_05040;RI:NODE_142_length_123125_cov_44.278393:53087:53273-53337:54460:+	FUNEC_05040.mRNA.3	FUNEC_05040.mRNA.1,FUNEC_05040.mRNA.3
FUNEC_05040	FUNEC_05040;RI:NODE_142_length_123125_cov_44.278393:53087:54460-54513:54808:+	FUNEC_05040.mRNA.4	FUNEC_05040.mRNA.4,FUNEC_05040.mRNA.3
FUNEC_05068	FUNEC_05068;RI:NODE_142_length_123125_cov_44.278393:95984:96316-96377:98236:+	FUNEC_05068.mRNA.2	FUNEC_05068.mRNA.1,FUNEC_05068.mRNA.2
FUNEC_05072	FUNEC_05072;RI:NODE_142_length_123125_cov_44.278393:100697:101352-101427:101616:+	FUNEC_05072.mRNA.2	FUNEC_05072.mRNA.2,FUNEC_05072.mRNA.1
FUNEC_05055	FUNEC_05055;RI:NODE_142_length_123125_cov_44.278393:117321:118776-118835:119829:+	FUNEC_05055.mRNA.2	FUNEC_05055.mRNA.1,FUNEC_05055.mRNA.2
FUNEC_05044	FUNEC_05044;RI:NODE_142_length_123125_cov_44.278393:12473:12775-13040:13913:-	FUNEC_05044.mRNA.2,FUNEC_05044.mRNA.4,FUNEC_05044.mRNA.6	FUNEC_05044.mRNA.1,FUNEC_05044.mRNA.6,FUNEC_05044.mRNA.4,FUNEC_05044.mRNA.2
FUNEC_05044	FUNEC_05044;RI:NODE_142_length_123125_cov_44.278393:12378:12398-12473:13913:-	FUNEC_05044.mRNA.3,FUNEC_05044.mRNA.5	FUNEC_05044.mRNA.2,FUNEC_05044.mRNA.4,FUNEC_05044.mRNA.3,FUNEC_05044.mRNA.5
FUNEC_05044	FUNEC_05044;RI:NODE_142_length_123125_cov_44.278393:9067:12203-12269:12306:-	FUNEC_05044.mRNA.4,FUNEC_05044.mRNA.5	FUNEC_05044.mRNA.5,FUNEC_05044.mRNA.4,FUNEC_05044.mRNA.2,FUNEC_05044.mRNA.3,FUNEC_05044.mRNA.1
FUNEC_05044	FUNEC_05044;RI:NODE_142_length_123125_cov_44.278393:9067:12306-12378:12398:-	FUNEC_05044.mRNA.6	FUNEC_05044.mRNA.6,FUNEC_05044.mRNA.4
FUNEC_05044	FUNEC_05044;RI:NODE_142_length_123125_cov_44.278393:12269:12306-12378:13913:-	FUNEC_05044.mRNA.7	FUNEC_05044.mRNA.7,FUNEC_05044.mRNA.3
FUNEC_05059	FUNEC_05059;RI:NODE_142_length_123125_cov_44.278393:47374:48650-48775:49019:-	FUNEC_05059.mRNA.2	FUNEC_05059.mRNA.2,FUNEC_05059.mRNA.1
FUNEC_17135	FUNEC_17135;RI:NODE_143_length_121056_cov_44.380033:724:1810-1866:3347:-	FUNEC_17135.mRNA.2	FUNEC_17135.mRNA.3,FUNEC_17135.mRNA.2,FUNEC_17135.mRNA.1
FUNEC_17135	FUNEC_17135;RI:NODE_143_length_121056_cov_44.380033:3406:5209-5269:5489:-	FUNEC_17135.mRNA.3	FUNEC_17135.mRNA.3,FUNEC_17135.mRNA.2,FUNEC_17135.mRNA.1
FUNEC_09744	FUNEC_09744;RI:NODE_144_length_120169_cov_51.200508:32719:33698-33762:34080:+	FUNEC_09744.mRNA.2	FUNEC_09744.mRNA.2,FUNEC_09744.mRNA.1
FUNEC_09744	FUNEC_09744;RI:NODE_144_length_120169_cov_51.200508:33762:34080-34143:34322:+	FUNEC_09744.mRNA.3	FUNEC_09744.mRNA.3,FUNEC_09744.mRNA.1
FUNEC_09744	FUNEC_09744;RI:NODE_144_length_120169_cov_51.200508:32719:33698-33762:34322:+	FUNEC_09744.mRNA.4	FUNEC_09744.mRNA.3,FUNEC_09744.mRNA.4
FUNEC_09744	FUNEC_09744;RI:NODE_144_length_120169_cov_51.200508:32719:34080-34143:34322:+	FUNEC_09744.mRNA.4	FUNEC_09744.mRNA.2,FUNEC_09744.mRNA.4
FUNEC_09745	FUNEC_09745;RI:NODE_144_length_120169_cov_51.200508:59715:59785-59872:60189:+	FUNEC_09745.mRNA.2	FUNEC_09745.mRNA.1,FUNEC_09745.mRNA.2
FUNEC_09725	FUNEC_09725;RI:NODE_144_length_120169_cov_51.200508:11684:12012-12117:12413:-	FUNEC_09725.mRNA.2	FUNEC_09725.mRNA.1,FUNEC_09725.mRNA.2
FUNEC_09724	FUNEC_09724;RI:NODE_144_length_120169_cov_51.200508:20373:21173-21405:21827:-	FUNEC_09724.mRNA.2	FUNEC_09724.mRNA.1,FUNEC_09724.mRNA.2
FUNEC_09728	FUNEC_09728;RI:NODE_144_length_120169_cov_51.200508:31131:31931-32481:32971:-	FUNEC_09728.mRNA.3	FUNEC_09728.mRNA.3,FUNEC_09728.mRNA.1
FUNEC_09728	FUNEC_09728;RI:NODE_144_length_120169_cov_51.200508:31131:31931-32190:32971:-	FUNEC_09728.mRNA.3	FUNEC_09728.mRNA.3,FUNEC_09728.mRNA.2
FUNEC_09716	FUNEC_09716;RI:NODE_144_length_120169_cov_51.200508:40139:41002-41061:41218:-	FUNEC_09716.mRNA.2	FUNEC_09716.mRNA.2,FUNEC_09716.mRNA.1
FUNEC_09723	FUNEC_09723;RI:NODE_144_length_120169_cov_51.200508:83943:84808-84867:85205:-	FUNEC_09723.mRNA.2	FUNEC_09723.mRNA.1,FUNEC_09723.mRNA.2
FUNEC_09726	FUNEC_09726;RI:NODE_144_length_120169_cov_51.200508:95589:96260-96314:96563:-	FUNEC_09726.mRNA.2	FUNEC_09726.mRNA.1,FUNEC_09726.mRNA.2
FUNEC_09743	FUNEC_09743;RI:NODE_144_length_120169_cov_51.200508:103521:103563-103615:103846:-	FUNEC_09743.mRNA.3	FUNEC_09743.mRNA.2,FUNEC_09743.mRNA.3
FUNEC_09743	FUNEC_09743;RI:NODE_144_length_120169_cov_51.200508:103521:103671-103749:103846:-	FUNEC_09743.mRNA.3	FUNEC_09743.mRNA.1,FUNEC_09743.mRNA.3
FUNEC_17113	FUNEC_17113;RI:NODE_145_length_119842_cov_51.804666:12437:12636-12707:12750:+	FUNEC_17113.mRNA.2	FUNEC_17113.mRNA.2,FUNEC_17113.mRNA.1
FUNEC_12004	FUNEC_12004;RI:NODE_146_length_118929_cov_48.707710:16150:16211-16284:17289:-	FUNEC_12004.mRNA.2	FUNEC_12004.mRNA.2,FUNEC_12004.mRNA.1
FUNEC_12004	FUNEC_12004;RI:NODE_146_length_118929_cov_48.707710:15683:16098-16150:16211:-	FUNEC_12004.mRNA.3	FUNEC_12004.mRNA.3,FUNEC_12004.mRNA.1
FUNEC_12004	FUNEC_12004;RI:NODE_146_length_118929_cov_48.707710:15683:16211-16284:17289:-	FUNEC_12004.mRNA.4	FUNEC_12004.mRNA.3,FUNEC_12004.mRNA.4
FUNEC_12004	FUNEC_12004;RI:NODE_146_length_118929_cov_48.707710:15683:16098-16150:17289:-	FUNEC_12004.mRNA.4	FUNEC_12004.mRNA.2,FUNEC_12004.mRNA.4
FUNEC_11992	FUNEC_11992;RI:NODE_146_length_118929_cov_48.707710:17494:18858-18924:19780:-	FUNEC_11992.mRNA.2	FUNEC_11992.mRNA.2,FUNEC_11992.mRNA.1
FUNEC_12003	FUNEC_12003;RI:NODE_146_length_118929_cov_48.707710:28510:28950-29017:29255:-	FUNEC_12003.mRNA.2	FUNEC_12003.mRNA.1,FUNEC_12003.mRNA.2
FUNEC_11983	FUNEC_11983;RI:NODE_146_length_118929_cov_48.707710:34015:34335-34482:34710:-	FUNEC_11983.mRNA.2	FUNEC_11983.mRNA.1,FUNEC_11983.mRNA.2
FUNEC_12001	FUNEC_12001;RI:NODE_146_length_118929_cov_48.707710:61882:62765-62839:63119:-	FUNEC_12001.mRNA.2	FUNEC_12001.mRNA.1,FUNEC_12001.mRNA.2
FUNEC_11985	FUNEC_11985;RI:NODE_146_length_118929_cov_48.707710:81198:81380-81457:81905:-	FUNEC_11985.mRNA.2	FUNEC_11985.mRNA.2,FUNEC_11985.mRNA.1
FUNEC_12026	FUNEC_12026;RI:NODE_146_length_118929_cov_48.707710:104803:105129-105192:105682:+	FUNEC_12026.mRNA.2	FUNEC_12026.mRNA.2,FUNEC_12026.mRNA.1
FUNEC_12013	FUNEC_12013;RI:NODE_146_length_118929_cov_48.707710:109311:109773-109833:109879:+	FUNEC_12013.mRNA.2	FUNEC_12013.mRNA.1,FUNEC_12013.mRNA.2
FUNEC_09461	FUNEC_09461;RI:NODE_147_length_117965_cov_49.269665:26129:26603-26660:28047:-	FUNEC_09461.mRNA.2	FUNEC_09461.mRNA.2,FUNEC_09461.mRNA.1
FUNEC_09455	FUNEC_09455;RI:NODE_147_length_117965_cov_49.269665:60078:60596-60701:61906:-	FUNEC_09455.mRNA.2	FUNEC_09455.mRNA.1,FUNEC_09455.mRNA.2
FUNEC_09453	FUNEC_09453;RI:NODE_147_length_117965_cov_49.269665:99891:99918-99982:100494:-	FUNEC_09453.mRNA.2	FUNEC_09453.mRNA.2,FUNEC_09453.mRNA.1
FUNEC_09457	FUNEC_09457;RI:NODE_147_length_117965_cov_49.269665:108001:108014-108111:108309:-	FUNEC_09457.mRNA.2	FUNEC_09457.mRNA.2,FUNEC_09457.mRNA.1
FUNEC_09457	FUNEC_09457;RI:NODE_147_length_117965_cov_49.269665:107690:107947-108001:108309:-	FUNEC_09457.mRNA.3	FUNEC_09457.mRNA.3,FUNEC_09457.mRNA.2
FUNEC_09479	FUNEC_09479;RI:NODE_147_length_117965_cov_49.269665:4756:6232-6301:7528:+	FUNEC_09479.mRNA.2	FUNEC_09479.mRNA.2,FUNEC_09479.mRNA.1
FUNEC_09479	FUNEC_09479;RI:NODE_147_length_117965_cov_49.269665:3903:4603-4756:6232:+	FUNEC_09479.mRNA.3	FUNEC_09479.mRNA.1,FUNEC_09479.mRNA.3
FUNEC_09445	FUNEC_09445;RI:NODE_147_length_117965_cov_49.269665:38103:38440-38509:39073:+	FUNEC_09445.mRNA.2	FUNEC_09445.mRNA.3,FUNEC_09445.mRNA.2,FUNEC_09445.mRNA.1
FUNEC_09445	FUNEC_09445;RI:NODE_147_length_117965_cov_49.269665:37261:37482-37573:38031:+	FUNEC_09445.mRNA.3	FUNEC_09445.mRNA.3,FUNEC_09445.mRNA.2,FUNEC_09445.mRNA.1
FUNEC_08570	FUNEC_08570;RI:NODE_148_length_117650_cov_44.402481:693:718-776:1236:+	FUNEC_08570.mRNA.2	FUNEC_08570.mRNA.1,FUNEC_08570.mRNA.3,FUNEC_08570.mRNA.2
FUNEC_08570	FUNEC_08570;RI:NODE_148_length_117650_cov_44.402481:2841:2935-2989:4130:+	FUNEC_08570.mRNA.3	FUNEC_08570.mRNA.1,FUNEC_08570.mRNA.3,FUNEC_08570.mRNA.2
FUNEC_08550	FUNEC_08550;RI:NODE_148_length_117650_cov_44.402481:4903:5065-5122:5541:+	FUNEC_08550.mRNA.2	FUNEC_08550.mRNA.1,FUNEC_08550.mRNA.2
FUNEC_08565	FUNEC_08565;RI:NODE_148_length_117650_cov_44.402481:54766:54812-54915:55517:+	FUNEC_08565.mRNA.2	FUNEC_08565.mRNA.1,FUNEC_08565.mRNA.2
FUNEC_08559	FUNEC_08559;RI:NODE_148_length_117650_cov_44.402481:67047:69063-69122:69959:+	FUNEC_08559.mRNA.2	FUNEC_08559.mRNA.3,FUNEC_08559.mRNA.2,FUNEC_08559.mRNA.1
FUNEC_08564	FUNEC_08564;RI:NODE_148_length_117650_cov_44.402481:93606:94500-94971:95701:+	FUNEC_08564.mRNA.3	FUNEC_08564.mRNA.1,FUNEC_08564.mRNA.3
FUNEC_08564	FUNEC_08564;RI:NODE_148_length_117650_cov_44.402481:93606:94897-94971:95701:+	FUNEC_08564.mRNA.3	FUNEC_08564.mRNA.2,FUNEC_08564.mRNA.3
FUNEC_08557	FUNEC_08557;RI:NODE_148_length_117650_cov_44.402481:105447:105847-105902:105940:+	FUNEC_08557.mRNA.2	FUNEC_08557.mRNA.2,FUNEC_08557.mRNA.1
FUNEC_08540	FUNEC_08540;RI:NODE_148_length_117650_cov_44.402481:14190:15272-15328:17577:-	FUNEC_08540.mRNA.2,FUNEC_08540.mRNA.3	FUNEC_08540.mRNA.2,FUNEC_08540.mRNA.3,FUNEC_08540.mRNA.1
FUNEC_08540	FUNEC_08540;RI:NODE_148_length_117650_cov_44.402481:11158:12628-12681:14029:-	FUNEC_08540.mRNA.3	FUNEC_08540.mRNA.2,FUNEC_08540.mRNA.3,FUNEC_08540.mRNA.1
FUNEC_08563	FUNEC_08563;RI:NODE_148_length_117650_cov_44.402481:34033:34819-34875:38255:-	FUNEC_08563.mRNA.2	FUNEC_08563.mRNA.1,FUNEC_08563.mRNA.2
FUNEC_08543	FUNEC_08543;RI:NODE_148_length_117650_cov_44.402481:48480:48955-49114:49455:-	FUNEC_08543.mRNA.2,FUNEC_08543.mRNA.3	FUNEC_08543.mRNA.3,FUNEC_08543.mRNA.2,FUNEC_08543.mRNA.1
FUNEC_08543	FUNEC_08543;RI:NODE_148_length_117650_cov_44.402481:49518:50765-50859:51396:-	FUNEC_08543.mRNA.3	FUNEC_08543.mRNA.3,FUNEC_08543.mRNA.1,FUNEC_08543.mRNA.2
FUNEC_08539	FUNEC_08539;RI:NODE_148_length_117650_cov_44.402481:71011:71197-71312:71531:-	FUNEC_08539.mRNA.2	FUNEC_08539.mRNA.1,FUNEC_08539.mRNA.2
FUNEC_08539	FUNEC_08539;RI:NODE_148_length_117650_cov_44.402481:69824:70879-71011:71197:-	FUNEC_08539.mRNA.3	FUNEC_08539.mRNA.1,FUNEC_08539.mRNA.3
FUNEC_17069	FUNEC_17069;RI:NODE_149_length_116502_cov_55.899968:38911:39318-39389:39786:+	FUNEC_17069.mRNA.3	FUNEC_17069.mRNA.3,FUNEC_17069.mRNA.1
FUNEC_17069	FUNEC_17069;RI:NODE_149_length_116502_cov_55.899968:38911:39318-39369:39786:+	FUNEC_17069.mRNA.3	FUNEC_17069.mRNA.3,FUNEC_17069.mRNA.2
FUNEC_17067	FUNEC_17067;RI:NODE_149_length_116502_cov_55.899968:69503:69674-69766:70012:+	FUNEC_17067.mRNA.3	FUNEC_17067.mRNA.3,FUNEC_17067.mRNA.2
FUNEC_17067	FUNEC_17067;RI:NODE_149_length_116502_cov_55.899968:69503:69720-69766:70012:+	FUNEC_17067.mRNA.3	FUNEC_17067.mRNA.3,FUNEC_17067.mRNA.1
FUNEC_17067	FUNEC_17067;RI:NODE_149_length_116502_cov_55.899968:69355:69454-69503:69720:+	FUNEC_17067.mRNA.4	FUNEC_17067.mRNA.4,FUNEC_17067.mRNA.1
FUNEC_17058	FUNEC_17058;RI:NODE_149_length_116502_cov_55.899968:73342:73902-73963:76233:+	FUNEC_17058.mRNA.2	FUNEC_17058.mRNA.2,FUNEC_17058.mRNA.1
FUNEC_17088	FUNEC_17088;RI:NODE_149_length_116502_cov_55.899968:1927:2134-2180:2331:-	FUNEC_17088.mRNA.1,FUNEC_17088.mRNA.3	FUNEC_17088.mRNA.2,FUNEC_17088.mRNA.3,FUNEC_17088.mRNA.1
FUNEC_17074	FUNEC_17074;RI:NODE_149_length_116502_cov_55.899968:96903:97094-97156:97462:-	FUNEC_17074.mRNA.2	FUNEC_17074.mRNA.1,FUNEC_17074.mRNA.2
FUNEC_15047	FUNEC_15047;RI:NODE_14_length_669565_cov_47.059536:38504:38996-39065:39229:+	FUNEC_15047.mRNA.2	FUNEC_15047.mRNA.1,FUNEC_15047.mRNA.2
FUNEC_15047	FUNEC_15047;RI:NODE_14_length_669565_cov_47.059536:38235:38436-38504:38996:+	FUNEC_15047.mRNA.3	FUNEC_15047.mRNA.3,FUNEC_15047.mRNA.1
FUNEC_15047	FUNEC_15047;RI:NODE_14_length_669565_cov_47.059536:38235:38996-39065:39229:+	FUNEC_15047.mRNA.4	FUNEC_15047.mRNA.3,FUNEC_15047.mRNA.4
FUNEC_15047	FUNEC_15047;RI:NODE_14_length_669565_cov_47.059536:38235:38436-38504:39229:+	FUNEC_15047.mRNA.4	FUNEC_15047.mRNA.4,FUNEC_15047.mRNA.2
FUNEC_15031	FUNEC_15031;RI:NODE_14_length_669565_cov_47.059536:98428:98623-98683:98828:+	FUNEC_15031.mRNA.2	FUNEC_15031.mRNA.2,FUNEC_15031.mRNA.1
FUNEC_15131	FUNEC_15131;RI:NODE_14_length_669565_cov_47.059536:105017:106108-106253:107770:+	FUNEC_15131.mRNA.2	FUNEC_15131.mRNA.2,FUNEC_15131.mRNA.1
FUNEC_15131	FUNEC_15131;RI:NODE_14_length_669565_cov_47.059536:106253:107770-107829:108972:+	FUNEC_15131.mRNA.3	FUNEC_15131.mRNA.3,FUNEC_15131.mRNA.1
FUNEC_15075	FUNEC_15075;RI:NODE_14_length_669565_cov_47.059536:127024:128113-128186:128577:+	FUNEC_15075.mRNA.2	FUNEC_15075.mRNA.2,FUNEC_15075.mRNA.1
FUNEC_15075	FUNEC_15075;RI:NODE_14_length_669565_cov_47.059536:128186:128577-128639:128999:+	FUNEC_15075.mRNA.3	FUNEC_15075.mRNA.1,FUNEC_15075.mRNA.3
FUNEC_15187	FUNEC_15187;RI:NODE_14_length_669565_cov_47.059536:143589:144341-144403:146036:+	FUNEC_15187.mRNA.4,FUNEC_15187.mRNA.6	FUNEC_15187.mRNA.3,FUNEC_15187.mRNA.1,FUNEC_15187.mRNA.6,FUNEC_15187.mRNA.4
FUNEC_15187	FUNEC_15187;RI:NODE_14_length_669565_cov_47.059536:143589:144341-144409:146036:+	FUNEC_15187.mRNA.4,FUNEC_15187.mRNA.6	FUNEC_15187.mRNA.2,FUNEC_15187.mRNA.5,FUNEC_15187.mRNA.6,FUNEC_15187.mRNA.4
FUNEC_15187	FUNEC_15187;RI:NODE_14_length_669565_cov_47.059536:140350:141665-141745:142041:+	FUNEC_15187.mRNA.5,FUNEC_15187.mRNA.6	FUNEC_15187.mRNA.2,FUNEC_15187.mRNA.4,FUNEC_15187.mRNA.6,FUNEC_15187.mRNA.5
FUNEC_15187	FUNEC_15187;RI:NODE_14_length_669565_cov_47.059536:140796:141665-141745:142041:+	FUNEC_15187.mRNA.3	FUNEC_15187.mRNA.7,FUNEC_15187.mRNA.3,FUNEC_15187.mRNA.1
FUNEC_15187	FUNEC_15187;RI:NODE_14_length_669565_cov_47.059536:142090:143537-143589:144341:+	FUNEC_15187.mRNA.7	FUNEC_15187.mRNA.5,FUNEC_15187.mRNA.1,FUNEC_15187.mRNA.3,FUNEC_15187.mRNA.7,FUNEC_15187.mRNA.2
FUNEC_15042	FUNEC_15042;RI:NODE_14_length_669565_cov_47.059536:198663:198995-199155:200021:+	FUNEC_15042.mRNA.2	FUNEC_15042.mRNA.1,FUNEC_15042.mRNA.2
FUNEC_15202	FUNEC_15202;RI:NODE_14_length_669565_cov_47.059536:229218:230364-230456:233588:+	FUNEC_15202.mRNA.2,FUNEC_15202.mRNA.7	FUNEC_15202.mRNA.7,FUNEC_15202.mRNA.2,FUNEC_15202.mRNA.1,FUNEC_15202.mRNA.5,FUNEC_15202.mRNA.3
FUNEC_15202	FUNEC_15202;RI:NODE_14_length_669565_cov_47.059536:234307:235908-235968:237133:+	FUNEC_15202.mRNA.3,FUNEC_15202.mRNA.7,FUNEC_15202.mRNA.8,FUNEC_15202.mRNA.9	FUNEC_15202.mRNA.8,FUNEC_15202.mRNA.7,FUNEC_15202.mRNA.2,FUNEC_15202.mRNA.4,FUNEC_15202.mRNA.1,FUNEC_15202.mRNA.9,FUNEC_15202.mRNA.6,FUNEC_15202.mRNA.3
FUNEC_15202	FUNEC_15202;RI:NODE_14_length_669565_cov_47.059536:230456:233588-234099:234251:+	FUNEC_15202.mRNA.4,FUNEC_15202.mRNA.8	FUNEC_15202.mRNA.1,FUNEC_15202.mRNA.8,FUNEC_15202.mRNA.4,FUNEC_15202.mRNA.3
FUNEC_15202	FUNEC_15202;RI:NODE_14_length_669565_cov_47.059536:234099:234251-234307:237133:+	FUNEC_15202.mRNA.5	FUNEC_15202.mRNA.3,FUNEC_15202.mRNA.7,FUNEC_15202.mRNA.5
FUNEC_15202	FUNEC_15202;RI:NODE_14_length_669565_cov_47.059536:229218:233588-234099:234251:+	FUNEC_15202.mRNA.6,FUNEC_15202.mRNA.9	FUNEC_15202.mRNA.9,FUNEC_15202.mRNA.6,FUNEC_15202.mRNA.7,FUNEC_15202.mRNA.2
FUNEC_15202	FUNEC_15202;RI:NODE_14_length_669565_cov_47.059536:229218:230364-230456:234251:+	FUNEC_15202.mRNA.6,FUNEC_15202.mRNA.9	FUNEC_15202.mRNA.9,FUNEC_15202.mRNA.6,FUNEC_15202.mRNA.8,FUNEC_15202.mRNA.4
FUNEC_15057	FUNEC_15057;RI:NODE_14_length_669565_cov_47.059536:239596:239599-239716:239840:+	FUNEC_15057.mRNA.2,FUNEC_15057.mRNA.4	FUNEC_15057.mRNA.2,FUNEC_15057.mRNA.3,FUNEC_15057.mRNA.4,FUNEC_15057.mRNA.1
FUNEC_15057	FUNEC_15057;RI:NODE_14_length_669565_cov_47.059536:237699:239278-239343:239426:+	FUNEC_15057.mRNA.3,FUNEC_15057.mRNA.4	FUNEC_15057.mRNA.2,FUNEC_15057.mRNA.3,FUNEC_15057.mRNA.4,FUNEC_15057.mRNA.1
FUNEC_15057	FUNEC_15057;RI:NODE_14_length_669565_cov_47.059536:239343:239426-239596:239599:+	FUNEC_15057.mRNA.5	FUNEC_15057.mRNA.5,FUNEC_15057.mRNA.1
FUNEC_15137	FUNEC_15137;RI:NODE_14_length_669565_cov_47.059536:366918:367460-367516:370455:+	FUNEC_15137.mRNA.2	FUNEC_15137.mRNA.1,FUNEC_15137.mRNA.2
FUNEC_15152	FUNEC_15152;RI:NODE_14_length_669565_cov_47.059536:371622:371817-371887:372901:+	FUNEC_15152.mRNA.10,FUNEC_15152.mRNA.8	FUNEC_15152.mRNA.10,FUNEC_15152.mRNA.8,FUNEC_15152.mRNA.11
FUNEC_15152	FUNEC_15152;RI:NODE_14_length_669565_cov_47.059536:371622:371817-371882:372901:+	FUNEC_15152.mRNA.10,FUNEC_15152.mRNA.8	FUNEC_15152.mRNA.10,FUNEC_15152.mRNA.4,FUNEC_15152.mRNA.8,FUNEC_15152.mRNA.9
FUNEC_15152	FUNEC_15152;RI:NODE_14_length_669565_cov_47.059536:371622:371997-372051:372901:+	FUNEC_15152.mRNA.10,FUNEC_15152.mRNA.8	FUNEC_15152.mRNA.10,FUNEC_15152.mRNA.7,FUNEC_15152.mRNA.8,FUNEC_15152.mRNA.3
FUNEC_15152	FUNEC_15152;RI:NODE_14_length_669565_cov_47.059536:373887:374255-374836:377147:+	FUNEC_15152.mRNA.10,FUNEC_15152.mRNA.5,FUNEC_15152.mRNA.7,FUNEC_15152.mRNA.9	FUNEC_15152.mRNA.5,FUNEC_15152.mRNA.9,FUNEC_15152.mRNA.10,FUNEC_15152.mRNA.7,FUNEC_15152.mRNA.4,FUNEC_15152.mRNA.1,FUNEC_15152.mRNA.2,FUNEC_15152.mRNA.11,FUNEC_15152.mRNA.3,FUNEC_15152.mRNA.8,FUNEC_15152.mRNA.6
FUNEC_15152	FUNEC_15152;RI:NODE_14_length_669565_cov_47.059536:372051:372901-372950:373833:+	FUNEC_15152.mRNA.2	FUNEC_15152.mRNA.5,FUNEC_15152.mRNA.7,FUNEC_15152.mRNA.1,FUNEC_15152.mRNA.2,FUNEC_15152.mRNA.3
FUNEC_15152	FUNEC_15152;RI:NODE_14_length_669565_cov_47.059536:371622:371817-371882:371997:+	FUNEC_15152.mRNA.3,FUNEC_15152.mRNA.7	FUNEC_15152.mRNA.5,FUNEC_15152.mRNA.7,FUNEC_15152.mRNA.1,FUNEC_15152.mRNA.2,FUNEC_15152.mRNA.3
FUNEC_15152	FUNEC_15152;RI:NODE_14_length_669565_cov_47.059536:371882:371997-372051:372901:+	FUNEC_15152.mRNA.4,FUNEC_15152.mRNA.9	FUNEC_15152.mRNA.5,FUNEC_15152.mRNA.4,FUNEC_15152.mRNA.9,FUNEC_15152.mRNA.1
FUNEC_15152	FUNEC_15152;RI:NODE_14_length_669565_cov_47.059536:371882:371997-372051:373833:+	FUNEC_15152.mRNA.6	FUNEC_15152.mRNA.2,FUNEC_15152.mRNA.6
FUNEC_15152	FUNEC_15152;RI:NODE_14_length_669565_cov_47.059536:371882:372901-372950:373833:+	FUNEC_15152.mRNA.6	FUNEC_15152.mRNA.4,FUNEC_15152.mRNA.6,FUNEC_15152.mRNA.9
FUNEC_15073	FUNEC_15073;RI:NODE_14_length_669565_cov_47.059536:399913:400143-400206:401036:+	FUNEC_15073.mRNA.2	FUNEC_15073.mRNA.1,FUNEC_15073.mRNA.2
FUNEC_15175	FUNEC_15175;RI:NODE_14_length_669565_cov_47.059536:426991:428087-428149:428523:+	FUNEC_15175.mRNA.2,FUNEC_15175.mRNA.3,FUNEC_15175.mRNA.4,FUNEC_15175.mRNA.6	FUNEC_15175.mRNA.2,FUNEC_15175.mRNA.3,FUNEC_15175.mRNA.1,FUNEC_15175.mRNA.6,FUNEC_15175.mRNA.4
FUNEC_15175	FUNEC_15175;RI:NODE_14_length_669565_cov_47.059536:429602:430226-430282:430370:+	FUNEC_15175.mRNA.3	FUNEC_15175.mRNA.2,FUNEC_15175.mRNA.5,FUNEC_15175.mRNA.3,FUNEC_15175.mRNA.7,FUNEC_15175.mRNA.1,FUNEC_15175.mRNA.6
FUNEC_15175	FUNEC_15175;RI:NODE_14_length_669565_cov_47.059536:430282:430370-430436:430652:+	FUNEC_15175.mRNA.4	FUNEC_15175.mRNA.2,FUNEC_15175.mRNA.5,FUNEC_15175.mRNA.7,FUNEC_15175.mRNA.1,FUNEC_15175.mRNA.4
FUNEC_15175	FUNEC_15175;RI:NODE_14_length_669565_cov_47.059536:426991:428523-428676:428914:+	FUNEC_15175.mRNA.5	FUNEC_15175.mRNA.2,FUNEC_15175.mRNA.5,FUNEC_15175.mRNA.3,FUNEC_15175.mRNA.6,FUNEC_15175.mRNA.4
FUNEC_15175	FUNEC_15175;RI:NODE_14_length_669565_cov_47.059536:430436:430652-430716:431246:+	FUNEC_15175.mRNA.6	FUNEC_15175.mRNA.2,FUNEC_15175.mRNA.5,FUNEC_15175.mRNA.3,FUNEC_15175.mRNA.7,FUNEC_15175.mRNA.1,FUNEC_15175.mRNA.6
FUNEC_15175	FUNEC_15175;RI:NODE_14_length_669565_cov_47.059536:426991:428914-429007:429166:+	FUNEC_15175.mRNA.7	FUNEC_15175.mRNA.5,FUNEC_15175.mRNA.7
FUNEC_15078	FUNEC_15078;RI:NODE_14_length_669565_cov_47.059536:432955:433505-433560:434355:+	FUNEC_15078.mRNA.2	FUNEC_15078.mRNA.1,FUNEC_15078.mRNA.2
FUNEC_15155	FUNEC_15155;RI:NODE_14_length_669565_cov_47.059536:443368:443618-443721:444109:+	FUNEC_15155.mRNA.2	FUNEC_15155.mRNA.1,FUNEC_15155.mRNA.2
FUNEC_15055	FUNEC_15055;RI:NODE_14_length_669565_cov_47.059536:460136:460523-460583:460625:+	FUNEC_15055.mRNA.2	FUNEC_15055.mRNA.1,FUNEC_15055.mRNA.2
FUNEC_15108	FUNEC_15108;RI:NODE_14_length_669565_cov_47.059536:486473:486924-486991:487623:+	FUNEC_15108.mRNA.2,FUNEC_15108.mRNA.6	FUNEC_15108.mRNA.6,FUNEC_15108.mRNA.1,FUNEC_15108.mRNA.2,FUNEC_15108.mRNA.4
FUNEC_15108	FUNEC_15108;RI:NODE_14_length_669565_cov_47.059536:486991:487623-487694:487756:+	FUNEC_15108.mRNA.3	FUNEC_15108.mRNA.1,FUNEC_15108.mRNA.3
FUNEC_15108	FUNEC_15108;RI:NODE_14_length_669565_cov_47.059536:487694:487756-487850:489662:+	FUNEC_15108.mRNA.4,FUNEC_15108.mRNA.6	FUNEC_15108.mRNA.1,FUNEC_15108.mRNA.4,FUNEC_15108.mRNA.6,FUNEC_15108.mRNA.2
FUNEC_15108	FUNEC_15108;RI:NODE_14_length_669565_cov_47.059536:486473:486924-486991:487756:+	FUNEC_15108.mRNA.5	FUNEC_15108.mRNA.5,FUNEC_15108.mRNA.3
FUNEC_15108	FUNEC_15108;RI:NODE_14_length_669565_cov_47.059536:486473:487623-487694:487756:+	FUNEC_15108.mRNA.5	FUNEC_15108.mRNA.2,FUNEC_15108.mRNA.5
FUNEC_15104	FUNEC_15104;RI:NODE_14_length_669565_cov_47.059536:514498:514581-514637:514788:+	FUNEC_15104.mRNA.2	FUNEC_15104.mRNA.1,FUNEC_15104.mRNA.2
FUNEC_15104	FUNEC_15104;RI:NODE_14_length_669565_cov_47.059536:514637:514788-514848:516311:+	FUNEC_15104.mRNA.3,FUNEC_15104.mRNA.6	FUNEC_15104.mRNA.3,FUNEC_15104.mRNA.1,FUNEC_15104.mRNA.4,FUNEC_15104.mRNA.6
FUNEC_15104	FUNEC_15104;RI:NODE_14_length_669565_cov_47.059536:512034:514447-514498:514581:+	FUNEC_15104.mRNA.4,FUNEC_15104.mRNA.6	FUNEC_15104.mRNA.3,FUNEC_15104.mRNA.1,FUNEC_15104.mRNA.4,FUNEC_15104.mRNA.6
FUNEC_15104	FUNEC_15104;RI:NODE_14_length_669565_cov_47.059536:514498:514581-514637:516311:+	FUNEC_15104.mRNA.5	FUNEC_15104.mRNA.3,FUNEC_15104.mRNA.5
FUNEC_15104	FUNEC_15104;RI:NODE_14_length_669565_cov_47.059536:514498:514788-514848:516311:+	FUNEC_15104.mRNA.5	FUNEC_15104.mRNA.5,FUNEC_15104.mRNA.2
FUNEC_15244	FUNEC_15244;RI:NODE_14_length_669565_cov_47.059536:542812:542982-543054:543811:+	FUNEC_15244.mRNA.2	FUNEC_15244.mRNA.1,FUNEC_15244.mRNA.2
FUNEC_15090	FUNEC_15090;RI:NODE_14_length_669565_cov_47.059536:551664:551762-551828:551895:+	FUNEC_15090.mRNA.2	FUNEC_15090.mRNA.4,FUNEC_15090.mRNA.1,FUNEC_15090.mRNA.2
FUNEC_15090	FUNEC_15090;RI:NODE_14_length_669565_cov_47.059536:551828:551895-551949:553640:+	FUNEC_15090.mRNA.3	FUNEC_15090.mRNA.1,FUNEC_15090.mRNA.3
FUNEC_15090	FUNEC_15090;RI:NODE_14_length_669565_cov_47.059536:551949:553640-553694:555485:+	FUNEC_15090.mRNA.4	FUNEC_15090.mRNA.1,FUNEC_15090.mRNA.4,FUNEC_15090.mRNA.5,FUNEC_15090.mRNA.2
FUNEC_15090	FUNEC_15090;RI:NODE_14_length_669565_cov_47.059536:551574:551895-551949:553640:+	FUNEC_15090.mRNA.6	FUNEC_15090.mRNA.5,FUNEC_15090.mRNA.6
FUNEC_15221	FUNEC_15221;RI:NODE_14_length_669565_cov_47.059536:564937:567132-567195:570260:+	FUNEC_15221.mRNA.2	FUNEC_15221.mRNA.1,FUNEC_15221.mRNA.2
FUNEC_15110	FUNEC_15110;RI:NODE_14_length_669565_cov_47.059536:606281:606624-606684:608081:+	FUNEC_15110.mRNA.2	FUNEC_15110.mRNA.2,FUNEC_15110.mRNA.1
FUNEC_15170	FUNEC_15170;RI:NODE_14_length_669565_cov_47.059536:654690:654827-654885:655317:+	FUNEC_15170.mRNA.2	FUNEC_15170.mRNA.1,FUNEC_15170.mRNA.2
FUNEC_15069	FUNEC_15069;RI:NODE_14_length_669565_cov_47.059536:656764:664922-665020:665553:+	FUNEC_15069.mRNA.2	FUNEC_15069.mRNA.2,FUNEC_15069.mRNA.1
FUNEC_15069	FUNEC_15069;RI:NODE_14_length_669565_cov_47.059536:656416:656675-656764:664922:+	FUNEC_15069.mRNA.3	FUNEC_15069.mRNA.1,FUNEC_15069.mRNA.3
FUNEC_15167	FUNEC_15167;RI:NODE_14_length_669565_cov_47.059536:5235:5875-6043:6108:-	FUNEC_15167.mRNA.2	FUNEC_15167.mRNA.2,FUNEC_15167.mRNA.1
FUNEC_15167	FUNEC_15167;RI:NODE_14_length_669565_cov_47.059536:5235:6108-6162:6206:-	FUNEC_15167.mRNA.3	FUNEC_15167.mRNA.3,FUNEC_15167.mRNA.2
FUNEC_15046	FUNEC_15046;RI:NODE_14_length_669565_cov_47.059536:28392:28664-28731:31270:-	FUNEC_15046.mRNA.2	FUNEC_15046.mRNA.1,FUNEC_15046.mRNA.2
FUNEC_15183	FUNEC_15183;RI:NODE_14_length_669565_cov_47.059536:64424:65463-65516:65900:-	FUNEC_15183.mRNA.2	FUNEC_15183.mRNA.2,FUNEC_15183.mRNA.1
FUNEC_15225	FUNEC_15225;RI:NODE_14_length_669565_cov_47.059536:76514:77743-77803:78462:-	FUNEC_15225.mRNA.2	FUNEC_15225.mRNA.1,FUNEC_15225.mRNA.2
FUNEC_15070	FUNEC_15070;RI:NODE_14_length_669565_cov_47.059536:136043:136737-136824:137405:-	FUNEC_15070.mRNA.2	FUNEC_15070.mRNA.2,FUNEC_15070.mRNA.1
FUNEC_15115	FUNEC_15115;RI:NODE_14_length_669565_cov_47.059536:178044:179327-179395:179763:-	FUNEC_15115.mRNA.2	FUNEC_15115.mRNA.2,FUNEC_15115.mRNA.1
FUNEC_15213	FUNEC_15213;RI:NODE_14_length_669565_cov_47.059536:182541:183051-183107:183381:-	FUNEC_15213.mRNA.2	FUNEC_15213.mRNA.2,FUNEC_15213.mRNA.1
FUNEC_15065	FUNEC_15065;RI:NODE_14_length_669565_cov_47.059536:188369:190992-191106:191321:-	FUNEC_15065.mRNA.2	FUNEC_15065.mRNA.1,FUNEC_15065.mRNA.2
FUNEC_15067	FUNEC_15067;RI:NODE_14_length_669565_cov_47.059536:242942:244494-244548:244771:-	FUNEC_15067.mRNA.2	FUNEC_15067.mRNA.3,FUNEC_15067.mRNA.5,FUNEC_15067.mRNA.2,FUNEC_15067.mRNA.4,FUNEC_15067.mRNA.1
FUNEC_15067	FUNEC_15067;RI:NODE_14_length_669565_cov_47.059536:244827:245760-245818:246145:-	FUNEC_15067.mRNA.3	FUNEC_15067.mRNA.3,FUNEC_15067.mRNA.1,FUNEC_15067.mRNA.2
FUNEC_15067	FUNEC_15067;RI:NODE_14_length_669565_cov_47.059536:245818:246145-246229:246872:-	FUNEC_15067.mRNA.4	FUNEC_15067.mRNA.4,FUNEC_15067.mRNA.1,FUNEC_15067.mRNA.2
FUNEC_15067	FUNEC_15067;RI:NODE_14_length_669565_cov_47.059536:244827:245760-245818:246872:-	FUNEC_15067.mRNA.5	FUNEC_15067.mRNA.4,FUNEC_15067.mRNA.5
FUNEC_15067	FUNEC_15067;RI:NODE_14_length_669565_cov_47.059536:244827:246145-246229:246872:-	FUNEC_15067.mRNA.5	FUNEC_15067.mRNA.3,FUNEC_15067.mRNA.5
FUNEC_15124	FUNEC_15124;RI:NODE_14_length_669565_cov_47.059536:249762:250997-251052:252594:-	FUNEC_15124.mRNA.3	FUNEC_15124.mRNA.3,FUNEC_15124.mRNA.1
FUNEC_15124	FUNEC_15124;RI:NODE_14_length_669565_cov_47.059536:249762:250997-251226:252594:-	FUNEC_15124.mRNA.3	FUNEC_15124.mRNA.2,FUNEC_15124.mRNA.3
FUNEC_15071	FUNEC_15071;RI:NODE_14_length_669565_cov_47.059536:295851:298321-298421:300947:-	FUNEC_15071.mRNA.2	FUNEC_15071.mRNA.2,FUNEC_15071.mRNA.1
FUNEC_15071	FUNEC_15071;RI:NODE_14_length_669565_cov_47.059536:295851:297779-298005:300947:-	FUNEC_15071.mRNA.2	FUNEC_15071.mRNA.2,FUNEC_15071.mRNA.3
FUNEC_15173	FUNEC_15173;RI:NODE_14_length_669565_cov_47.059536:334373:335279-335344:335606:-	FUNEC_15173.mRNA.2	FUNEC_15173.mRNA.3,FUNEC_15173.mRNA.1,FUNEC_15173.mRNA.2
FUNEC_15173	FUNEC_15173;RI:NODE_14_length_669565_cov_47.059536:331933:332518-332586:332759:-	FUNEC_15173.mRNA.3	FUNEC_15173.mRNA.3,FUNEC_15173.mRNA.1,FUNEC_15173.mRNA.4,FUNEC_15173.mRNA.2
FUNEC_15173	FUNEC_15173;RI:NODE_14_length_669565_cov_47.059536:333784:334310-334373:335279:-	FUNEC_15173.mRNA.4	FUNEC_15173.mRNA.4,FUNEC_15173.mRNA.1,FUNEC_15173.mRNA.3
FUNEC_15226	FUNEC_15226;RI:NODE_14_length_669565_cov_47.059536:355724:356221-356324:357550:-	FUNEC_15226.mRNA.2	FUNEC_15226.mRNA.2,FUNEC_15226.mRNA.1
FUNEC_15226	FUNEC_15226;RI:NODE_14_length_669565_cov_47.059536:356324:357550-357604:359236:-	FUNEC_15226.mRNA.3	FUNEC_15226.mRNA.3,FUNEC_15226.mRNA.1
FUNEC_15226	FUNEC_15226;RI:NODE_14_length_669565_cov_47.059536:355724:356221-356324:359236:-	FUNEC_15226.mRNA.4	FUNEC_15226.mRNA.3,FUNEC_15226.mRNA.4
FUNEC_15226	FUNEC_15226;RI:NODE_14_length_669565_cov_47.059536:355724:357550-357604:359236:-	FUNEC_15226.mRNA.4	FUNEC_15226.mRNA.2,FUNEC_15226.mRNA.4
FUNEC_15039	FUNEC_15039;RI:NODE_14_length_669565_cov_47.059536:371149:371215-371275:371297:-	FUNEC_15039.mRNA.2	FUNEC_15039.mRNA.3,FUNEC_15039.mRNA.2,FUNEC_15039.mRNA.1
FUNEC_15039	FUNEC_15039;RI:NODE_14_length_669565_cov_47.059536:370321:370864-370963:370977:-	FUNEC_15039.mRNA.3	FUNEC_15039.mRNA.3,FUNEC_15039.mRNA.2
FUNEC_15111	FUNEC_15111;RI:NODE_14_length_669565_cov_47.059536:399903:401500-401558:403243:-	FUNEC_15111.mRNA.2	FUNEC_15111.mRNA.1,FUNEC_15111.mRNA.2
FUNEC_15111	FUNEC_15111;RI:NODE_14_length_669565_cov_47.059536:398992:399849-399903:401500:-	FUNEC_15111.mRNA.3	FUNEC_15111.mRNA.1,FUNEC_15111.mRNA.3
FUNEC_15191	FUNEC_15191;RI:NODE_14_length_669565_cov_47.059536:435236:435988-436041:438327:-	FUNEC_15191.mRNA.2	FUNEC_15191.mRNA.2,FUNEC_15191.mRNA.1
FUNEC_15191	FUNEC_15191;RI:NODE_14_length_669565_cov_47.059536:436041:438327-438393:438438:-	FUNEC_15191.mRNA.3	FUNEC_15191.mRNA.1,FUNEC_15191.mRNA.3
FUNEC_15199	FUNEC_15199;RI:NODE_14_length_669565_cov_47.059536:454440:454498-454551:454859:-	FUNEC_15199.mRNA.3	FUNEC_15199.mRNA.2,FUNEC_15199.mRNA.1,FUNEC_15199.mRNA.3,FUNEC_15199.mRNA.6
FUNEC_15199	FUNEC_15199;RI:NODE_14_length_669565_cov_47.059536:453902:454381-454440:454498:-	FUNEC_15199.mRNA.4,FUNEC_15199.mRNA.5	FUNEC_15199.mRNA.1,FUNEC_15199.mRNA.4,FUNEC_15199.mRNA.5,FUNEC_15199.mRNA.2,FUNEC_15199.mRNA.6
FUNEC_15199	FUNEC_15199;RI:NODE_14_length_669565_cov_47.059536:455714:455803-455876:456467:-	FUNEC_15199.mRNA.6	FUNEC_15199.mRNA.5,FUNEC_15199.mRNA.2,FUNEC_15199.mRNA.3,FUNEC_15199.mRNA.6,FUNEC_15199.mRNA.7
FUNEC_15199	FUNEC_15199;RI:NODE_14_length_669565_cov_47.059536:455714:455803-455859:456467:-	FUNEC_15199.mRNA.6	FUNEC_15199.mRNA.1,FUNEC_15199.mRNA.6,FUNEC_15199.mRNA.4
FUNEC_15199	FUNEC_15199;RI:NODE_14_length_669565_cov_47.059536:453902:454498-454551:454859:-	FUNEC_15199.mRNA.7	FUNEC_15199.mRNA.4,FUNEC_15199.mRNA.7,FUNEC_15199.mRNA.5
FUNEC_15199	FUNEC_15199;RI:NODE_14_length_669565_cov_47.059536:453902:454381-454440:454859:-	FUNEC_15199.mRNA.7	FUNEC_15199.mRNA.3,FUNEC_15199.mRNA.7
FUNEC_15080	FUNEC_15080;RI:NODE_14_length_669565_cov_47.059536:480604:481221-481308:481523:-	FUNEC_15080.mRNA.2	FUNEC_15080.mRNA.1,FUNEC_15080.mRNA.2
FUNEC_15195	FUNEC_15195;RI:NODE_14_length_669565_cov_47.059536:507568:508091-508150:511048:-	FUNEC_15195.mRNA.2	FUNEC_15195.mRNA.2,FUNEC_15195.mRNA.1
FUNEC_15122	FUNEC_15122;RI:NODE_14_length_669565_cov_47.059536:528691:529914-530189:530389:-	FUNEC_15122.mRNA.2	FUNEC_15122.mRNA.2,FUNEC_15122.mRNA.1
FUNEC_15122	FUNEC_15122;RI:NODE_14_length_669565_cov_47.059536:528335:528606-528691:529914:-	FUNEC_15122.mRNA.3	FUNEC_15122.mRNA.3,FUNEC_15122.mRNA.1
FUNEC_15122	FUNEC_15122;RI:NODE_14_length_669565_cov_47.059536:528335:529914-530189:530389:-	FUNEC_15122.mRNA.4	FUNEC_15122.mRNA.3,FUNEC_15122.mRNA.4
FUNEC_15122	FUNEC_15122;RI:NODE_14_length_669565_cov_47.059536:528335:528606-528691:530389:-	FUNEC_15122.mRNA.4	FUNEC_15122.mRNA.4,FUNEC_15122.mRNA.2
FUNEC_15172	FUNEC_15172;RI:NODE_14_length_669565_cov_47.059536:541502:542472-542534:544105:-	FUNEC_15172.mRNA.2	FUNEC_15172.mRNA.1,FUNEC_15172.mRNA.2
FUNEC_15172	FUNEC_15172;RI:NODE_14_length_669565_cov_47.059536:539767:541436-541502:542472:-	FUNEC_15172.mRNA.3	FUNEC_15172.mRNA.1,FUNEC_15172.mRNA.3
FUNEC_15172	FUNEC_15172;RI:NODE_14_length_669565_cov_47.059536:539767:541436-541502:544105:-	FUNEC_15172.mRNA.4	FUNEC_15172.mRNA.4,FUNEC_15172.mRNA.2
FUNEC_15172	FUNEC_15172;RI:NODE_14_length_669565_cov_47.059536:539767:542472-542534:544105:-	FUNEC_15172.mRNA.4	FUNEC_15172.mRNA.4,FUNEC_15172.mRNA.3
FUNEC_15036	FUNEC_15036;RI:NODE_14_length_669565_cov_47.059536:561796:562522-562580:563060:-	FUNEC_15036.mRNA.2	FUNEC_15036.mRNA.1,FUNEC_15036.mRNA.2
FUNEC_15148	FUNEC_15148;RI:NODE_14_length_669565_cov_47.059536:620088:621074-621141:621204:-	FUNEC_15148.mRNA.2	FUNEC_15148.mRNA.2,FUNEC_15148.mRNA.1
FUNEC_15148	FUNEC_15148;RI:NODE_14_length_669565_cov_47.059536:620088:621204-621282:621822:-	FUNEC_15148.mRNA.3	FUNEC_15148.mRNA.2,FUNEC_15148.mRNA.3
FUNEC_15149	FUNEC_15149;RI:NODE_14_length_669565_cov_47.059536:630016:630398-630469:630804:-	FUNEC_15149.mRNA.4,FUNEC_15149.mRNA.6,FUNEC_15149.mRNA.8	FUNEC_15149.mRNA.5,FUNEC_15149.mRNA.1,FUNEC_15149.mRNA.7,FUNEC_15149.mRNA.6,FUNEC_15149.mRNA.4,FUNEC_15149.mRNA.3,FUNEC_15149.mRNA.8,FUNEC_15149.mRNA.2
FUNEC_15149	FUNEC_15149;RI:NODE_14_length_669565_cov_47.059536:628631:628772-628837:629785:-	FUNEC_15149.mRNA.5,FUNEC_15149.mRNA.8	FUNEC_15149.mRNA.5,FUNEC_15149.mRNA.8,FUNEC_15149.mRNA.4,FUNEC_15149.mRNA.2
FUNEC_15149	FUNEC_15149;RI:NODE_14_length_669565_cov_47.059536:628631:628772-628819:629785:-	FUNEC_15149.mRNA.5,FUNEC_15149.mRNA.8	FUNEC_15149.mRNA.5,FUNEC_15149.mRNA.1,FUNEC_15149.mRNA.8,FUNEC_15149.mRNA.6
FUNEC_15149	FUNEC_15149;RI:NODE_14_length_669565_cov_47.059536:628574:628772-628837:629785:-	FUNEC_15149.mRNA.7	FUNEC_15149.mRNA.3,FUNEC_15149.mRNA.7
FUNEC_15160	FUNEC_15160;RI:NODE_14_length_669565_cov_47.059536:643392:643394-643507:644505:-	FUNEC_15160.mRNA.2	FUNEC_15160.mRNA.2,FUNEC_15160.mRNA.1
FUNEC_15160	FUNEC_15160;RI:NODE_14_length_669565_cov_47.059536:642998:643287-643392:643394:-	FUNEC_15160.mRNA.3	FUNEC_15160.mRNA.3,FUNEC_15160.mRNA.1
FUNEC_15233	FUNEC_15233;RI:NODE_14_length_669565_cov_47.059536:654462:655469-655528:655744:-	FUNEC_15233.mRNA.2	FUNEC_15233.mRNA.2,FUNEC_15233.mRNA.1
FUNEC_15058	FUNEC_15058;RI:NODE_14_length_669565_cov_47.059536:662815:663549-664245:664780:-	FUNEC_15058.mRNA.1,FUNEC_15058.mRNA.2,FUNEC_15058.mRNA.5,FUNEC_15058.mRNA.7	FUNEC_15058.mRNA.3,FUNEC_15058.mRNA.5,FUNEC_15058.mRNA.2,FUNEC_15058.mRNA.7,FUNEC_15058.mRNA.1
FUNEC_15058	FUNEC_15058;RI:NODE_14_length_669565_cov_47.059536:667998:668028-668134:669548:-	FUNEC_15058.mRNA.3	FUNEC_15058.mRNA.3,FUNEC_15058.mRNA.4,FUNEC_15058.mRNA.6,FUNEC_15058.mRNA.2,FUNEC_15058.mRNA.1
FUNEC_15058	FUNEC_15058;RI:NODE_14_length_669565_cov_47.059536:662815:664780-664855:667248:-	FUNEC_15058.mRNA.4,FUNEC_15058.mRNA.6,FUNEC_15058.mRNA.8,FUNEC_15058.mRNA.9	FUNEC_15058.mRNA.4,FUNEC_15058.mRNA.8,FUNEC_15058.mRNA.2,FUNEC_15058.mRNA.5,FUNEC_15058.mRNA.6,FUNEC_15058.mRNA.9,FUNEC_15058.mRNA.7,FUNEC_15058.mRNA.1
FUNEC_15058	FUNEC_15058;RI:NODE_14_length_669565_cov_47.059536:667300:667767-667998:668028:-	FUNEC_15058.mRNA.5,FUNEC_15058.mRNA.8	FUNEC_15058.mRNA.2,FUNEC_15058.mRNA.4,FUNEC_15058.mRNA.8,FUNEC_15058.mRNA.5
FUNEC_15058	FUNEC_15058;RI:NODE_14_length_669565_cov_47.059536:667300:667779-667998:668028:-	FUNEC_15058.mRNA.5,FUNEC_15058.mRNA.8	FUNEC_15058.mRNA.6,FUNEC_15058.mRNA.8,FUNEC_15058.mRNA.5,FUNEC_15058.mRNA.1
FUNEC_15058	FUNEC_15058;RI:NODE_14_length_669565_cov_47.059536:667300:668028-668134:669548:-	FUNEC_15058.mRNA.7,FUNEC_15058.mRNA.9	FUNEC_15058.mRNA.9,FUNEC_15058.mRNA.8,FUNEC_15058.mRNA.7,FUNEC_15058.mRNA.5
FUNEC_15058	FUNEC_15058;RI:NODE_14_length_669565_cov_47.059536:667300:667779-667998:669548:-	FUNEC_15058.mRNA.7,FUNEC_15058.mRNA.9	FUNEC_15058.mRNA.9,FUNEC_15058.mRNA.3,FUNEC_15058.mRNA.7
FUNEC_01484	FUNEC_01484;RI:NODE_150_length_105904_cov_46.251113:14:2200-2305:4542:+	FUNEC_01484.mRNA.2	FUNEC_01484.mRNA.1,FUNEC_01484.mRNA.2
FUNEC_01502	FUNEC_01502;RI:NODE_150_length_105904_cov_46.251113:39074:39144-39200:39341:+	FUNEC_01502.mRNA.3	FUNEC_01502.mRNA.1,FUNEC_01502.mRNA.2,FUNEC_01502.mRNA.3,FUNEC_01502.mRNA.4
FUNEC_01488	FUNEC_01488;RI:NODE_150_length_105904_cov_46.251113:71575:72287-72350:72959:+	FUNEC_01488.mRNA.2	FUNEC_01488.mRNA.1,FUNEC_01488.mRNA.2
FUNEC_01499	FUNEC_01499;RI:NODE_150_length_105904_cov_46.251113:76188:77226-77392:77539:+	FUNEC_01499.mRNA.2	FUNEC_01499.mRNA.1,FUNEC_01499.mRNA.2
FUNEC_01499	FUNEC_01499;RI:NODE_150_length_105904_cov_46.251113:77392:77539-77595:77730:+	FUNEC_01499.mRNA.3	FUNEC_01499.mRNA.3,FUNEC_01499.mRNA.1
FUNEC_01497	FUNEC_01497;RI:NODE_150_length_105904_cov_46.251113:9543:10672-10743:11077:-	FUNEC_01497.mRNA.2	FUNEC_01497.mRNA.1,FUNEC_01497.mRNA.2,FUNEC_01497.mRNA.3
FUNEC_01497	FUNEC_01497;RI:NODE_150_length_105904_cov_46.251113:11309:11361-11451:14394:-	FUNEC_01497.mRNA.3	FUNEC_01497.mRNA.2,FUNEC_01497.mRNA.1,FUNEC_01497.mRNA.3
FUNEC_01479	FUNEC_01479;RI:NODE_150_length_105904_cov_46.251113:17443:18136-18221:18773:-	FUNEC_01479.mRNA.2	FUNEC_01479.mRNA.1,FUNEC_01479.mRNA.2
FUNEC_01493	FUNEC_01493;RI:NODE_150_length_105904_cov_46.251113:30701:30792-30867:31470:-	FUNEC_01493.mRNA.2	FUNEC_01493.mRNA.1,FUNEC_01493.mRNA.2
FUNEC_01493	FUNEC_01493;RI:NODE_150_length_105904_cov_46.251113:30425:30625-30701:31470:-	FUNEC_01493.mRNA.3	FUNEC_01493.mRNA.3,FUNEC_01493.mRNA.2
FUNEC_01475	FUNEC_01475;RI:NODE_150_length_105904_cov_46.251113:33204:33264-33324:33408:-	FUNEC_01475.mRNA.2	FUNEC_01475.mRNA.1,FUNEC_01475.mRNA.2
FUNEC_01475	FUNEC_01475;RI:NODE_150_length_105904_cov_46.251113:32661:33146-33204:33264:-	FUNEC_01475.mRNA.3	FUNEC_01475.mRNA.1,FUNEC_01475.mRNA.3
FUNEC_01475	FUNEC_01475;RI:NODE_150_length_105904_cov_46.251113:32661:33264-33324:33408:-	FUNEC_01475.mRNA.4	FUNEC_01475.mRNA.4,FUNEC_01475.mRNA.3
FUNEC_01475	FUNEC_01475;RI:NODE_150_length_105904_cov_46.251113:32661:33146-33204:33408:-	FUNEC_01475.mRNA.4	FUNEC_01475.mRNA.4,FUNEC_01475.mRNA.2
FUNEC_01495	FUNEC_01495;RI:NODE_150_length_105904_cov_46.251113:57478:57645-57699:57993:-	FUNEC_01495.mRNA.2	FUNEC_01495.mRNA.1,FUNEC_01495.mRNA.2
FUNEC_00078	FUNEC_00078;RI:NODE_151_length_105773_cov_49.217218:15:377-548:666:+	FUNEC_00078.mRNA.2	FUNEC_00078.mRNA.1,FUNEC_00078.mRNA.2
FUNEC_00071	FUNEC_00071;RI:NODE_151_length_105773_cov_49.217218:95696:96237-96290:96382:+	FUNEC_00071.mRNA.2	FUNEC_00071.mRNA.2,FUNEC_00071.mRNA.1
FUNEC_00076	FUNEC_00076;RI:NODE_151_length_105773_cov_49.217218:3932:4012-4080:4097:-	FUNEC_00076.mRNA.2	FUNEC_00076.mRNA.1,FUNEC_00076.mRNA.3,FUNEC_00076.mRNA.2
FUNEC_00076	FUNEC_00076;RI:NODE_151_length_105773_cov_49.217218:2808:3712-3781:3829:-	FUNEC_00076.mRNA.3	FUNEC_00076.mRNA.1,FUNEC_00076.mRNA.3,FUNEC_00076.mRNA.2,FUNEC_00076.mRNA.4
FUNEC_00076	FUNEC_00076;RI:NODE_151_length_105773_cov_49.217218:3932:4097-4247:4726:-	FUNEC_00076.mRNA.4	FUNEC_00076.mRNA.4,FUNEC_00076.mRNA.2
FUNEC_00076	FUNEC_00076;RI:NODE_151_length_105773_cov_49.217218:3781:3829-3932:4012:-	FUNEC_00076.mRNA.5	FUNEC_00076.mRNA.1,FUNEC_00076.mRNA.5
FUNEC_00076	FUNEC_00076;RI:NODE_151_length_105773_cov_49.217218:3781:4012-4080:4097:-	FUNEC_00076.mRNA.6	FUNEC_00076.mRNA.6,FUNEC_00076.mRNA.5
FUNEC_00076	FUNEC_00076;RI:NODE_151_length_105773_cov_49.217218:3781:3829-3932:4097:-	FUNEC_00076.mRNA.6	FUNEC_00076.mRNA.6,FUNEC_00076.mRNA.2
FUNEC_00067	FUNEC_00067;RI:NODE_151_length_105773_cov_49.217218:21423:21554-21615:21635:-	FUNEC_00067.mRNA.2	FUNEC_00067.mRNA.2,FUNEC_00067.mRNA.1
FUNEC_00072	FUNEC_00072;RI:NODE_151_length_105773_cov_49.217218:25420:27358-27481:28386:-	FUNEC_00072.mRNA.2	FUNEC_00072.mRNA.2,FUNEC_00072.mRNA.1
FUNEC_00072	FUNEC_00072;RI:NODE_151_length_105773_cov_49.217218:24085:25355-25420:27358:-	FUNEC_00072.mRNA.3	FUNEC_00072.mRNA.1,FUNEC_00072.mRNA.3
FUNEC_00065	FUNEC_00065;RI:NODE_151_length_105773_cov_49.217218:41047:41378-41439:41763:-	FUNEC_00065.mRNA.3	FUNEC_00065.mRNA.2,FUNEC_00065.mRNA.1,FUNEC_00065.mRNA.3
FUNEC_08281	FUNEC_08281;RI:NODE_152_length_105696_cov_45.377971:56625:57207-57283:59343:+	FUNEC_08281.mRNA.2	FUNEC_08281.mRNA.1,FUNEC_08281.mRNA.2
FUNEC_08281	FUNEC_08281;RI:NODE_152_length_105696_cov_45.377971:57283:59343-59536:59569:+	FUNEC_08281.mRNA.3	FUNEC_08281.mRNA.1,FUNEC_08281.mRNA.3
FUNEC_08272	FUNEC_08272;RI:NODE_152_length_105696_cov_45.377971:74150:74261-74318:74858:+	FUNEC_08272.mRNA.2,FUNEC_08272.mRNA.3,FUNEC_08272.mRNA.5	FUNEC_08272.mRNA.3,FUNEC_08272.mRNA.2,FUNEC_08272.mRNA.5,FUNEC_08272.mRNA.1,FUNEC_08272.mRNA.4
FUNEC_08272	FUNEC_08272;RI:NODE_152_length_105696_cov_45.377971:70920:73924-73983:74064:+	FUNEC_08272.mRNA.4	FUNEC_08272.mRNA.3,FUNEC_08272.mRNA.1,FUNEC_08272.mRNA.4
FUNEC_08272	FUNEC_08272;RI:NODE_152_length_105696_cov_45.377971:69453:70449-70920:73924:+	FUNEC_08272.mRNA.5	FUNEC_08272.mRNA.5,FUNEC_08272.mRNA.1
FUNEC_08272	FUNEC_08272;RI:NODE_152_length_105696_cov_45.377971:69453:70857-70920:73924:+	FUNEC_08272.mRNA.5	FUNEC_08272.mRNA.3,FUNEC_08272.mRNA.5
FUNEC_08272	FUNEC_08272;RI:NODE_152_length_105696_cov_45.377971:69453:70677-70794:73924:+	FUNEC_08272.mRNA.5	FUNEC_08272.mRNA.2,FUNEC_08272.mRNA.5
FUNEC_08269	FUNEC_08269;RI:NODE_152_length_105696_cov_45.377971:84527:84833-84891:84944:+	FUNEC_08269.mRNA.2	FUNEC_08269.mRNA.2,FUNEC_08269.mRNA.1
FUNEC_08266	FUNEC_08266;RI:NODE_152_length_105696_cov_45.377971:91659:91999-92075:92156:+	FUNEC_08266.mRNA.2,FUNEC_08266.mRNA.4	FUNEC_08266.mRNA.4,FUNEC_08266.mRNA.3,FUNEC_08266.mRNA.1,FUNEC_08266.mRNA.2
FUNEC_08266	FUNEC_08266;RI:NODE_152_length_105696_cov_45.377971:93090:93221-93295:93730:+	FUNEC_08266.mRNA.3,FUNEC_08266.mRNA.4	FUNEC_08266.mRNA.1,FUNEC_08266.mRNA.2,FUNEC_08266.mRNA.3,FUNEC_08266.mRNA.4,FUNEC_08266.mRNA.5
FUNEC_08266	FUNEC_08266;RI:NODE_152_length_105696_cov_45.377971:91659:92156-92261:92343:+	FUNEC_08266.mRNA.5	FUNEC_08266.mRNA.4,FUNEC_08266.mRNA.2,FUNEC_08266.mRNA.5
FUNEC_08287	FUNEC_08287;RI:NODE_152_length_105696_cov_45.377971:101054:101103-101159:101203:+	FUNEC_08287.mRNA.2	FUNEC_08287.mRNA.2,FUNEC_08287.mRNA.1,FUNEC_08287.mRNA.3
FUNEC_08287	FUNEC_08287;RI:NODE_152_length_105696_cov_45.377971:101552:101766-101821:102135:+	FUNEC_08287.mRNA.3,FUNEC_08287.mRNA.7	FUNEC_08287.mRNA.7,FUNEC_08287.mRNA.2,FUNEC_08287.mRNA.1,FUNEC_08287.mRNA.6,FUNEC_08287.mRNA.8,FUNEC_08287.mRNA.5,FUNEC_08287.mRNA.3,FUNEC_08287.mRNA.4
FUNEC_08287	FUNEC_08287;RI:NODE_152_length_105696_cov_45.377971:101159:101203-101266:101494:+	FUNEC_08287.mRNA.4	FUNEC_08287.mRNA.5,FUNEC_08287.mRNA.4,FUNEC_08287.mRNA.1,FUNEC_08287.mRNA.3
FUNEC_08287	FUNEC_08287;RI:NODE_152_length_105696_cov_45.377971:100280:100997-101054:101103:+	FUNEC_08287.mRNA.5	FUNEC_08287.mRNA.5,FUNEC_08287.mRNA.4,FUNEC_08287.mRNA.1,FUNEC_08287.mRNA.3
FUNEC_08287	FUNEC_08287;RI:NODE_152_length_105696_cov_45.377971:101054:101103-101159:101494:+	FUNEC_08287.mRNA.6,FUNEC_08287.mRNA.7	FUNEC_08287.mRNA.4,FUNEC_08287.mRNA.7,FUNEC_08287.mRNA.6
FUNEC_08287	FUNEC_08287;RI:NODE_152_length_105696_cov_45.377971:101054:101203-101266:101494:+	FUNEC_08287.mRNA.6,FUNEC_08287.mRNA.7	FUNEC_08287.mRNA.7,FUNEC_08287.mRNA.6,FUNEC_08287.mRNA.2
FUNEC_08287	FUNEC_08287;RI:NODE_152_length_105696_cov_45.377971:100280:100997-101054:101494:+	FUNEC_08287.mRNA.8	FUNEC_08287.mRNA.7,FUNEC_08287.mRNA.6,FUNEC_08287.mRNA.8
FUNEC_08293	FUNEC_08293;RI:NODE_152_length_105696_cov_45.377971:23399:23457-23513:23822:-	FUNEC_08293.mRNA.2	FUNEC_08293.mRNA.1,FUNEC_08293.mRNA.2
FUNEC_08274	FUNEC_08274;RI:NODE_152_length_105696_cov_45.377971:52130:52333-52394:52739:-	FUNEC_08274.mRNA.10,FUNEC_08274.mRNA.3,FUNEC_08274.mRNA.6	FUNEC_08274.mRNA.1,FUNEC_08274.mRNA.10,FUNEC_08274.mRNA.3,FUNEC_08274.mRNA.6,FUNEC_08274.mRNA.4,FUNEC_08274.mRNA.8,FUNEC_08274.mRNA.9,FUNEC_08274.mRNA.7
FUNEC_08274	FUNEC_08274;RI:NODE_152_length_105696_cov_45.377971:51935:52076-52130:52333:-	FUNEC_08274.mRNA.2,FUNEC_08274.mRNA.5	FUNEC_08274.mRNA.1,FUNEC_08274.mRNA.5,FUNEC_08274.mRNA.4,FUNEC_08274.mRNA.8,FUNEC_08274.mRNA.2,FUNEC_08274.mRNA.9,FUNEC_08274.mRNA.7
FUNEC_08274	FUNEC_08274;RI:NODE_152_length_105696_cov_45.377971:53967:54074-54483:54636:-	FUNEC_08274.mRNA.4,FUNEC_08274.mRNA.5,FUNEC_08274.mRNA.6	FUNEC_08274.mRNA.1,FUNEC_08274.mRNA.6,FUNEC_08274.mRNA.3,FUNEC_08274.mRNA.5,FUNEC_08274.mRNA.4,FUNEC_08274.mRNA.2,FUNEC_08274.mRNA.7
FUNEC_08274	FUNEC_08274;RI:NODE_152_length_105696_cov_45.377971:53730:53871-53967:54636:-	FUNEC_08274.mRNA.8	FUNEC_08274.mRNA.6,FUNEC_08274.mRNA.5,FUNEC_08274.mRNA.8,FUNEC_08274.mRNA.4
FUNEC_08296	FUNEC_08296;RI:NODE_152_length_105696_cov_45.377971:56201:56284-56345:56668:-	FUNEC_08296.mRNA.2	FUNEC_08296.mRNA.1,FUNEC_08296.mRNA.2,FUNEC_08296.mRNA.3
FUNEC_08296	FUNEC_08296;RI:NODE_152_length_105696_cov_45.377971:55968:56064-56129:56140:-	FUNEC_08296.mRNA.3	FUNEC_08296.mRNA.3,FUNEC_08296.mRNA.1,FUNEC_08296.mRNA.2
FUNEC_08275	FUNEC_08275;RI:NODE_152_length_105696_cov_45.377971:78289:78409-78465:78505:-	FUNEC_08275.mRNA.2	FUNEC_08275.mRNA.2,FUNEC_08275.mRNA.1
FUNEC_06070	FUNEC_06070;RI:NODE_153_length_104544_cov_46.064764:16581:16916-16971:17503:-	FUNEC_06070.mRNA.2	FUNEC_06070.mRNA.1,FUNEC_06070.mRNA.2
FUNEC_06061	FUNEC_06061;RI:NODE_153_length_104544_cov_46.064764:23148:24253-24311:24924:-	FUNEC_06061.mRNA.2	FUNEC_06061.mRNA.4,FUNEC_06061.mRNA.1,FUNEC_06061.mRNA.3,FUNEC_06061.mRNA.2,FUNEC_06061.mRNA.5,FUNEC_06061.mRNA.6
FUNEC_06061	FUNEC_06061;RI:NODE_153_length_104544_cov_46.064764:25385:25456-25714:26299:-	FUNEC_06061.mRNA.3	FUNEC_06061.mRNA.1,FUNEC_06061.mRNA.3,FUNEC_06061.mRNA.2,FUNEC_06061.mRNA.4
FUNEC_06061	FUNEC_06061;RI:NODE_153_length_104544_cov_46.064764:24984:25165-25252:25313:-	FUNEC_06061.mRNA.4	FUNEC_06061.mRNA.1,FUNEC_06061.mRNA.4,FUNEC_06061.mRNA.3,FUNEC_06061.mRNA.2
FUNEC_06061	FUNEC_06061;RI:NODE_153_length_104544_cov_46.064764:24984:25313-25385:25456:-	FUNEC_06061.mRNA.5	FUNEC_06061.mRNA.5,FUNEC_06061.mRNA.4
FUNEC_06061	FUNEC_06061;RI:NODE_153_length_104544_cov_46.064764:24984:25456-25714:26299:-	FUNEC_06061.mRNA.6	FUNEC_06061.mRNA.5,FUNEC_06061.mRNA.6
FUNEC_06051	FUNEC_06051;RI:NODE_153_length_104544_cov_46.064764:27308:27682-27737:27990:-	FUNEC_06051.mRNA.2	FUNEC_06051.mRNA.2,FUNEC_06051.mRNA.1
FUNEC_06071	FUNEC_06071;RI:NODE_153_length_104544_cov_46.064764:35535:35616-35674:36003:-	FUNEC_06071.mRNA.2	FUNEC_06071.mRNA.2,FUNEC_06071.mRNA.1
FUNEC_06052	FUNEC_06052;RI:NODE_153_length_104544_cov_46.064764:41286:41782-42018:42557:-	FUNEC_06052.mRNA.2	FUNEC_06052.mRNA.1,FUNEC_06052.mRNA.2
FUNEC_06074	FUNEC_06074;RI:NODE_153_length_104544_cov_46.064764:46054:46411-46468:47138:-	FUNEC_06074.mRNA.2	FUNEC_06074.mRNA.2,FUNEC_06074.mRNA.1
FUNEC_06068	FUNEC_06068;RI:NODE_153_length_104544_cov_46.064764:80011:80288-80345:80670:-	FUNEC_06068.mRNA.2	FUNEC_06068.mRNA.1,FUNEC_06068.mRNA.2
FUNEC_06069	FUNEC_06069;RI:NODE_153_length_104544_cov_46.064764:17677:18440-18544:18758:+	FUNEC_06069.mRNA.2	FUNEC_06069.mRNA.2,FUNEC_06069.mRNA.1
FUNEC_06069	FUNEC_06069;RI:NODE_153_length_104544_cov_46.064764:17677:18758-18884:19041:+	FUNEC_06069.mRNA.4	FUNEC_06069.mRNA.4,FUNEC_06069.mRNA.2
FUNEC_06069	FUNEC_06069;RI:NODE_153_length_104544_cov_46.064764:17677:18440-18538:19041:+	FUNEC_06069.mRNA.4	FUNEC_06069.mRNA.3,FUNEC_06069.mRNA.4
FUNEC_06062	FUNEC_06062;RI:NODE_153_length_104544_cov_46.064764:43421:44530-44588:45460:+	FUNEC_06062.mRNA.2	FUNEC_06062.mRNA.1,FUNEC_06062.mRNA.2
FUNEC_06053	FUNEC_06053;RI:NODE_153_length_104544_cov_46.064764:69247:69516-69591:69703:+	FUNEC_06053.mRNA.2,FUNEC_06053.mRNA.4	FUNEC_06053.mRNA.2,FUNEC_06053.mRNA.1,FUNEC_06053.mRNA.4,FUNEC_06053.mRNA.3
FUNEC_06053	FUNEC_06053;RI:NODE_153_length_104544_cov_46.064764:69994:70425-70498:71342:+	FUNEC_06053.mRNA.3,FUNEC_06053.mRNA.4	FUNEC_06053.mRNA.3,FUNEC_06053.mRNA.2,FUNEC_06053.mRNA.1,FUNEC_06053.mRNA.4
FUNEC_06058	FUNEC_06058;RI:NODE_153_length_104544_cov_46.064764:94408:94772-94827:96079:+	FUNEC_06058.mRNA.2	FUNEC_06058.mRNA.3,FUNEC_06058.mRNA.1,FUNEC_06058.mRNA.2
FUNEC_06058	FUNEC_06058;RI:NODE_153_length_104544_cov_46.064764:91566:94103-94250:94335:+	FUNEC_06058.mRNA.3	FUNEC_06058.mRNA.1,FUNEC_06058.mRNA.3,FUNEC_06058.mRNA.2
FUNEC_12946	FUNEC_12946;RI:NODE_154_length_102647_cov_57.907840:76533:76569-76618:76795:+	FUNEC_12946.mRNA.2	FUNEC_12946.mRNA.1,FUNEC_12946.mRNA.2
FUNEC_12947	FUNEC_12947;RI:NODE_154_length_102647_cov_57.907840:78438:78711-78779:78928:-	FUNEC_12947.mRNA.2	FUNEC_12947.mRNA.2,FUNEC_12947.mRNA.1
FUNEC_16299	FUNEC_16299;RI:NODE_155_length_102240_cov_46.455264:2075:2613-2836:3471:-	FUNEC_16299.mRNA.3	FUNEC_16299.mRNA.2,FUNEC_16299.mRNA.1,FUNEC_16299.mRNA.4,FUNEC_16299.mRNA.3
FUNEC_16299	FUNEC_16299;RI:NODE_155_length_102240_cov_46.455264:3599:3642-3821:4907:-	FUNEC_16299.mRNA.4	FUNEC_16299.mRNA.1,FUNEC_16299.mRNA.4,FUNEC_16299.mRNA.3
FUNEC_16299	FUNEC_16299;RI:NODE_155_length_102240_cov_46.455264:3599:3642-3735:4907:-	FUNEC_16299.mRNA.4	FUNEC_16299.mRNA.2,FUNEC_16299.mRNA.4
FUNEC_16297	FUNEC_16297;RI:NODE_155_length_102240_cov_46.455264:6955:8640-8695:9879:-	FUNEC_16297.mRNA.2	FUNEC_16297.mRNA.1,FUNEC_16297.mRNA.2
FUNEC_16286	FUNEC_16286;RI:NODE_155_length_102240_cov_46.455264:31356:31837-31965:32076:-	FUNEC_16286.mRNA.3	FUNEC_16286.mRNA.1,FUNEC_16286.mRNA.3
FUNEC_16285	FUNEC_16285;RI:NODE_155_length_102240_cov_46.455264:42143:42474-42558:44316:-	FUNEC_16285.mRNA.2	FUNEC_16285.mRNA.2,FUNEC_16285.mRNA.1
FUNEC_16289	FUNEC_16289;RI:NODE_155_length_102240_cov_46.455264:47869:47953-48010:49379:-	FUNEC_16289.mRNA.2	FUNEC_16289.mRNA.2,FUNEC_16289.mRNA.1
FUNEC_16289	FUNEC_16289;RI:NODE_155_length_102240_cov_46.455264:47642:47804-47869:49379:-	FUNEC_16289.mRNA.3	FUNEC_16289.mRNA.2,FUNEC_16289.mRNA.3
FUNEC_16278	FUNEC_16278;RI:NODE_155_length_102240_cov_46.455264:52667:52923-52991:53426:-	FUNEC_16278.mRNA.11	FUNEC_16278.mRNA.11,FUNEC_16278.mRNA.8
FUNEC_16278	FUNEC_16278;RI:NODE_155_length_102240_cov_46.455264:52667:52772-52843:52923:-	FUNEC_16278.mRNA.8,FUNEC_16278.mRNA.5,FUNEC_16278.mRNA.9,FUNEC_16278.mRNA.12,FUNEC_16278.mRNA.13	FUNEC_16278.mRNA.3,FUNEC_16278.mRNA.6,FUNEC_16278.mRNA.8,FUNEC_16278.mRNA.13,FUNEC_16278.mRNA.2,FUNEC_16278.mRNA.1,FUNEC_16278.mRNA.5,FUNEC_16278.mRNA.9,FUNEC_16278.mRNA.4,FUNEC_16278.mRNA.12
FUNEC_16278	FUNEC_16278;RI:NODE_155_length_102240_cov_46.455264:52843:52923-53091:54622:-	FUNEC_16278.mRNA.10	FUNEC_16278.mRNA.6,FUNEC_16278.mRNA.10
FUNEC_16278	FUNEC_16278;RI:NODE_155_length_102240_cov_46.455264:52843:53026-53091:54622:-	FUNEC_16278.mRNA.10	FUNEC_16278.mRNA.7,FUNEC_16278.mRNA.10
FUNEC_16278	FUNEC_16278;RI:NODE_155_length_102240_cov_46.455264:53091:53356-53427:54622:-	FUNEC_16278.mRNA.2,FUNEC_16278.mRNA.5,FUNEC_16278.mRNA.6,FUNEC_16278.mRNA.7,FUNEC_16278.mRNA.9	FUNEC_16278.mRNA.3,FUNEC_16278.mRNA.6,FUNEC_16278.mRNA.13,FUNEC_16278.mRNA.2,FUNEC_16278.mRNA.1,FUNEC_16278.mRNA.5,FUNEC_16278.mRNA.9,FUNEC_16278.mRNA.12,FUNEC_16278.mRNA.7
FUNEC_16278	FUNEC_16278;RI:NODE_155_length_102240_cov_46.455264:52843:52923-52991:53026:-	FUNEC_16278.mRNA.7	FUNEC_16278.mRNA.2,FUNEC_16278.mRNA.1,FUNEC_16278.mRNA.7
FUNEC_16280	FUNEC_16280;RI:NODE_155_length_102240_cov_46.455264:60312:60478-60600:62330:-	FUNEC_16280.mRNA.2	FUNEC_16280.mRNA.2,FUNEC_16280.mRNA.1
FUNEC_16294	FUNEC_16294;RI:NODE_155_length_102240_cov_46.455264:9141:10373-10426:10687:+	FUNEC_16294.mRNA.2,FUNEC_16294.mRNA.5	FUNEC_16294.mRNA.3,FUNEC_16294.mRNA.1,FUNEC_16294.mRNA.2,FUNEC_16294.mRNA.5,FUNEC_16294.mRNA.6,FUNEC_16294.mRNA.4
FUNEC_16294	FUNEC_16294;RI:NODE_155_length_102240_cov_46.455264:11605:11640-11691:12826:+	FUNEC_16294.mRNA.3,FUNEC_16294.mRNA.6	FUNEC_16294.mRNA.3,FUNEC_16294.mRNA.1,FUNEC_16294.mRNA.2,FUNEC_16294.mRNA.6,FUNEC_16294.mRNA.5,FUNEC_16294.mRNA.4
FUNEC_16294	FUNEC_16294;RI:NODE_155_length_102240_cov_46.455264:11190:11230-11285:11555:+	FUNEC_16294.mRNA.4,FUNEC_16294.mRNA.5,FUNEC_16294.mRNA.6	FUNEC_16294.mRNA.1,FUNEC_16294.mRNA.3,FUNEC_16294.mRNA.2,FUNEC_16294.mRNA.5,FUNEC_16294.mRNA.6,FUNEC_16294.mRNA.4
FUNEC_16296	FUNEC_16296;RI:NODE_155_length_102240_cov_46.455264:53478:55412-55498:58882:+	FUNEC_16296.mRNA.2	FUNEC_16296.mRNA.1,FUNEC_16296.mRNA.2
FUNEC_16296	FUNEC_16296;RI:NODE_155_length_102240_cov_46.455264:55498:58882-58979:59452:+	FUNEC_16296.mRNA.3	FUNEC_16296.mRNA.1,FUNEC_16296.mRNA.3
FUNEC_16292	FUNEC_16292;RI:NODE_155_length_102240_cov_46.455264:63520:66209-66266:68592:+	FUNEC_16292.mRNA.2	FUNEC_16292.mRNA.2,FUNEC_16292.mRNA.1,FUNEC_16292.mRNA.3
FUNEC_16292	FUNEC_16292;RI:NODE_155_length_102240_cov_46.455264:60525:63075-63138:63444:+	FUNEC_16292.mRNA.3	FUNEC_16292.mRNA.2,FUNEC_16292.mRNA.1,FUNEC_16292.mRNA.3
FUNEC_16292	FUNEC_16292;RI:NODE_155_length_102240_cov_46.455264:63138:63444-63520:66209:+	FUNEC_16292.mRNA.4	FUNEC_16292.mRNA.4,FUNEC_16292.mRNA.1
FUNEC_16284	FUNEC_16284;RI:NODE_155_length_102240_cov_46.455264:82512:83669-83789:84629:+	FUNEC_16284.mRNA.1,FUNEC_16284.mRNA.10,FUNEC_16284.mRNA.2,FUNEC_16284.mRNA.4	FUNEC_16284.mRNA.3,FUNEC_16284.mRNA.10,FUNEC_16284.mRNA.1,FUNEC_16284.mRNA.2,FUNEC_16284.mRNA.4
FUNEC_16284	FUNEC_16284;RI:NODE_155_length_102240_cov_46.455264:88469:88886-88949:89707:+	FUNEC_16284.mRNA.1,FUNEC_16284.mRNA.7	FUNEC_16284.mRNA.5,FUNEC_16284.mRNA.7,FUNEC_16284.mRNA.1
FUNEC_16284	FUNEC_16284;RI:NODE_155_length_102240_cov_46.455264:84683:86410-86509:88382:+	FUNEC_16284.mRNA.10,FUNEC_16284.mRNA.3	FUNEC_16284.mRNA.3,FUNEC_16284.mRNA.10,FUNEC_16284.mRNA.4
FUNEC_16284	FUNEC_16284;RI:NODE_155_length_102240_cov_46.455264:84683:86186-86384:88382:+	FUNEC_16284.mRNA.10,FUNEC_16284.mRNA.3	FUNEC_16284.mRNA.2,FUNEC_16284.mRNA.3,FUNEC_16284.mRNA.10,FUNEC_16284.mRNA.1
FUNEC_16284	FUNEC_16284;RI:NODE_155_length_102240_cov_46.455264:88469:88886-88949:91433:+	FUNEC_16284.mRNA.10,FUNEC_16284.mRNA.2,FUNEC_16284.mRNA.3,FUNEC_16284.mRNA.4,FUNEC_16284.mRNA.6,FUNEC_16284.mRNA.8,FUNEC_16284.mRNA.9	FUNEC_16284.mRNA.8,FUNEC_16284.mRNA.6,FUNEC_16284.mRNA.3,FUNEC_16284.mRNA.11,FUNEC_16284.mRNA.10,FUNEC_16284.mRNA.9,FUNEC_16284.mRNA.2,FUNEC_16284.mRNA.4
FUNEC_16284	FUNEC_16284;RI:NODE_155_length_102240_cov_46.455264:88469:89707-89773:91433:+	FUNEC_16284.mRNA.10,FUNEC_16284.mRNA.2,FUNEC_16284.mRNA.3,FUNEC_16284.mRNA.4,FUNEC_16284.mRNA.6,FUNEC_16284.mRNA.8,FUNEC_16284.mRNA.9	FUNEC_16284.mRNA.8,FUNEC_16284.mRNA.6,FUNEC_16284.mRNA.3,FUNEC_16284.mRNA.7,FUNEC_16284.mRNA.10,FUNEC_16284.mRNA.9,FUNEC_16284.mRNA.1,FUNEC_16284.mRNA.2,FUNEC_16284.mRNA.4
FUNEC_16284	FUNEC_16284;RI:NODE_155_length_102240_cov_46.455264:82512:84629-84683:86186:+	FUNEC_16284.mRNA.8	FUNEC_16284.mRNA.8,FUNEC_16284.mRNA.2,FUNEC_16284.mRNA.1
FUNEC_16284	FUNEC_16284;RI:NODE_155_length_102240_cov_46.455264:82512:84629-84683:86410:+	FUNEC_16284.mRNA.9	FUNEC_16284.mRNA.4,FUNEC_16284.mRNA.9
FUNEC_16284	FUNEC_16284;RI:NODE_155_length_102240_cov_46.455264:82512:83669-83789:86410:+	FUNEC_16284.mRNA.9	FUNEC_16284.mRNA.6,FUNEC_16284.mRNA.9
FUNEC_16284	FUNEC_16284;RI:NODE_155_length_102240_cov_46.455264:86509:88382-88469:88886:+	FUNEC_16284.mRNA.12	FUNEC_16284.mRNA.11,FUNEC_16284.mRNA.5,FUNEC_16284.mRNA.12
FUNEC_16284	FUNEC_16284;RI:NODE_155_length_102240_cov_46.455264:88949:89707-89773:91433:+	FUNEC_16284.mRNA.11	FUNEC_16284.mRNA.11,FUNEC_16284.mRNA.5,FUNEC_16284.mRNA.12
FUNEC_16291	FUNEC_16291;RI:NODE_155_length_102240_cov_46.455264:100824:101702-101754:102006:+	FUNEC_16291.mRNA.10	FUNEC_16291.mRNA.9,FUNEC_16291.mRNA.4,FUNEC_16291.mRNA.10
FUNEC_16291	FUNEC_16291;RI:NODE_155_length_102240_cov_46.455264:100824:101796-101851:102006:+	FUNEC_16291.mRNA.10	FUNEC_16291.mRNA.10,FUNEC_16291.mRNA.3
FUNEC_16291	FUNEC_16291;RI:NODE_155_length_102240_cov_46.455264:100824:101702-101754:101796:+	FUNEC_16291.mRNA.3	FUNEC_16291.mRNA.8,FUNEC_16291.mRNA.6,FUNEC_16291.mRNA.5,FUNEC_16291.mRNA.2,FUNEC_16291.mRNA.7,FUNEC_16291.mRNA.3,FUNEC_16291.mRNA.1
FUNEC_16291	FUNEC_16291;RI:NODE_155_length_102240_cov_46.455264:101754:101796-101851:102006:+	FUNEC_16291.mRNA.4,FUNEC_16291.mRNA.9	FUNEC_16291.mRNA.4,FUNEC_16291.mRNA.6,FUNEC_16291.mRNA.2,FUNEC_16291.mRNA.7,FUNEC_16291.mRNA.9,FUNEC_16291.mRNA.1
FUNEC_16291	FUNEC_16291;RI:NODE_155_length_102240_cov_46.455264:101851:102006-102080:102240:+	FUNEC_16291.mRNA.5,FUNEC_16291.mRNA.8	FUNEC_16291.mRNA.8,FUNEC_16291.mRNA.5,FUNEC_16291.mRNA.6,FUNEC_16291.mRNA.2,FUNEC_16291.mRNA.7,FUNEC_16291.mRNA.3,FUNEC_16291.mRNA.1
FUNEC_16291	FUNEC_16291;RI:NODE_155_length_102240_cov_46.455264:97698:99267-99587:100068:+	FUNEC_16291.mRNA.6,FUNEC_16291.mRNA.8,FUNEC_16291.mRNA.9	FUNEC_16291.mRNA.9,FUNEC_16291.mRNA.8,FUNEC_16291.mRNA.1,FUNEC_16291.mRNA.6
FUNEC_16291	FUNEC_16291;RI:NODE_155_length_102240_cov_46.455264:97698:99267-99552:100068:+	FUNEC_16291.mRNA.6,FUNEC_16291.mRNA.8,FUNEC_16291.mRNA.9	FUNEC_16291.mRNA.4,FUNEC_16291.mRNA.10,FUNEC_16291.mRNA.8,FUNEC_16291.mRNA.6,FUNEC_16291.mRNA.5,FUNEC_16291.mRNA.2,FUNEC_16291.mRNA.9,FUNEC_16291.mRNA.3
FUNEC_16291	FUNEC_16291;RI:NODE_155_length_102240_cov_46.455264:99552:100068-100176:100762:+	FUNEC_16291.mRNA.7	FUNEC_16291.mRNA.4,FUNEC_16291.mRNA.10,FUNEC_16291.mRNA.5,FUNEC_16291.mRNA.2,FUNEC_16291.mRNA.7,FUNEC_16291.mRNA.3
FUNEC_08761	FUNEC_08761;RI:NODE_156_length_100803_cov_44.828096:7530:8071-8152:9144:+	FUNEC_08761.mRNA.2	FUNEC_08761.mRNA.1,FUNEC_08761.mRNA.2
FUNEC_08764	FUNEC_08764;RI:NODE_156_length_100803_cov_44.828096:44331:45110-45170:46835:+	FUNEC_08764.mRNA.2	FUNEC_08764.mRNA.1,FUNEC_08764.mRNA.2
FUNEC_08764	FUNEC_08764;RI:NODE_156_length_100803_cov_44.828096:43923:44220-44331:45110:+	FUNEC_08764.mRNA.3	FUNEC_08764.mRNA.1,FUNEC_08764.mRNA.3
FUNEC_08764	FUNEC_08764;RI:NODE_156_length_100803_cov_44.828096:43923:45110-45170:46835:+	FUNEC_08764.mRNA.4	FUNEC_08764.mRNA.3,FUNEC_08764.mRNA.4
FUNEC_08764	FUNEC_08764;RI:NODE_156_length_100803_cov_44.828096:43923:44220-44331:46835:+	FUNEC_08764.mRNA.4	FUNEC_08764.mRNA.4,FUNEC_08764.mRNA.2
FUNEC_08762	FUNEC_08762;RI:NODE_156_length_100803_cov_44.828096:83385:83821-83891:84358:+	FUNEC_08762.mRNA.3	FUNEC_08762.mRNA.3,FUNEC_08762.mRNA.2,FUNEC_08762.mRNA.1
FUNEC_08754	FUNEC_08754;RI:NODE_156_length_100803_cov_44.828096:71214:72798-72859:73964:-	FUNEC_08754.mRNA.3,FUNEC_08754.mRNA.5	FUNEC_08754.mRNA.1,FUNEC_08754.mRNA.5,FUNEC_08754.mRNA.2,FUNEC_08754.mRNA.3
FUNEC_08754	FUNEC_08754;RI:NODE_156_length_100803_cov_44.828096:72859:73964-74696:76785:-	FUNEC_08754.mRNA.4	FUNEC_08754.mRNA.4,FUNEC_08754.mRNA.2
FUNEC_08754	FUNEC_08754;RI:NODE_156_length_100803_cov_44.828096:72859:73964-74033:76785:-	FUNEC_08754.mRNA.4	FUNEC_08754.mRNA.1,FUNEC_08754.mRNA.4
FUNEC_09096	FUNEC_09096;RI:NODE_157_length_100445_cov_48.886420:411:492-551:720:+	FUNEC_09096.mRNA.2	FUNEC_09096.mRNA.1,FUNEC_09096.mRNA.2
FUNEC_09117	FUNEC_09117;RI:NODE_157_length_100445_cov_48.886420:2905:8328-8462:9964:+	FUNEC_09117.mRNA.2	FUNEC_09117.mRNA.2,FUNEC_09117.mRNA.1
FUNEC_09102	FUNEC_09102;RI:NODE_157_length_100445_cov_48.886420:28128:28396-28452:29432:+	FUNEC_09102.mRNA.3	FUNEC_09102.mRNA.1,FUNEC_09102.mRNA.2,FUNEC_09102.mRNA.3
FUNEC_09112	FUNEC_09112;RI:NODE_157_length_100445_cov_48.886420:42671:42986-43059:44408:+	FUNEC_09112.mRNA.3	FUNEC_09112.mRNA.1,FUNEC_09112.mRNA.3
FUNEC_09112	FUNEC_09112;RI:NODE_157_length_100445_cov_48.886420:42671:43039-43101:44408:+	FUNEC_09112.mRNA.3	FUNEC_09112.mRNA.2,FUNEC_09112.mRNA.3
FUNEC_09112	FUNEC_09112;RI:NODE_157_length_100445_cov_48.886420:42446:42605-42671:42986:+	FUNEC_09112.mRNA.4	FUNEC_09112.mRNA.1,FUNEC_09112.mRNA.4
FUNEC_09108	FUNEC_09108;RI:NODE_157_length_100445_cov_48.886420:64954:67060-67118:68024:+	FUNEC_09108.mRNA.2	FUNEC_09108.mRNA.1,FUNEC_09108.mRNA.2
FUNEC_09099	FUNEC_09099;RI:NODE_157_length_100445_cov_48.886420:95387:95529-95619:96260:+	FUNEC_09099.mRNA.2	FUNEC_09099.mRNA.1,FUNEC_09099.mRNA.2
FUNEC_09107	FUNEC_09107;RI:NODE_157_length_100445_cov_48.886420:64277:64303-64392:64954:-	FUNEC_09107.mRNA.3	FUNEC_09107.mRNA.2,FUNEC_09107.mRNA.3,FUNEC_09107.mRNA.1
FUNEC_09107	FUNEC_09107;RI:NODE_157_length_100445_cov_48.886420:63220:64229-64277:64303:-	FUNEC_09107.mRNA.4	FUNEC_09107.mRNA.4,FUNEC_09107.mRNA.1
FUNEC_09107	FUNEC_09107;RI:NODE_157_length_100445_cov_48.886420:63220:64214-64277:64303:-	FUNEC_09107.mRNA.4	FUNEC_09107.mRNA.2,FUNEC_09107.mRNA.4
FUNEC_09107	FUNEC_09107;RI:NODE_157_length_100445_cov_48.886420:63220:64214-64277:64954:-	FUNEC_09107.mRNA.5	FUNEC_09107.mRNA.5,FUNEC_09107.mRNA.3
FUNEC_09107	FUNEC_09107;RI:NODE_157_length_100445_cov_48.886420:63220:64303-64392:64954:-	FUNEC_09107.mRNA.5	FUNEC_09107.mRNA.5,FUNEC_09107.mRNA.4
FUNEC_09085	FUNEC_09085;RI:NODE_157_length_100445_cov_48.886420:89397:89869-89933:90025:-	FUNEC_09085.mRNA.2,FUNEC_09085.mRNA.3,FUNEC_09085.mRNA.4,FUNEC_09085.mRNA.5	FUNEC_09085.mRNA.3,FUNEC_09085.mRNA.5,FUNEC_09085.mRNA.4,FUNEC_09085.mRNA.1,FUNEC_09085.mRNA.2
FUNEC_09085	FUNEC_09085;RI:NODE_157_length_100445_cov_48.886420:91100:91889-91955:92123:-	FUNEC_09085.mRNA.3	FUNEC_09085.mRNA.1,FUNEC_09085.mRNA.3,FUNEC_09085.mRNA.2
FUNEC_09085	FUNEC_09085;RI:NODE_157_length_100445_cov_48.886420:91955:92123-92339:92524:-	FUNEC_09085.mRNA.4	FUNEC_09085.mRNA.1,FUNEC_09085.mRNA.2,FUNEC_09085.mRNA.4
FUNEC_09085	FUNEC_09085;RI:NODE_157_length_100445_cov_48.886420:91100:92123-92339:92524:-	FUNEC_09085.mRNA.5	FUNEC_09085.mRNA.3,FUNEC_09085.mRNA.5
FUNEC_09085	FUNEC_09085;RI:NODE_157_length_100445_cov_48.886420:91100:91889-91955:92524:-	FUNEC_09085.mRNA.5	FUNEC_09085.mRNA.4,FUNEC_09085.mRNA.5
FUNEC_09101	FUNEC_09101;RI:NODE_157_length_100445_cov_48.886420:96402:97125-97191:98026:-	FUNEC_09101.mRNA.2	FUNEC_09101.mRNA.1,FUNEC_09101.mRNA.2
FUNEC_16836	FUNEC_16836;RI:NODE_158_length_93576_cov_45.126539:21:118-232:289:+	FUNEC_16836.mRNA.3	FUNEC_16836.mRNA.3,FUNEC_16836.mRNA.1
FUNEC_16837	FUNEC_16837;RI:NODE_158_length_93576_cov_45.126539:14648:14960-15029:15245:+	FUNEC_16837.mRNA.2	FUNEC_16837.mRNA.1,FUNEC_16837.mRNA.2
FUNEC_16837	FUNEC_16837;RI:NODE_158_length_93576_cov_45.126539:14648:15245-15316:15340:+	FUNEC_16837.mRNA.3	FUNEC_16837.mRNA.3,FUNEC_16837.mRNA.2
FUNEC_16816	FUNEC_16816;RI:NODE_158_length_93576_cov_45.126539:34663:34908-35143:35245:+	FUNEC_16816.mRNA.2	FUNEC_16816.mRNA.1,FUNEC_16816.mRNA.2
FUNEC_16822	FUNEC_16822;RI:NODE_158_length_93576_cov_45.126539:50718:51220-51404:51457:+	FUNEC_16822.mRNA.2,FUNEC_16822.mRNA.4	FUNEC_16822.mRNA.1,FUNEC_16822.mRNA.4,FUNEC_16822.mRNA.2
FUNEC_16822	FUNEC_16822;RI:NODE_158_length_93576_cov_45.126539:51636:51718-51772:52132:+	FUNEC_16822.mRNA.4	FUNEC_16822.mRNA.5,FUNEC_16822.mRNA.2,FUNEC_16822.mRNA.3,FUNEC_16822.mRNA.1,FUNEC_16822.mRNA.4
FUNEC_16822	FUNEC_16822;RI:NODE_158_length_93576_cov_45.126539:50718:51220-51525:51579:+	FUNEC_16822.mRNA.5	FUNEC_16822.mRNA.3,FUNEC_16822.mRNA.5
FUNEC_16822	FUNEC_16822;RI:NODE_158_length_93576_cov_45.126539:50718:51457-51525:51579:+	FUNEC_16822.mRNA.5	FUNEC_16822.mRNA.4,FUNEC_16822.mRNA.5,FUNEC_16822.mRNA.2
FUNEC_16822	FUNEC_16822;RI:NODE_158_length_93576_cov_45.126539:51345:51718-51772:52132:+	FUNEC_16822.mRNA.7	FUNEC_16822.mRNA.7,FUNEC_16822.mRNA.6
FUNEC_16824	FUNEC_16824;RI:NODE_158_length_93576_cov_45.126539:54332:54424-54495:55190:+	FUNEC_16824.mRNA.2	FUNEC_16824.mRNA.2,FUNEC_16824.mRNA.1
FUNEC_16817	FUNEC_16817;RI:NODE_158_length_93576_cov_45.126539:75398:75712-75776:76496:+	FUNEC_16817.mRNA.2	FUNEC_16817.mRNA.1,FUNEC_16817.mRNA.2
FUNEC_16838	FUNEC_16838;RI:NODE_158_length_93576_cov_45.126539:80455:81007-81062:81358:+	FUNEC_16838.mRNA.2	FUNEC_16838.mRNA.1,FUNEC_16838.mRNA.2
FUNEC_16841	FUNEC_16841;RI:NODE_158_length_93576_cov_45.126539:86252:87825-87892:90195:+	FUNEC_16841.mRNA.2	FUNEC_16841.mRNA.2,FUNEC_16841.mRNA.1
FUNEC_16841	FUNEC_16841;RI:NODE_158_length_93576_cov_45.126539:87892:90195-90263:91096:+	FUNEC_16841.mRNA.3	FUNEC_16841.mRNA.3,FUNEC_16841.mRNA.1
FUNEC_16826	FUNEC_16826;RI:NODE_158_length_93576_cov_45.126539:41402:41705-41753:41917:-	FUNEC_16826.mRNA.3,FUNEC_16826.mRNA.4	FUNEC_16826.mRNA.4,FUNEC_16826.mRNA.1,FUNEC_16826.mRNA.3,FUNEC_16826.mRNA.2
FUNEC_16842	FUNEC_16842;RI:NODE_158_length_93576_cov_45.126539:43515:45102-45174:45605:-	FUNEC_16842.mRNA.2	FUNEC_16842.mRNA.1,FUNEC_16842.mRNA.2
FUNEC_16842	FUNEC_16842;RI:NODE_158_length_93576_cov_45.126539:42901:43392-43515:45102:-	FUNEC_16842.mRNA.3,FUNEC_16842.mRNA.5	FUNEC_16842.mRNA.3,FUNEC_16842.mRNA.5,FUNEC_16842.mRNA.1,FUNEC_16842.mRNA.4
FUNEC_16842	FUNEC_16842;RI:NODE_158_length_93576_cov_45.126539:45174:45605-45714:48247:-	FUNEC_16842.mRNA.4,FUNEC_16842.mRNA.5	FUNEC_16842.mRNA.3,FUNEC_16842.mRNA.5,FUNEC_16842.mRNA.4,FUNEC_16842.mRNA.1
FUNEC_16842	FUNEC_16842;RI:NODE_158_length_93576_cov_45.126539:43515:45102-45174:48247:-	FUNEC_16842.mRNA.6	FUNEC_16842.mRNA.4,FUNEC_16842.mRNA.6
FUNEC_16842	FUNEC_16842;RI:NODE_158_length_93576_cov_45.126539:43515:45605-45714:48247:-	FUNEC_16842.mRNA.6	FUNEC_16842.mRNA.6,FUNEC_16842.mRNA.2
FUNEC_16821	FUNEC_16821;RI:NODE_158_length_93576_cov_45.126539:63982:65239-65293:65347:-	FUNEC_16821.mRNA.2	FUNEC_16821.mRNA.1,FUNEC_16821.mRNA.2
FUNEC_16821	FUNEC_16821;RI:NODE_158_length_93576_cov_45.126539:65293:65347-65406:65536:-	FUNEC_16821.mRNA.3	FUNEC_16821.mRNA.3,FUNEC_16821.mRNA.1
FUNEC_16830	FUNEC_16830;RI:NODE_158_length_93576_cov_45.126539:72868:73830-73961:75761:-	FUNEC_16830.mRNA.2	FUNEC_16830.mRNA.2,FUNEC_16830.mRNA.1
FUNEC_15993	FUNEC_15993;RI:NODE_159_length_92719_cov_49.725864:73:727-936:1637:+	FUNEC_15993.mRNA.2	FUNEC_15993.mRNA.2,FUNEC_15993.mRNA.1
FUNEC_16005	FUNEC_16005;RI:NODE_159_length_92719_cov_49.725864:45439:46165-46233:46671:+	FUNEC_16005.mRNA.2	FUNEC_16005.mRNA.2,FUNEC_16005.mRNA.1
FUNEC_16006	FUNEC_16006;RI:NODE_159_length_92719_cov_49.725864:80915:82031-82106:82874:+	FUNEC_16006.mRNA.2	FUNEC_16006.mRNA.1,FUNEC_16006.mRNA.2
FUNEC_16012	FUNEC_16012;RI:NODE_159_length_92719_cov_49.725864:44640:44793-44976:45347:-	FUNEC_16012.mRNA.3	FUNEC_16012.mRNA.3,FUNEC_16012.mRNA.1
FUNEC_16012	FUNEC_16012;RI:NODE_159_length_92719_cov_49.725864:44640:44793-44844:45347:-	FUNEC_16012.mRNA.3	FUNEC_16012.mRNA.5,FUNEC_16012.mRNA.3,FUNEC_16012.mRNA.2
FUNEC_16012	FUNEC_16012;RI:NODE_159_length_92719_cov_49.725864:44458:44572-44640:44793:-	FUNEC_16012.mRNA.4	FUNEC_16012.mRNA.2,FUNEC_16012.mRNA.4,FUNEC_16012.mRNA.1
FUNEC_16012	FUNEC_16012;RI:NODE_159_length_92719_cov_49.725864:43780:44400-44458:44572:-	FUNEC_16012.mRNA.5	FUNEC_16012.mRNA.3,FUNEC_16012.mRNA.5,FUNEC_16012.mRNA.2,FUNEC_16012.mRNA.1
FUNEC_16012	FUNEC_16012;RI:NODE_159_length_92719_cov_49.725864:44458:44572-44640:45347:-	FUNEC_16012.mRNA.6	FUNEC_16012.mRNA.6,FUNEC_16012.mRNA.3
FUNEC_16012	FUNEC_16012;RI:NODE_159_length_92719_cov_49.725864:44458:44793-44844:45347:-	FUNEC_16012.mRNA.6	FUNEC_16012.mRNA.6,FUNEC_16012.mRNA.4
FUNEC_16013	FUNEC_16013;RI:NODE_159_length_92719_cov_49.725864:57668:57817-57883:57930:-	FUNEC_16013.mRNA.2,FUNEC_16013.mRNA.4	FUNEC_16013.mRNA.2,FUNEC_16013.mRNA.1,FUNEC_16013.mRNA.4,FUNEC_16013.mRNA.3
FUNEC_16013	FUNEC_16013;RI:NODE_159_length_92719_cov_49.725864:58006:58050-58108:58634:-	FUNEC_16013.mRNA.3,FUNEC_16013.mRNA.4	FUNEC_16013.mRNA.4,FUNEC_16013.mRNA.1,FUNEC_16013.mRNA.3,FUNEC_16013.mRNA.2
FUNEC_16021	FUNEC_16021;RI:NODE_159_length_92719_cov_49.725864:69955:69990-70139:70600:-	FUNEC_16021.mRNA.2	FUNEC_16021.mRNA.1,FUNEC_16021.mRNA.2
FUNEC_15379	FUNEC_15379;RI:NODE_15_length_664158_cov_48.140632:34243:34408-34777:35421:+	FUNEC_15379.mRNA.2,FUNEC_15379.mRNA.3	FUNEC_15379.mRNA.2,FUNEC_15379.mRNA.3,FUNEC_15379.mRNA.1
FUNEC_15379	FUNEC_15379;RI:NODE_15_length_664158_cov_48.140632:36249:36274-36610:36925:+	FUNEC_15379.mRNA.3,FUNEC_15379.mRNA.4	FUNEC_15379.mRNA.2,FUNEC_15379.mRNA.3,FUNEC_15379.mRNA.4,FUNEC_15379.mRNA.1
FUNEC_15379	FUNEC_15379;RI:NODE_15_length_664158_cov_48.140632:34777:35421-36249:36274:+	FUNEC_15379.mRNA.5	FUNEC_15379.mRNA.5,FUNEC_15379.mRNA.1
FUNEC_15379	FUNEC_15379;RI:NODE_15_length_664158_cov_48.140632:34777:35573-36249:36925:+	FUNEC_15379.mRNA.6	FUNEC_15379.mRNA.6,FUNEC_15379.mRNA.4
FUNEC_15379	FUNEC_15379;RI:NODE_15_length_664158_cov_48.140632:34777:36274-36610:36925:+	FUNEC_15379.mRNA.6	FUNEC_15379.mRNA.5,FUNEC_15379.mRNA.6
FUNEC_15395	FUNEC_15395;RI:NODE_15_length_664158_cov_48.140632:86045:87827-87882:88008:+	FUNEC_15395.mRNA.2	FUNEC_15395.mRNA.2,FUNEC_15395.mRNA.1
FUNEC_15395	FUNEC_15395;RI:NODE_15_length_664158_cov_48.140632:84175:85889-86045:87827:+	FUNEC_15395.mRNA.3	FUNEC_15395.mRNA.1,FUNEC_15395.mRNA.3
FUNEC_15395	FUNEC_15395;RI:NODE_15_length_664158_cov_48.140632:84175:87827-87882:88008:+	FUNEC_15395.mRNA.4	FUNEC_15395.mRNA.4,FUNEC_15395.mRNA.3
FUNEC_15395	FUNEC_15395;RI:NODE_15_length_664158_cov_48.140632:84175:85889-86045:88008:+	FUNEC_15395.mRNA.4	FUNEC_15395.mRNA.4,FUNEC_15395.mRNA.2
FUNEC_15395	FUNEC_15395;RI:NODE_15_length_664158_cov_48.140632:86045:88008-88070:88758:+	FUNEC_15395.mRNA.5	FUNEC_15395.mRNA.5,FUNEC_15395.mRNA.2
FUNEC_15417	FUNEC_15417;RI:NODE_15_length_664158_cov_48.140632:129072:129302-129372:129853:+	FUNEC_15417.mRNA.3	FUNEC_15417.mRNA.5,FUNEC_15417.mRNA.3,FUNEC_15417.mRNA.1,FUNEC_15417.mRNA.2,FUNEC_15417.mRNA.4
FUNEC_15417	FUNEC_15417;RI:NODE_15_length_664158_cov_48.140632:124482:127678-127748:127984:+	FUNEC_15417.mRNA.4	FUNEC_15417.mRNA.4,FUNEC_15417.mRNA.3,FUNEC_15417.mRNA.2,FUNEC_15417.mRNA.1
FUNEC_15417	FUNEC_15417;RI:NODE_15_length_664158_cov_48.140632:124482:127984-128052:128171:+	FUNEC_15417.mRNA.5	FUNEC_15417.mRNA.5,FUNEC_15417.mRNA.4
FUNEC_15415	FUNEC_15415;RI:NODE_15_length_664158_cov_48.140632:186149:186596-186653:187191:+	FUNEC_15415.mRNA.3,FUNEC_15415.mRNA.4,FUNEC_15415.mRNA.5	FUNEC_15415.mRNA.3,FUNEC_15415.mRNA.5,FUNEC_15415.mRNA.2,FUNEC_15415.mRNA.4,FUNEC_15415.mRNA.1
FUNEC_15415	FUNEC_15415;RI:NODE_15_length_664158_cov_48.140632:188362:189205-189294:191275:+	FUNEC_15415.mRNA.5	FUNEC_15415.mRNA.2,FUNEC_15415.mRNA.5,FUNEC_15415.mRNA.4
FUNEC_15415	FUNEC_15415;RI:NODE_15_length_664158_cov_48.140632:188362:188921-189294:191275:+	FUNEC_15415.mRNA.5	FUNEC_15415.mRNA.3,FUNEC_15415.mRNA.1,FUNEC_15415.mRNA.5
FUNEC_15399	FUNEC_15399;RI:NODE_15_length_664158_cov_48.140632:205688:205830-205926:206005:+	FUNEC_15399.mRNA.2	FUNEC_15399.mRNA.1,FUNEC_15399.mRNA.2
FUNEC_15399	FUNEC_15399;RI:NODE_15_length_664158_cov_48.140632:206053:206149-206199:206405:+	FUNEC_15399.mRNA.2	FUNEC_15399.mRNA.1,FUNEC_15399.mRNA.2
FUNEC_15281	FUNEC_15281;RI:NODE_15_length_664158_cov_48.140632:229417:229710-229919:231600:+	FUNEC_15281.mRNA.3	FUNEC_15281.mRNA.2,FUNEC_15281.mRNA.1,FUNEC_15281.mRNA.3
FUNEC_15281	FUNEC_15281;RI:NODE_15_length_664158_cov_48.140632:229258:229358-229417:229710:+	FUNEC_15281.mRNA.4	FUNEC_15281.mRNA.2,FUNEC_15281.mRNA.4
FUNEC_15281	FUNEC_15281;RI:NODE_15_length_664158_cov_48.140632:229312:229358-229417:229710:+	FUNEC_15281.mRNA.5	FUNEC_15281.mRNA.5,FUNEC_15281.mRNA.1
FUNEC_15281	FUNEC_15281;RI:NODE_15_length_664158_cov_48.140632:228897:229201-229258:229710:+	FUNEC_15281.mRNA.6	FUNEC_15281.mRNA.6,FUNEC_15281.mRNA.4
FUNEC_15281	FUNEC_15281;RI:NODE_15_length_664158_cov_48.140632:228897:229201-229312:229710:+	FUNEC_15281.mRNA.6	FUNEC_15281.mRNA.6,FUNEC_15281.mRNA.5
FUNEC_15281	FUNEC_15281;RI:NODE_15_length_664158_cov_48.140632:229312:229710-229919:231600:+	FUNEC_15281.mRNA.7	FUNEC_15281.mRNA.5,FUNEC_15281.mRNA.7
FUNEC_15281	FUNEC_15281;RI:NODE_15_length_664158_cov_48.140632:229312:229358-229417:231600:+	FUNEC_15281.mRNA.7	FUNEC_15281.mRNA.3,FUNEC_15281.mRNA.7
FUNEC_15281	FUNEC_15281;RI:NODE_15_length_664158_cov_48.140632:229258:229710-229919:231600:+	FUNEC_15281.mRNA.8	FUNEC_15281.mRNA.4,FUNEC_15281.mRNA.8
FUNEC_15451	FUNEC_15451;RI:NODE_15_length_664158_cov_48.140632:238854:239628-239709:240264:+	FUNEC_15451.mRNA.2	FUNEC_15451.mRNA.1,FUNEC_15451.mRNA.2
FUNEC_15451	FUNEC_15451;RI:NODE_15_length_664158_cov_48.140632:234348:238789-238854:239628:+	FUNEC_15451.mRNA.3	FUNEC_15451.mRNA.3,FUNEC_15451.mRNA.1
FUNEC_15297	FUNEC_15297;RI:NODE_15_length_664158_cov_48.140632:257071:258119-258180:258926:+	FUNEC_15297.mRNA.2	FUNEC_15297.mRNA.2,FUNEC_15297.mRNA.1
FUNEC_15400	FUNEC_15400;RI:NODE_15_length_664158_cov_48.140632:261768:263422-263549:263761:+	FUNEC_15400.mRNA.2	FUNEC_15400.mRNA.2,FUNEC_15400.mRNA.1
FUNEC_15356	FUNEC_15356;RI:NODE_15_length_664158_cov_48.140632:265139:265825-265925:266374:+	FUNEC_15356.mRNA.2	FUNEC_15356.mRNA.1,FUNEC_15356.mRNA.2
FUNEC_15274	FUNEC_15274;RI:NODE_15_length_664158_cov_48.140632:310646:310972-311095:313351:+	FUNEC_15274.mRNA.2	FUNEC_15274.mRNA.2,FUNEC_15274.mRNA.1
FUNEC_15278	FUNEC_15278;RI:NODE_15_length_664158_cov_48.140632:340935:341042-341087:341370:+	FUNEC_15278.mRNA.2,FUNEC_15278.mRNA.5	FUNEC_15278.mRNA.5,FUNEC_15278.mRNA.3,FUNEC_15278.mRNA.2,FUNEC_15278.mRNA.7,FUNEC_15278.mRNA.1
FUNEC_15278	FUNEC_15278;RI:NODE_15_length_664158_cov_48.140632:340347:340591-340649:340882:+	FUNEC_15278.mRNA.3,FUNEC_15278.mRNA.5	FUNEC_15278.mRNA.5,FUNEC_15278.mRNA.3,FUNEC_15278.mRNA.2,FUNEC_15278.mRNA.7,FUNEC_15278.mRNA.1
FUNEC_15278	FUNEC_15278;RI:NODE_15_length_664158_cov_48.140632:340649:340882-340935:341042:+	FUNEC_15278.mRNA.4	FUNEC_15278.mRNA.4,FUNEC_15278.mRNA.1,FUNEC_15278.mRNA.7
FUNEC_15278	FUNEC_15278;RI:NODE_15_length_664158_cov_48.140632:340649:340882-340935:341370:+	FUNEC_15278.mRNA.6	FUNEC_15278.mRNA.6,FUNEC_15278.mRNA.2
FUNEC_15278	FUNEC_15278;RI:NODE_15_length_664158_cov_48.140632:340649:341042-341087:341370:+	FUNEC_15278.mRNA.6	FUNEC_15278.mRNA.6,FUNEC_15278.mRNA.4
FUNEC_15278	FUNEC_15278;RI:NODE_15_length_664158_cov_48.140632:341552:341760-341818:342653:+	FUNEC_15278.mRNA.7	FUNEC_15278.mRNA.4,FUNEC_15278.mRNA.5,FUNEC_15278.mRNA.3,FUNEC_15278.mRNA.2,FUNEC_15278.mRNA.6,FUNEC_15278.mRNA.7,FUNEC_15278.mRNA.1
FUNEC_15454	FUNEC_15454;RI:NODE_15_length_664158_cov_48.140632:344978:345298-345368:345439:+	FUNEC_15454.mRNA.2	FUNEC_15454.mRNA.5,FUNEC_15454.mRNA.4,FUNEC_15454.mRNA.3,FUNEC_15454.mRNA.2,FUNEC_15454.mRNA.1
FUNEC_15454	FUNEC_15454;RI:NODE_15_length_664158_cov_48.140632:342942:343357-343425:344038:+	FUNEC_15454.mRNA.3	FUNEC_15454.mRNA.3,FUNEC_15454.mRNA.2,FUNEC_15454.mRNA.1
FUNEC_15454	FUNEC_15454;RI:NODE_15_length_664158_cov_48.140632:343425:344038-344112:344155:+	FUNEC_15454.mRNA.4	FUNEC_15454.mRNA.2,FUNEC_15454.mRNA.4,FUNEC_15454.mRNA.1
FUNEC_15454	FUNEC_15454;RI:NODE_15_length_664158_cov_48.140632:342942:343357-343425:344155:+	FUNEC_15454.mRNA.5	FUNEC_15454.mRNA.4,FUNEC_15454.mRNA.5
FUNEC_15454	FUNEC_15454;RI:NODE_15_length_664158_cov_48.140632:342942:344038-344112:344155:+	FUNEC_15454.mRNA.5	FUNEC_15454.mRNA.3,FUNEC_15454.mRNA.5
FUNEC_15357	FUNEC_15357;RI:NODE_15_length_664158_cov_48.140632:347524:347984-348058:348507:+	FUNEC_15357.mRNA.2	FUNEC_15357.mRNA.1,FUNEC_15357.mRNA.2,FUNEC_15357.mRNA.3
FUNEC_15357	FUNEC_15357;RI:NODE_15_length_664158_cov_48.140632:346370:346621-346683:347447:+	FUNEC_15357.mRNA.3	FUNEC_15357.mRNA.1,FUNEC_15357.mRNA.2,FUNEC_15357.mRNA.3
FUNEC_15298	FUNEC_15298;RI:NODE_15_length_664158_cov_48.140632:361377:361651-361812:362514:+	FUNEC_15298.mRNA.2	FUNEC_15298.mRNA.2,FUNEC_15298.mRNA.1
FUNEC_15370	FUNEC_15370;RI:NODE_15_length_664158_cov_48.140632:376330:376336-376406:376855:+	FUNEC_15370.mRNA.2	FUNEC_15370.mRNA.2,FUNEC_15370.mRNA.1
FUNEC_15353	FUNEC_15353;RI:NODE_15_length_664158_cov_48.140632:389919:390022-390295:390335:+	FUNEC_15353.mRNA.2	FUNEC_15353.mRNA.2,FUNEC_15353.mRNA.1
FUNEC_15353	FUNEC_15353;RI:NODE_15_length_664158_cov_48.140632:389347:389842-389919:390022:+	FUNEC_15353.mRNA.3	FUNEC_15353.mRNA.3,FUNEC_15353.mRNA.1
FUNEC_15353	FUNEC_15353;RI:NODE_15_length_664158_cov_48.140632:389347:389842-389919:390335:+	FUNEC_15353.mRNA.4	FUNEC_15353.mRNA.2,FUNEC_15353.mRNA.4
FUNEC_15353	FUNEC_15353;RI:NODE_15_length_664158_cov_48.140632:389347:390022-390295:390335:+	FUNEC_15353.mRNA.4	FUNEC_15353.mRNA.3,FUNEC_15353.mRNA.4
FUNEC_15353	FUNEC_15353;RI:NODE_15_length_664158_cov_48.140632:389919:390335-390389:392670:+	FUNEC_15353.mRNA.5	FUNEC_15353.mRNA.2,FUNEC_15353.mRNA.5
FUNEC_15418	FUNEC_15418;RI:NODE_15_length_664158_cov_48.140632:457884:459871-459925:460545:+	FUNEC_15418.mRNA.2	FUNEC_15418.mRNA.1,FUNEC_15418.mRNA.2,FUNEC_15418.mRNA.3
FUNEC_15418	FUNEC_15418;RI:NODE_15_length_664158_cov_48.140632:456861:456981-457045:457318:+	FUNEC_15418.mRNA.3	FUNEC_15418.mRNA.4,FUNEC_15418.mRNA.1,FUNEC_15418.mRNA.2,FUNEC_15418.mRNA.3
FUNEC_15418	FUNEC_15418;RI:NODE_15_length_664158_cov_48.140632:459925:460545-460601:461153:+	FUNEC_15418.mRNA.4	FUNEC_15418.mRNA.4,FUNEC_15418.mRNA.1,FUNEC_15418.mRNA.3
FUNEC_15407	FUNEC_15407;RI:NODE_15_length_664158_cov_48.140632:462322:462870-462931:462993:+	FUNEC_15407.mRNA.2	FUNEC_15407.mRNA.2,FUNEC_15407.mRNA.1
FUNEC_15366	FUNEC_15366;RI:NODE_15_length_664158_cov_48.140632:514452:517380-517443:518159:+	FUNEC_15366.mRNA.2	FUNEC_15366.mRNA.2,FUNEC_15366.mRNA.1
FUNEC_15439	FUNEC_15439;RI:NODE_15_length_664158_cov_48.140632:533619:534070-534144:534151:+	FUNEC_15439.mRNA.2,FUNEC_15439.mRNA.5	FUNEC_15439.mRNA.2,FUNEC_15439.mRNA.1,FUNEC_15439.mRNA.5
FUNEC_15439	FUNEC_15439;RI:NODE_15_length_664158_cov_48.140632:534144:534151-534220:534227:+	FUNEC_15439.mRNA.3	FUNEC_15439.mRNA.3,FUNEC_15439.mRNA.1
FUNEC_15439	FUNEC_15439;RI:NODE_15_length_664158_cov_48.140632:533619:534151-534220:534227:+	FUNEC_15439.mRNA.4	FUNEC_15439.mRNA.4,FUNEC_15439.mRNA.2
FUNEC_15439	FUNEC_15439;RI:NODE_15_length_664158_cov_48.140632:533619:534070-534144:534227:+	FUNEC_15439.mRNA.4	FUNEC_15439.mRNA.4,FUNEC_15439.mRNA.3
FUNEC_15439	FUNEC_15439;RI:NODE_15_length_664158_cov_48.140632:534220:534227-534288:534497:+	FUNEC_15439.mRNA.5	FUNEC_15439.mRNA.2,FUNEC_15439.mRNA.1,FUNEC_15439.mRNA.5
FUNEC_15439	FUNEC_15439;RI:NODE_15_length_664158_cov_48.140632:533619:534227-534288:534497:+	FUNEC_15439.mRNA.6	FUNEC_15439.mRNA.4,FUNEC_15439.mRNA.6
FUNEC_15439	FUNEC_15439;RI:NODE_15_length_664158_cov_48.140632:533619:534151-534220:534497:+	FUNEC_15439.mRNA.6	FUNEC_15439.mRNA.6,FUNEC_15439.mRNA.5
FUNEC_15441	FUNEC_15441;RI:NODE_15_length_664158_cov_48.140632:537555:537918-537973:538178:+	FUNEC_15441.mRNA.2	FUNEC_15441.mRNA.2,FUNEC_15441.mRNA.1
FUNEC_15344	FUNEC_15344;RI:NODE_15_length_664158_cov_48.140632:546613:547149-547224:547457:+	FUNEC_15344.mRNA.2	FUNEC_15344.mRNA.2,FUNEC_15344.mRNA.1
FUNEC_15434	FUNEC_15434;RI:NODE_15_length_664158_cov_48.140632:608429:610521-610584:610757:+	FUNEC_15434.mRNA.4	FUNEC_15434.mRNA.1,FUNEC_15434.mRNA.4
FUNEC_15434	FUNEC_15434;RI:NODE_15_length_664158_cov_48.140632:608429:610513-610584:610757:+	FUNEC_15434.mRNA.4	FUNEC_15434.mRNA.3,FUNEC_15434.mRNA.4
FUNEC_15434	FUNEC_15434;RI:NODE_15_length_664158_cov_48.140632:608429:609557-610584:610757:+	FUNEC_15434.mRNA.4	FUNEC_15434.mRNA.4,FUNEC_15434.mRNA.2
FUNEC_15346	FUNEC_15346;RI:NODE_15_length_664158_cov_48.140632:617825:619182-619301:622203:+	FUNEC_15346.mRNA.3	FUNEC_15346.mRNA.3,FUNEC_15346.mRNA.2
FUNEC_15346	FUNEC_15346;RI:NODE_15_length_664158_cov_48.140632:617825:619182-619325:622203:+	FUNEC_15346.mRNA.3	FUNEC_15346.mRNA.1,FUNEC_15346.mRNA.3
FUNEC_15475	FUNEC_15475;RI:NODE_15_length_664158_cov_48.140632:24161:24436-24494:24778:-	FUNEC_15475.mRNA.2	FUNEC_15475.mRNA.1,FUNEC_15475.mRNA.2
FUNEC_15308	FUNEC_15308;RI:NODE_15_length_664158_cov_48.140632:29463:30364-30416:32599:-	FUNEC_15308.mRNA.2	FUNEC_15308.mRNA.1,FUNEC_15308.mRNA.2
FUNEC_15372	FUNEC_15372;RI:NODE_15_length_664158_cov_48.140632:95304:95630-95693:96161:-	FUNEC_15372.mRNA.2	FUNEC_15372.mRNA.1,FUNEC_15372.mRNA.2
FUNEC_15372	FUNEC_15372;RI:NODE_15_length_664158_cov_48.140632:95161:95217-95304:95630:-	FUNEC_15372.mRNA.3	FUNEC_15372.mRNA.1,FUNEC_15372.mRNA.3
FUNEC_15372	FUNEC_15372;RI:NODE_15_length_664158_cov_48.140632:95161:95630-95693:96161:-	FUNEC_15372.mRNA.4	FUNEC_15372.mRNA.4,FUNEC_15372.mRNA.3
FUNEC_15372	FUNEC_15372;RI:NODE_15_length_664158_cov_48.140632:95161:95217-95304:96161:-	FUNEC_15372.mRNA.4	FUNEC_15372.mRNA.4,FUNEC_15372.mRNA.2
FUNEC_15363	FUNEC_15363;RI:NODE_15_length_664158_cov_48.140632:97717:99059-99115:99310:-	FUNEC_15363.mRNA.2	FUNEC_15363.mRNA.2,FUNEC_15363.mRNA.1,FUNEC_15363.mRNA.3
FUNEC_15408	FUNEC_15408;RI:NODE_15_length_664158_cov_48.140632:106155:108244-108302:108450:-	FUNEC_15408.mRNA.2	FUNEC_15408.mRNA.2,FUNEC_15408.mRNA.1
FUNEC_15459	FUNEC_15459;RI:NODE_15_length_664158_cov_48.140632:176772:177888-177964:179120:-	FUNEC_15459.mRNA.2	FUNEC_15459.mRNA.1,FUNEC_15459.mRNA.2
FUNEC_15340	FUNEC_15340;RI:NODE_15_length_664158_cov_48.140632:210497:211528-211590:212840:-	FUNEC_15340.mRNA.2	FUNEC_15340.mRNA.1,FUNEC_15340.mRNA.2
FUNEC_15340	FUNEC_15340;RI:NODE_15_length_664158_cov_48.140632:209895:210428-210497:211528:-	FUNEC_15340.mRNA.4	FUNEC_15340.mRNA.1,FUNEC_15340.mRNA.4,FUNEC_15340.mRNA.3
FUNEC_15340	FUNEC_15340;RI:NODE_15_length_664158_cov_48.140632:210497:211528-211590:214500:-	FUNEC_15340.mRNA.5	FUNEC_15340.mRNA.5,FUNEC_15340.mRNA.3
FUNEC_15349	FUNEC_15349;RI:NODE_15_length_664158_cov_48.140632:220624:220788-220855:221382:-	FUNEC_15349.mRNA.2	FUNEC_15349.mRNA.2,FUNEC_15349.mRNA.1
FUNEC_15428	FUNEC_15428;RI:NODE_15_length_664158_cov_48.140632:231652:231681-231739:231920:-	FUNEC_15428.mRNA.2	FUNEC_15428.mRNA.2,FUNEC_15428.mRNA.3,FUNEC_15428.mRNA.1
FUNEC_15428	FUNEC_15428;RI:NODE_15_length_664158_cov_48.140632:232271:232801-232857:232965:-	FUNEC_15428.mRNA.3	FUNEC_15428.mRNA.2,FUNEC_15428.mRNA.3,FUNEC_15428.mRNA.5,FUNEC_15428.mRNA.1,FUNEC_15428.mRNA.4
FUNEC_15428	FUNEC_15428;RI:NODE_15_length_664158_cov_48.140632:231521:231594-231652:231681:-	FUNEC_15428.mRNA.4	FUNEC_15428.mRNA.3,FUNEC_15428.mRNA.1,FUNEC_15428.mRNA.4
FUNEC_15428	FUNEC_15428;RI:NODE_15_length_664158_cov_48.140632:231521:231594-231652:231920:-	FUNEC_15428.mRNA.5	FUNEC_15428.mRNA.2,FUNEC_15428.mRNA.5
FUNEC_15428	FUNEC_15428;RI:NODE_15_length_664158_cov_48.140632:231521:231681-231739:231920:-	FUNEC_15428.mRNA.5	FUNEC_15428.mRNA.5,FUNEC_15428.mRNA.4
FUNEC_15348	FUNEC_15348;RI:NODE_15_length_664158_cov_48.140632:271076:272337-272445:272899:-	FUNEC_15348.mRNA.2	FUNEC_15348.mRNA.1,FUNEC_15348.mRNA.2
FUNEC_15352	FUNEC_15352;RI:NODE_15_length_664158_cov_48.140632:338690:339104-339161:339477:-	FUNEC_15352.mRNA.2	FUNEC_15352.mRNA.1,FUNEC_15352.mRNA.2
FUNEC_15494	FUNEC_15494;RI:NODE_15_length_664158_cov_48.140632:417425:417792-417848:418004:-	FUNEC_15494.mRNA.2	FUNEC_15494.mRNA.1,FUNEC_15494.mRNA.2
FUNEC_15390	FUNEC_15390;RI:NODE_15_length_664158_cov_48.140632:428439:430487-430554:431290:-	FUNEC_15390.mRNA.2	FUNEC_15390.mRNA.2,FUNEC_15390.mRNA.1
FUNEC_15296	FUNEC_15296;RI:NODE_15_length_664158_cov_48.140632:468058:468350-468648:469582:-	FUNEC_15296.mRNA.2,FUNEC_15296.mRNA.3	FUNEC_15296.mRNA.3,FUNEC_15296.mRNA.2,FUNEC_15296.mRNA.1
FUNEC_15296	FUNEC_15296;RI:NODE_15_length_664158_cov_48.140632:469631:470450-470502:471729:-	FUNEC_15296.mRNA.3	FUNEC_15296.mRNA.3,FUNEC_15296.mRNA.2,FUNEC_15296.mRNA.1
FUNEC_15294	FUNEC_15294;RI:NODE_15_length_664158_cov_48.140632:514848:515530-515583:516853:-	FUNEC_15294.mRNA.2	FUNEC_15294.mRNA.2,FUNEC_15294.mRNA.1
FUNEC_15378	FUNEC_15378;RI:NODE_15_length_664158_cov_48.140632:618050:618404-618613:618739:-	FUNEC_15378.mRNA.2	FUNEC_15378.mRNA.1,FUNEC_15378.mRNA.2
FUNEC_15364	FUNEC_15364;RI:NODE_15_length_664158_cov_48.140632:636064:636419-636476:637262:-	FUNEC_15364.mRNA.2	FUNEC_15364.mRNA.1,FUNEC_15364.mRNA.2
FUNEC_02903	FUNEC_02903;RI:NODE_160_length_92512_cov_45.843960:46156:46283-46350:47056:-	FUNEC_02903.mRNA.3	FUNEC_02903.mRNA.3,FUNEC_02903.mRNA.1
FUNEC_02903	FUNEC_02903;RI:NODE_160_length_92512_cov_45.843960:46156:47056-47263:48508:-	FUNEC_02903.mRNA.5	FUNEC_02903.mRNA.3,FUNEC_02903.mRNA.5
FUNEC_02903	FUNEC_02903;RI:NODE_160_length_92512_cov_45.843960:46156:46283-46350:48508:-	FUNEC_02903.mRNA.5	FUNEC_02903.mRNA.5,FUNEC_02903.mRNA.2
FUNEC_02903	FUNEC_02903;RI:NODE_160_length_92512_cov_45.843960:46350:47056-47263:48508:-	FUNEC_02903.mRNA.2	FUNEC_02903.mRNA.1,FUNEC_02903.mRNA.2
FUNEC_02903	FUNEC_02903;RI:NODE_160_length_92512_cov_45.843960:46024:46088-46156:47056:-	FUNEC_02903.mRNA.4	FUNEC_02903.mRNA.3,FUNEC_02903.mRNA.4
FUNEC_02903	FUNEC_02903;RI:NODE_160_length_92512_cov_45.843960:46024:47056-47263:48508:-	FUNEC_02903.mRNA.6	FUNEC_02903.mRNA.4,FUNEC_02903.mRNA.6
FUNEC_02903	FUNEC_02903;RI:NODE_160_length_92512_cov_45.843960:46024:46088-46156:48508:-	FUNEC_02903.mRNA.6	FUNEC_02903.mRNA.5,FUNEC_02903.mRNA.6
FUNEC_02903	FUNEC_02903;RI:NODE_160_length_92512_cov_45.843960:45579:46283-46350:48622:-	FUNEC_02903.mRNA.10	FUNEC_02903.mRNA.12,FUNEC_02903.mRNA.10
FUNEC_02903	FUNEC_02903;RI:NODE_160_length_92512_cov_45.843960:45579:47056-47263:48622:-	FUNEC_02903.mRNA.10	FUNEC_02903.mRNA.7,FUNEC_02903.mRNA.10
FUNEC_02903	FUNEC_02903;RI:NODE_160_length_92512_cov_45.843960:44280:45516-45579:45896:-	FUNEC_02903.mRNA.11,FUNEC_02903.mRNA.8	FUNEC_02903.mRNA.3,FUNEC_02903.mRNA.6,FUNEC_02903.mRNA.4,FUNEC_02903.mRNA.5,FUNEC_02903.mRNA.8,FUNEC_02903.mRNA.2,FUNEC_02903.mRNA.1,FUNEC_02903.mRNA.11
FUNEC_02903	FUNEC_02903;RI:NODE_160_length_92512_cov_45.843960:46024:46283-46350:48622:-	FUNEC_02903.mRNA.11	FUNEC_02903.mRNA.8,FUNEC_02903.mRNA.11
FUNEC_02903	FUNEC_02903;RI:NODE_160_length_92512_cov_45.843960:46350:47056-47263:48622:-	FUNEC_02903.mRNA.12,FUNEC_02903.mRNA.8	FUNEC_02903.mRNA.9,FUNEC_02903.mRNA.8,FUNEC_02903.mRNA.12
FUNEC_02903	FUNEC_02903;RI:NODE_160_length_92512_cov_45.843960:45579:46283-46350:47056:-	FUNEC_02903.mRNA.7	FUNEC_02903.mRNA.7,FUNEC_02903.mRNA.9
FUNEC_02903	FUNEC_02903;RI:NODE_160_length_92512_cov_45.843960:45579:45896-46024:47056:-	FUNEC_02903.mRNA.7	FUNEC_02903.mRNA.7,FUNEC_02903.mRNA.4
FUNEC_02903	FUNEC_02903;RI:NODE_160_length_92512_cov_45.843960:46024:46088-46156:46283:-	FUNEC_02903.mRNA.8	FUNEC_02903.mRNA.1,FUNEC_02903.mRNA.8,FUNEC_02903.mRNA.2
FUNEC_02890	FUNEC_02890;RI:NODE_160_length_92512_cov_45.843960:51466:52405-52459:52960:-	FUNEC_02890.mRNA.2	FUNEC_02890.mRNA.2,FUNEC_02890.mRNA.1
FUNEC_02899	FUNEC_02899;RI:NODE_160_length_92512_cov_45.843960:56451:57712-57771:58423:-	FUNEC_02899.mRNA.2	FUNEC_02899.mRNA.2,FUNEC_02899.mRNA.1
FUNEC_02904	FUNEC_02904;RI:NODE_160_length_92512_cov_45.843960:10655:11012-11104:11203:+	FUNEC_02904.mRNA.2	FUNEC_02904.mRNA.2,FUNEC_02904.mRNA.1
FUNEC_02895	FUNEC_02895;RI:NODE_160_length_92512_cov_45.843960:82337:82343-82464:83889:+	FUNEC_02895.mRNA.2	FUNEC_02895.mRNA.2,FUNEC_02895.mRNA.1
FUNEC_02895	FUNEC_02895;RI:NODE_160_length_92512_cov_45.843960:82464:83889-83972:88439:+	FUNEC_02895.mRNA.3,FUNEC_02895.mRNA.4,FUNEC_02895.mRNA.5,FUNEC_02895.mRNA.7	FUNEC_02895.mRNA.4,FUNEC_02895.mRNA.1,FUNEC_02895.mRNA.7,FUNEC_02895.mRNA.3,FUNEC_02895.mRNA.5
FUNEC_02895	FUNEC_02895;RI:NODE_160_length_92512_cov_45.843960:80160:81843-82054:82239:+	FUNEC_02895.mRNA.4,FUNEC_02895.mRNA.8	FUNEC_02895.mRNA.4,FUNEC_02895.mRNA.1,FUNEC_02895.mRNA.8,FUNEC_02895.mRNA.6,FUNEC_02895.mRNA.3,FUNEC_02895.mRNA.2
FUNEC_02895	FUNEC_02895;RI:NODE_160_length_92512_cov_45.843960:82054:82239-82337:82343:+	FUNEC_02895.mRNA.5	FUNEC_02895.mRNA.5,FUNEC_02895.mRNA.3,FUNEC_02895.mRNA.1
FUNEC_02895	FUNEC_02895;RI:NODE_160_length_92512_cov_45.843960:82337:83889-83972:88439:+	FUNEC_02895.mRNA.6,FUNEC_02895.mRNA.8	FUNEC_02895.mRNA.8,FUNEC_02895.mRNA.6,FUNEC_02895.mRNA.2
FUNEC_02895	FUNEC_02895;RI:NODE_160_length_92512_cov_45.843960:82337:82343-82464:88439:+	FUNEC_02895.mRNA.6,FUNEC_02895.mRNA.8	FUNEC_02895.mRNA.4,FUNEC_02895.mRNA.8,FUNEC_02895.mRNA.6,FUNEC_02895.mRNA.3
FUNEC_02895	FUNEC_02895;RI:NODE_160_length_92512_cov_45.843960:80160:81843-82054:82343:+	FUNEC_02895.mRNA.7	FUNEC_02895.mRNA.5,FUNEC_02895.mRNA.7
FUNEC_02895	FUNEC_02895;RI:NODE_160_length_92512_cov_45.843960:80160:82239-82337:82343:+	FUNEC_02895.mRNA.7	FUNEC_02895.mRNA.4,FUNEC_02895.mRNA.7
FUNEC_02895	FUNEC_02895;RI:NODE_160_length_92512_cov_45.843960:82054:82343-82464:88439:+	FUNEC_02895.mRNA.9	FUNEC_02895.mRNA.5,FUNEC_02895.mRNA.9
FUNEC_02895	FUNEC_02895;RI:NODE_160_length_92512_cov_45.843960:82054:82239-82337:88439:+	FUNEC_02895.mRNA.9	FUNEC_02895.mRNA.6,FUNEC_02895.mRNA.9
FUNEC_06339	FUNEC_06339;RI:NODE_161_length_89982_cov_52.351068:4217:4630-4685:4737:-	FUNEC_06339.mRNA.2	FUNEC_06339.mRNA.1,FUNEC_06339.mRNA.2
FUNEC_06330	FUNEC_06330;RI:NODE_161_length_89982_cov_52.351068:88155:88260-88324:89753:-	FUNEC_06330.mRNA.2	FUNEC_06330.mRNA.2,FUNEC_06330.mRNA.1
FUNEC_06315	FUNEC_06315;RI:NODE_161_length_89982_cov_52.351068:29667:29752-29812:29988:+	FUNEC_06315.mRNA.2,FUNEC_06315.mRNA.5	FUNEC_06315.mRNA.1,FUNEC_06315.mRNA.2,FUNEC_06315.mRNA.3,FUNEC_06315.mRNA.5
FUNEC_06315	FUNEC_06315;RI:NODE_161_length_89982_cov_52.351068:28274:28478-28593:28823:+	FUNEC_06315.mRNA.3,FUNEC_06315.mRNA.5,FUNEC_06315.mRNA.6	FUNEC_06315.mRNA.4,FUNEC_06315.mRNA.5,FUNEC_06315.mRNA.6,FUNEC_06315.mRNA.1,FUNEC_06315.mRNA.2,FUNEC_06315.mRNA.3
FUNEC_06315	FUNEC_06315;RI:NODE_161_length_89982_cov_52.351068:29567:29595-29667:29752:+	FUNEC_06315.mRNA.4,FUNEC_06315.mRNA.6	FUNEC_06315.mRNA.4,FUNEC_06315.mRNA.6,FUNEC_06315.mRNA.3,FUNEC_06315.mRNA.1
FUNEC_06323	FUNEC_06323;RI:NODE_161_length_89982_cov_52.351068:37281:37470-37532:37648:+	FUNEC_06323.mRNA.2	FUNEC_06323.mRNA.2,FUNEC_06323.mRNA.1
FUNEC_06323	FUNEC_06323;RI:NODE_161_length_89982_cov_52.351068:36138:37204-37281:37470:+	FUNEC_06323.mRNA.3	FUNEC_06323.mRNA.3,FUNEC_06323.mRNA.1
FUNEC_06323	FUNEC_06323;RI:NODE_161_length_89982_cov_52.351068:37281:37648-37707:38283:+	FUNEC_06323.mRNA.4	FUNEC_06323.mRNA.2,FUNEC_06323.mRNA.4
FUNEC_08783	FUNEC_08783;RI:NODE_162_length_87843_cov_52.496478:62290:63537-63649:63782:-	FUNEC_08783.mRNA.1	FUNEC_08783.mRNA.1,FUNEC_08783.mRNA.2
FUNEC_08788	FUNEC_08788;RI:NODE_162_length_87843_cov_52.496478:7553:8436-8530:8693:+	FUNEC_08788.mRNA.2	FUNEC_08788.mRNA.1,FUNEC_08788.mRNA.2
FUNEC_14107	FUNEC_14107;RI:NODE_163_length_87531_cov_48.511921:66495:67314-67368:67516:-	FUNEC_14107.mRNA.2	FUNEC_14107.mRNA.1,FUNEC_14107.mRNA.2
FUNEC_14108	FUNEC_14108;RI:NODE_163_length_87531_cov_48.511921:70061:70105-70164:70487:-	FUNEC_14108.mRNA.2	FUNEC_14108.mRNA.1,FUNEC_14108.mRNA.2
FUNEC_14103	FUNEC_14103;RI:NODE_163_length_87531_cov_48.511921:85359:86280-86359:87168:-	FUNEC_14103.mRNA.2	FUNEC_14103.mRNA.2,FUNEC_14103.mRNA.1
FUNEC_14100	FUNEC_14100;RI:NODE_163_length_87531_cov_48.511921:48804:49857-49931:50950:+	FUNEC_14100.mRNA.2	FUNEC_14100.mRNA.2,FUNEC_14100.mRNA.1
FUNEC_14100	FUNEC_14100;RI:NODE_163_length_87531_cov_48.511921:48081:48751-48804:49857:+	FUNEC_14100.mRNA.3	FUNEC_14100.mRNA.3,FUNEC_14100.mRNA.1
FUNEC_14100	FUNEC_14100;RI:NODE_163_length_87531_cov_48.511921:49931:50950-51011:51386:+	FUNEC_14100.mRNA.3	FUNEC_14100.mRNA.3,FUNEC_14100.mRNA.1
FUNEC_11152	FUNEC_11152;RI:NODE_164_length_86954_cov_47.726723:48505:48829-48881:48999:+	FUNEC_11152.mRNA.2	FUNEC_11152.mRNA.2,FUNEC_11152.mRNA.1
FUNEC_11133	FUNEC_11133;RI:NODE_164_length_86954_cov_47.726723:36317:36679-36758:37878:-	FUNEC_11133.mRNA.2	FUNEC_11133.mRNA.2,FUNEC_11133.mRNA.1
FUNEC_11151	FUNEC_11151;RI:NODE_164_length_86954_cov_47.726723:56499:56512-56574:57046:-	FUNEC_11151.mRNA.2	FUNEC_11151.mRNA.1,FUNEC_11151.mRNA.2
FUNEC_11151	FUNEC_11151;RI:NODE_164_length_86954_cov_47.726723:55547:56428-56499:56512:-	FUNEC_11151.mRNA.3	FUNEC_11151.mRNA.1,FUNEC_11151.mRNA.3
FUNEC_11151	FUNEC_11151;RI:NODE_164_length_86954_cov_47.726723:55547:56428-56499:57046:-	FUNEC_11151.mRNA.4	FUNEC_11151.mRNA.2,FUNEC_11151.mRNA.4
FUNEC_11151	FUNEC_11151;RI:NODE_164_length_86954_cov_47.726723:55547:56512-56574:57046:-	FUNEC_11151.mRNA.4	FUNEC_11151.mRNA.3,FUNEC_11151.mRNA.4
FUNEC_11137	FUNEC_11137;RI:NODE_164_length_86954_cov_47.726723:62924:63908-63975:64328:-	FUNEC_11137.mRNA.2	FUNEC_11137.mRNA.2,FUNEC_11137.mRNA.1
FUNEC_00662	FUNEC_00662;RI:NODE_165_length_86604_cov_45.863051:11320:11792-11881:12307:+	FUNEC_00662.mRNA.2	FUNEC_00662.mRNA.1,FUNEC_00662.mRNA.2,FUNEC_00662.mRNA.3
FUNEC_00662	FUNEC_00662;RI:NODE_165_length_86604_cov_45.863051:12363:12792-12841:13295:+	FUNEC_00662.mRNA.3	FUNEC_00662.mRNA.3,FUNEC_00662.mRNA.1,FUNEC_00662.mRNA.2
FUNEC_00640	FUNEC_00640;RI:NODE_165_length_86604_cov_45.863051:24208:24560-24638:25037:+	FUNEC_00640.mRNA.2	FUNEC_00640.mRNA.1,FUNEC_00640.mRNA.2
FUNEC_00668	FUNEC_00668;RI:NODE_165_length_86604_cov_45.863051:26990:27139-27200:27497:+	FUNEC_00668.mRNA.2	FUNEC_00668.mRNA.2,FUNEC_00668.mRNA.1
FUNEC_00667	FUNEC_00667;RI:NODE_165_length_86604_cov_45.863051:40461:41283-41335:41773:+	FUNEC_00667.mRNA.1,FUNEC_00667.mRNA.3	FUNEC_00667.mRNA.3,FUNEC_00667.mRNA.2,FUNEC_00667.mRNA.1
FUNEC_00667	FUNEC_00667;RI:NODE_165_length_86604_cov_45.863051:39143:39932-39986:40408:+	FUNEC_00667.mRNA.2,FUNEC_00667.mRNA.3	FUNEC_00667.mRNA.1,FUNEC_00667.mRNA.2,FUNEC_00667.mRNA.3
FUNEC_00654	FUNEC_00654;RI:NODE_165_length_86604_cov_45.863051:74394:75877-75949:76416:+	FUNEC_00654.mRNA.2,FUNEC_00654.mRNA.3	FUNEC_00654.mRNA.3,FUNEC_00654.mRNA.1,FUNEC_00654.mRNA.2
FUNEC_00654	FUNEC_00654;RI:NODE_165_length_86604_cov_45.863051:76472:76610-76670:76848:+	FUNEC_00654.mRNA.3	FUNEC_00654.mRNA.2,FUNEC_00654.mRNA.1,FUNEC_00654.mRNA.3
FUNEC_00661	FUNEC_00661;RI:NODE_165_length_86604_cov_45.863051:30629:31795-31856:32516:-	FUNEC_00661.mRNA.2,FUNEC_00661.mRNA.3	FUNEC_00661.mRNA.3,FUNEC_00661.mRNA.1,FUNEC_00661.mRNA.2
FUNEC_00661	FUNEC_00661;RI:NODE_165_length_86604_cov_45.863051:32730:33096-33169:33815:-	FUNEC_00661.mRNA.3	FUNEC_00661.mRNA.3,FUNEC_00661.mRNA.1,FUNEC_00661.mRNA.2
FUNEC_00666	FUNEC_00666;RI:NODE_165_length_86604_cov_45.863051:44085:44494-44547:45090:-	FUNEC_00666.mRNA.2	FUNEC_00666.mRNA.1,FUNEC_00666.mRNA.2
FUNEC_00655	FUNEC_00655;RI:NODE_165_length_86604_cov_45.863051:64480:66204-66263:66695:-	FUNEC_00655.mRNA.2,FUNEC_00655.mRNA.3	FUNEC_00655.mRNA.2,FUNEC_00655.mRNA.3,FUNEC_00655.mRNA.1
FUNEC_00655	FUNEC_00655;RI:NODE_165_length_86604_cov_45.863051:66263:66695-66926:67099:-	FUNEC_00655.mRNA.4	FUNEC_00655.mRNA.1,FUNEC_00655.mRNA.4
FUNEC_00655	FUNEC_00655;RI:NODE_165_length_86604_cov_45.863051:64480:66695-66746:67099:-	FUNEC_00655.mRNA.5	FUNEC_00655.mRNA.2,FUNEC_00655.mRNA.5
FUNEC_00655	FUNEC_00655;RI:NODE_165_length_86604_cov_45.863051:64480:66695-66926:67099:-	FUNEC_00655.mRNA.5	FUNEC_00655.mRNA.5,FUNEC_00655.mRNA.3
FUNEC_00655	FUNEC_00655;RI:NODE_165_length_86604_cov_45.863051:64480:66204-66263:67099:-	FUNEC_00655.mRNA.5	FUNEC_00655.mRNA.5,FUNEC_00655.mRNA.4
FUNEC_00663	FUNEC_00663;RI:NODE_165_length_86604_cov_45.863051:70689:70768-70837:71017:-	FUNEC_00663.mRNA.2	FUNEC_00663.mRNA.2,FUNEC_00663.mRNA.1
FUNEC_08662	FUNEC_08662;RI:NODE_166_length_85859_cov_43.890926:29260:29695-29888:30054:+	FUNEC_08662.mRNA.2	FUNEC_08662.mRNA.2,FUNEC_08662.mRNA.1
FUNEC_08667	FUNEC_08667;RI:NODE_166_length_85859_cov_43.890926:48654:50091-50160:51021:+	FUNEC_08667.mRNA.2,FUNEC_08667.mRNA.4	FUNEC_08667.mRNA.3,FUNEC_08667.mRNA.4,FUNEC_08667.mRNA.2,FUNEC_08667.mRNA.1
FUNEC_08667	FUNEC_08667;RI:NODE_166_length_85859_cov_43.890926:51253:51677-51736:52250:+	FUNEC_08667.mRNA.3,FUNEC_08667.mRNA.4	FUNEC_08667.mRNA.3,FUNEC_08667.mRNA.4,FUNEC_08667.mRNA.2
FUNEC_08666	FUNEC_08666;RI:NODE_166_length_85859_cov_43.890926:20586:22353-22427:22531:-	FUNEC_08666.mRNA.2	FUNEC_08666.mRNA.1,FUNEC_08666.mRNA.2
FUNEC_06150	FUNEC_06150;RI:NODE_168_length_80169_cov_50.016490:50856:50962-51036:51278:+	FUNEC_06150.mRNA.2	FUNEC_06150.mRNA.1,FUNEC_06150.mRNA.2
FUNEC_06139	FUNEC_06139;RI:NODE_168_length_80169_cov_50.016490:4313:4426-4485:5256:-	FUNEC_06139.mRNA.2	FUNEC_06139.mRNA.1,FUNEC_06139.mRNA.2
FUNEC_06143	FUNEC_06143;RI:NODE_168_length_80169_cov_50.016490:38588:38926-38994:39432:-	FUNEC_06143.mRNA.2	FUNEC_06143.mRNA.2,FUNEC_06143.mRNA.1
FUNEC_06163	FUNEC_06163;RI:NODE_168_length_80169_cov_50.016490:69149:69520-69578:71130:-	FUNEC_06163.mRNA.2	FUNEC_06163.mRNA.1,FUNEC_06163.mRNA.2
FUNEC_06163	FUNEC_06163;RI:NODE_168_length_80169_cov_50.016490:69149:71130-71187:71396:-	FUNEC_06163.mRNA.3	FUNEC_06163.mRNA.3,FUNEC_06163.mRNA.2
FUNEC_01220	FUNEC_01220;RI:NODE_169_length_80029_cov_54.714817:20922:21814-21876:21969:-	FUNEC_01220.mRNA.2	FUNEC_01220.mRNA.1,FUNEC_01220.mRNA.2
FUNEC_01219	FUNEC_01219;RI:NODE_169_length_80029_cov_54.714817:56268:56420-56478:56903:-	FUNEC_01219.mRNA.2,FUNEC_01219.mRNA.3	FUNEC_01219.mRNA.2,FUNEC_01219.mRNA.3,FUNEC_01219.mRNA.1
FUNEC_01219	FUNEC_01219;RI:NODE_169_length_80029_cov_54.714817:55012:55750-55833:56197:-	FUNEC_01219.mRNA.3	FUNEC_01219.mRNA.3,FUNEC_01219.mRNA.1,FUNEC_01219.mRNA.2
FUNEC_01228	FUNEC_01228;RI:NODE_169_length_80029_cov_54.714817:60694:61137-61216:62102:+	FUNEC_01228.mRNA.2	FUNEC_01228.mRNA.1,FUNEC_01228.mRNA.2
FUNEC_10482	FUNEC_10482;RI:NODE_16_length_621167_cov_49.910651:7862:8620-8678:8760:+	FUNEC_10482.mRNA.2	FUNEC_10482.mRNA.1,FUNEC_10482.mRNA.2
FUNEC_10354	FUNEC_10354;RI:NODE_16_length_621167_cov_49.910651:74313:74642-74701:74851:+	FUNEC_10354.mRNA.2	FUNEC_10354.mRNA.2,FUNEC_10354.mRNA.1
FUNEC_10354	FUNEC_10354;RI:NODE_16_length_621167_cov_49.910651:74313:74642-74701:74975:+	FUNEC_10354.mRNA.3	FUNEC_10354.mRNA.3,FUNEC_10354.mRNA.4
FUNEC_10354	FUNEC_10354;RI:NODE_16_length_621167_cov_49.910651:74313:74851-74916:74975:+	FUNEC_10354.mRNA.3	FUNEC_10354.mRNA.2,FUNEC_10354.mRNA.3
FUNEC_10354	FUNEC_10354;RI:NODE_16_length_621167_cov_49.910651:74701:74851-74916:74975:+	FUNEC_10354.mRNA.4	FUNEC_10354.mRNA.1,FUNEC_10354.mRNA.4
FUNEC_10430	FUNEC_10430;RI:NODE_16_length_621167_cov_49.910651:77521:78292-78385:78919:+	FUNEC_10430.mRNA.2	FUNEC_10430.mRNA.3,FUNEC_10430.mRNA.1,FUNEC_10430.mRNA.2
FUNEC_10430	FUNEC_10430;RI:NODE_16_length_621167_cov_49.910651:81934:82549-82632:82715:+	FUNEC_10430.mRNA.3	FUNEC_10430.mRNA.4,FUNEC_10430.mRNA.5,FUNEC_10430.mRNA.1,FUNEC_10430.mRNA.2,FUNEC_10430.mRNA.3
FUNEC_10430	FUNEC_10430;RI:NODE_16_length_621167_cov_49.910651:78385:78919-78978:79213:+	FUNEC_10430.mRNA.4	FUNEC_10430.mRNA.3,FUNEC_10430.mRNA.1,FUNEC_10430.mRNA.4
FUNEC_10430	FUNEC_10430;RI:NODE_16_length_621167_cov_49.910651:77521:78919-78978:79213:+	FUNEC_10430.mRNA.5	FUNEC_10430.mRNA.2,FUNEC_10430.mRNA.5
FUNEC_10430	FUNEC_10430;RI:NODE_16_length_621167_cov_49.910651:77521:78292-78385:79213:+	FUNEC_10430.mRNA.5	FUNEC_10430.mRNA.4,FUNEC_10430.mRNA.5
FUNEC_10488	FUNEC_10488;RI:NODE_16_length_621167_cov_49.910651:92016:92653-92777:93158:+	FUNEC_10488.mRNA.2	FUNEC_10488.mRNA.1,FUNEC_10488.mRNA.2,FUNEC_10488.mRNA.6,FUNEC_10488.mRNA.3,FUNEC_10488.mRNA.4
FUNEC_10488	FUNEC_10488;RI:NODE_16_length_621167_cov_49.910651:91152:91576-91642:91677:+	FUNEC_10488.mRNA.3	FUNEC_10488.mRNA.1,FUNEC_10488.mRNA.2,FUNEC_10488.mRNA.3,FUNEC_10488.mRNA.5
FUNEC_10488	FUNEC_10488;RI:NODE_16_length_621167_cov_49.910651:91735:91848-91926:91952:+	FUNEC_10488.mRNA.3	FUNEC_10488.mRNA.1,FUNEC_10488.mRNA.2,FUNEC_10488.mRNA.3
FUNEC_10488	FUNEC_10488;RI:NODE_16_length_621167_cov_49.910651:91735:91952-92016:92653:+	FUNEC_10488.mRNA.5	FUNEC_10488.mRNA.3,FUNEC_10488.mRNA.5
FUNEC_10488	FUNEC_10488;RI:NODE_16_length_621167_cov_49.910651:91152:91848-91926:91952:+	FUNEC_10488.mRNA.6	FUNEC_10488.mRNA.6,FUNEC_10488.mRNA.4
FUNEC_10488	FUNEC_10488;RI:NODE_16_length_621167_cov_49.910651:91152:91677-91735:91952:+	FUNEC_10488.mRNA.6	FUNEC_10488.mRNA.6,FUNEC_10488.mRNA.3
FUNEC_10488	FUNEC_10488;RI:NODE_16_length_621167_cov_49.910651:91152:91952-92016:92653:+	FUNEC_10488.mRNA.7	FUNEC_10488.mRNA.6,FUNEC_10488.mRNA.7
FUNEC_10396	FUNEC_10396;RI:NODE_16_length_621167_cov_49.910651:110548:111633-111704:111953:+	FUNEC_10396.mRNA.2	FUNEC_10396.mRNA.1,FUNEC_10396.mRNA.2
FUNEC_10506	FUNEC_10506;RI:NODE_16_length_621167_cov_49.910651:136007:138810-138868:139839:+	FUNEC_10506.mRNA.2	FUNEC_10506.mRNA.1,FUNEC_10506.mRNA.2
FUNEC_10506	FUNEC_10506;RI:NODE_16_length_621167_cov_49.910651:135347:135907-136007:138810:+	FUNEC_10506.mRNA.3	FUNEC_10506.mRNA.1,FUNEC_10506.mRNA.3
FUNEC_10374	FUNEC_10374;RI:NODE_16_length_621167_cov_49.910651:147619:147691-147748:148596:+	FUNEC_10374.mRNA.2	FUNEC_10374.mRNA.2,FUNEC_10374.mRNA.1
FUNEC_10346	FUNEC_10346;RI:NODE_16_length_621167_cov_49.910651:176686:176926-177011:177719:+	FUNEC_10346.mRNA.2	FUNEC_10346.mRNA.2,FUNEC_10346.mRNA.1
FUNEC_10346	FUNEC_10346;RI:NODE_16_length_621167_cov_49.910651:176460:176626-176686:176926:+	FUNEC_10346.mRNA.3	FUNEC_10346.mRNA.1,FUNEC_10346.mRNA.3
FUNEC_10346	FUNEC_10346;RI:NODE_16_length_621167_cov_49.910651:176460:176626-176686:177719:+	FUNEC_10346.mRNA.4	FUNEC_10346.mRNA.2,FUNEC_10346.mRNA.4
FUNEC_10346	FUNEC_10346;RI:NODE_16_length_621167_cov_49.910651:176460:176926-177011:177719:+	FUNEC_10346.mRNA.4	FUNEC_10346.mRNA.4,FUNEC_10346.mRNA.3
FUNEC_10357	FUNEC_10357;RI:NODE_16_length_621167_cov_49.910651:259551:259812-259865:260085:+	FUNEC_10357.mRNA.2	FUNEC_10357.mRNA.2,FUNEC_10357.mRNA.1
FUNEC_10340	FUNEC_10340;RI:NODE_16_length_621167_cov_49.910651:328589:328653-328703:329478:+	FUNEC_10340.mRNA.2	FUNEC_10340.mRNA.2,FUNEC_10340.mRNA.1
FUNEC_10395	FUNEC_10395;RI:NODE_16_length_621167_cov_49.910651:355922:356146-356243:356589:+	FUNEC_10395.mRNA.2	FUNEC_10395.mRNA.1,FUNEC_10395.mRNA.2
FUNEC_10351	FUNEC_10351;RI:NODE_16_length_621167_cov_49.910651:369479:369803-369866:370209:+	FUNEC_10351.mRNA.2	FUNEC_10351.mRNA.1,FUNEC_10351.mRNA.2
FUNEC_10364	FUNEC_10364;RI:NODE_16_length_621167_cov_49.910651:383264:384001-384087:384210:+	FUNEC_10364.mRNA.2	FUNEC_10364.mRNA.1,FUNEC_10364.mRNA.2
FUNEC_10334	FUNEC_10334;RI:NODE_16_length_621167_cov_49.910651:432425:432669-432741:433045:+	FUNEC_10334.mRNA.2	FUNEC_10334.mRNA.3,FUNEC_10334.mRNA.2,FUNEC_10334.mRNA.1
FUNEC_10334	FUNEC_10334;RI:NODE_16_length_621167_cov_49.910651:430454:430623-430695:430718:+	FUNEC_10334.mRNA.3	FUNEC_10334.mRNA.3,FUNEC_10334.mRNA.1,FUNEC_10334.mRNA.4,FUNEC_10334.mRNA.2
FUNEC_10334	FUNEC_10334;RI:NODE_16_length_621167_cov_49.910651:431940:432365-432425:432669:+	FUNEC_10334.mRNA.4	FUNEC_10334.mRNA.4,FUNEC_10334.mRNA.1,FUNEC_10334.mRNA.3
FUNEC_10495	FUNEC_10495;RI:NODE_16_length_621167_cov_49.910651:435408:435968-436025:436227:+	FUNEC_10495.mRNA.2	FUNEC_10495.mRNA.1,FUNEC_10495.mRNA.2
FUNEC_10507	FUNEC_10507;RI:NODE_16_length_621167_cov_49.910651:491140:491502-491564:491999:+	FUNEC_10507.mRNA.2,FUNEC_10507.mRNA.3,FUNEC_10507.mRNA.4	FUNEC_10507.mRNA.3,FUNEC_10507.mRNA.4,FUNEC_10507.mRNA.2,FUNEC_10507.mRNA.1
FUNEC_10507	FUNEC_10507;RI:NODE_16_length_621167_cov_49.910651:490267:490555-490643:491066:+	FUNEC_10507.mRNA.4	FUNEC_10507.mRNA.3,FUNEC_10507.mRNA.4
FUNEC_10507	FUNEC_10507;RI:NODE_16_length_621167_cov_49.910651:490267:490463-490643:491066:+	FUNEC_10507.mRNA.4	FUNEC_10507.mRNA.4,FUNEC_10507.mRNA.2
FUNEC_10341	FUNEC_10341;RI:NODE_16_length_621167_cov_49.910651:494884:494914-494989:495413:+	FUNEC_10341.mRNA.2	FUNEC_10341.mRNA.1,FUNEC_10341.mRNA.2
FUNEC_10503	FUNEC_10503;RI:NODE_16_length_621167_cov_49.910651:542993:544367-544468:544653:+	FUNEC_10503.mRNA.2,FUNEC_10503.mRNA.5,FUNEC_10503.mRNA.8	FUNEC_10503.mRNA.1,FUNEC_10503.mRNA.2,FUNEC_10503.mRNA.3,FUNEC_10503.mRNA.8,FUNEC_10503.mRNA.5
FUNEC_10503	FUNEC_10503;RI:NODE_16_length_621167_cov_49.910651:544707:544750-544864:546659:+	FUNEC_10503.mRNA.3,FUNEC_10503.mRNA.8	FUNEC_10503.mRNA.8,FUNEC_10503.mRNA.5,FUNEC_10503.mRNA.3,FUNEC_10503.mRNA.1
FUNEC_10503	FUNEC_10503;RI:NODE_16_length_621167_cov_49.910651:544468:544653-544707:544750:+	FUNEC_10503.mRNA.4	FUNEC_10503.mRNA.1,FUNEC_10503.mRNA.4
FUNEC_10503	FUNEC_10503;RI:NODE_16_length_621167_cov_49.910651:544468:544750-544864:546659:+	FUNEC_10503.mRNA.6	FUNEC_10503.mRNA.4,FUNEC_10503.mRNA.6
FUNEC_10503	FUNEC_10503;RI:NODE_16_length_621167_cov_49.910651:544468:544653-544707:546659:+	FUNEC_10503.mRNA.6	FUNEC_10503.mRNA.6,FUNEC_10503.mRNA.3
FUNEC_10503	FUNEC_10503;RI:NODE_16_length_621167_cov_49.910651:542993:544653-544707:544750:+	FUNEC_10503.mRNA.7	FUNEC_10503.mRNA.7,FUNEC_10503.mRNA.5
FUNEC_10503	FUNEC_10503;RI:NODE_16_length_621167_cov_49.910651:542993:544653-544712:544750:+	FUNEC_10503.mRNA.7	FUNEC_10503.mRNA.7,FUNEC_10503.mRNA.2
FUNEC_10503	FUNEC_10503;RI:NODE_16_length_621167_cov_49.910651:542993:544367-544468:544750:+	FUNEC_10503.mRNA.7	FUNEC_10503.mRNA.7,FUNEC_10503.mRNA.4
FUNEC_10469	FUNEC_10469;RI:NODE_16_length_621167_cov_49.910651:88901:89181-89260:89977:-	FUNEC_10469.mRNA.2	FUNEC_10469.mRNA.2,FUNEC_10469.mRNA.1
FUNEC_10469	FUNEC_10469;RI:NODE_16_length_621167_cov_49.910651:89260:89977-90031:90209:-	FUNEC_10469.mRNA.3	FUNEC_10469.mRNA.3,FUNEC_10469.mRNA.1
FUNEC_10469	FUNEC_10469;RI:NODE_16_length_621167_cov_49.910651:88901:89181-89260:90209:-	FUNEC_10469.mRNA.4	FUNEC_10469.mRNA.3,FUNEC_10469.mRNA.4
FUNEC_10469	FUNEC_10469;RI:NODE_16_length_621167_cov_49.910651:88901:89977-90031:90209:-	FUNEC_10469.mRNA.4	FUNEC_10469.mRNA.4,FUNEC_10469.mRNA.2
FUNEC_10409	FUNEC_10409;RI:NODE_16_length_621167_cov_49.910651:124276:126243-126330:126822:-	FUNEC_10409.mRNA.2	FUNEC_10409.mRNA.1,FUNEC_10409.mRNA.2
FUNEC_10391	FUNEC_10391;RI:NODE_16_length_621167_cov_49.910651:151099:152098-152167:152761:-	FUNEC_10391.mRNA.2	FUNEC_10391.mRNA.1,FUNEC_10391.mRNA.2
FUNEC_10391	FUNEC_10391;RI:NODE_16_length_621167_cov_49.910651:152167:152761-152821:153336:-	FUNEC_10391.mRNA.3	FUNEC_10391.mRNA.3,FUNEC_10391.mRNA.1
FUNEC_10473	FUNEC_10473;RI:NODE_16_length_621167_cov_49.910651:174179:174857-174919:175288:-	FUNEC_10473.mRNA.2,FUNEC_10473.mRNA.4	FUNEC_10473.mRNA.1,FUNEC_10473.mRNA.3,FUNEC_10473.mRNA.2,FUNEC_10473.mRNA.4
FUNEC_10473	FUNEC_10473;RI:NODE_16_length_621167_cov_49.910651:175704:175768-176156:176729:-	FUNEC_10473.mRNA.3,FUNEC_10473.mRNA.4	FUNEC_10473.mRNA.1,FUNEC_10473.mRNA.3,FUNEC_10473.mRNA.2,FUNEC_10473.mRNA.4
FUNEC_10349	FUNEC_10349;RI:NODE_16_length_621167_cov_49.910651:181261:181655-181714:182925:-	FUNEC_10349.mRNA.2	FUNEC_10349.mRNA.2,FUNEC_10349.mRNA.1
FUNEC_10431	FUNEC_10431;RI:NODE_16_length_621167_cov_49.910651:198893:199444-199526:199720:-	FUNEC_10431.mRNA.2	FUNEC_10431.mRNA.2,FUNEC_10431.mRNA.1
FUNEC_10500	FUNEC_10500;RI:NODE_16_length_621167_cov_49.910651:201053:202981-203040:203612:-	FUNEC_10500.mRNA.3	FUNEC_10500.mRNA.3,FUNEC_10500.mRNA.1
FUNEC_10514	FUNEC_10514;RI:NODE_16_length_621167_cov_49.910651:224322:224717-224857:225112:-	FUNEC_10514.mRNA.2	FUNEC_10514.mRNA.2,FUNEC_10514.mRNA.1
FUNEC_10355	FUNEC_10355;RI:NODE_16_length_621167_cov_49.910651:295608:296113-296184:296271:-	FUNEC_10355.mRNA.2	FUNEC_10355.mRNA.2,FUNEC_10355.mRNA.1
FUNEC_10452	FUNEC_10452;RI:NODE_16_length_621167_cov_49.910651:380681:380846-380918:381397:-	FUNEC_10452.mRNA.3	FUNEC_10452.mRNA.3,FUNEC_10452.mRNA.2
FUNEC_10452	FUNEC_10452;RI:NODE_16_length_621167_cov_49.910651:380918:381397-381472:382942:-	FUNEC_10452.mRNA.4	FUNEC_10452.mRNA.2,FUNEC_10452.mRNA.4
FUNEC_10452	FUNEC_10452;RI:NODE_16_length_621167_cov_49.910651:380918:382618-382672:382942:-	FUNEC_10452.mRNA.4	FUNEC_10452.mRNA.1,FUNEC_10452.mRNA.4
FUNEC_10517	FUNEC_10517;RI:NODE_16_length_621167_cov_49.910651:433819:433907-433958:434606:-	FUNEC_10517.mRNA.2	FUNEC_10517.mRNA.2,FUNEC_10517.mRNA.1
FUNEC_10515	FUNEC_10515;RI:NODE_16_length_621167_cov_49.910651:462705:463099-463177:463613:-	FUNEC_10515.mRNA.2	FUNEC_10515.mRNA.2,FUNEC_10515.mRNA.1
FUNEC_10474	FUNEC_10474;RI:NODE_16_length_621167_cov_49.910651:482148:483963-484011:484958:-	FUNEC_10474.mRNA.2	FUNEC_10474.mRNA.2,FUNEC_10474.mRNA.1
FUNEC_10461	FUNEC_10461;RI:NODE_16_length_621167_cov_49.910651:515910:516327-516416:516493:-	FUNEC_10461.mRNA.2	FUNEC_10461.mRNA.2,FUNEC_10461.mRNA.1
FUNEC_10377	FUNEC_10377;RI:NODE_16_length_621167_cov_49.910651:523420:524084-524146:524229:-	FUNEC_10377.mRNA.2	FUNEC_10377.mRNA.1,FUNEC_10377.mRNA.2
FUNEC_10377	FUNEC_10377;RI:NODE_16_length_621167_cov_49.910651:523258:523364-523420:524084:-	FUNEC_10377.mRNA.3	FUNEC_10377.mRNA.4,FUNEC_10377.mRNA.3,FUNEC_10377.mRNA.1
FUNEC_10377	FUNEC_10377;RI:NODE_16_length_621167_cov_49.910651:524146:524229-524284:524965:-	FUNEC_10377.mRNA.4	FUNEC_10377.mRNA.4,FUNEC_10377.mRNA.3,FUNEC_10377.mRNA.1
FUNEC_10377	FUNEC_10377;RI:NODE_16_length_621167_cov_49.910651:523420:524084-524146:524965:-	FUNEC_10377.mRNA.5	FUNEC_10377.mRNA.4,FUNEC_10377.mRNA.5
FUNEC_10377	FUNEC_10377;RI:NODE_16_length_621167_cov_49.910651:523420:524229-524284:524965:-	FUNEC_10377.mRNA.5	FUNEC_10377.mRNA.2,FUNEC_10377.mRNA.5
FUNEC_10377	FUNEC_10377;RI:NODE_16_length_621167_cov_49.910651:523258:524084-524146:524229:-	FUNEC_10377.mRNA.6	FUNEC_10377.mRNA.3,FUNEC_10377.mRNA.6
FUNEC_10377	FUNEC_10377;RI:NODE_16_length_621167_cov_49.910651:523258:523364-523420:524229:-	FUNEC_10377.mRNA.6	FUNEC_10377.mRNA.2,FUNEC_10377.mRNA.6
FUNEC_10393	FUNEC_10393;RI:NODE_16_length_621167_cov_49.910651:547146:548798-548860:548927:-	FUNEC_10393.mRNA.2	FUNEC_10393.mRNA.1,FUNEC_10393.mRNA.2
FUNEC_12777	FUNEC_12777;RI:NODE_170_length_80019_cov_50.859925:125:401-455:996:-	FUNEC_12777.mRNA.2,FUNEC_12777.mRNA.4	FUNEC_12777.mRNA.1,FUNEC_12777.mRNA.4,FUNEC_12777.mRNA.3,FUNEC_12777.mRNA.2
FUNEC_12777	FUNEC_12777;RI:NODE_170_length_80019_cov_50.859925:2182:2353-2415:2962:-	FUNEC_12777.mRNA.3,FUNEC_12777.mRNA.4	FUNEC_12777.mRNA.1,FUNEC_12777.mRNA.4,FUNEC_12777.mRNA.3,FUNEC_12777.mRNA.2
FUNEC_12786	FUNEC_12786;RI:NODE_170_length_80019_cov_50.859925:4926:5138-5192:5597:-	FUNEC_12786.mRNA.2	FUNEC_12786.mRNA.1,FUNEC_12786.mRNA.2
FUNEC_12786	FUNEC_12786;RI:NODE_170_length_80019_cov_50.859925:4420:4830-4926:5138:-	FUNEC_12786.mRNA.3	FUNEC_12786.mRNA.1,FUNEC_12786.mRNA.3
FUNEC_12786	FUNEC_12786;RI:NODE_170_length_80019_cov_50.859925:4420:5138-5192:5597:-	FUNEC_12786.mRNA.4	FUNEC_12786.mRNA.3,FUNEC_12786.mRNA.4
FUNEC_12786	FUNEC_12786;RI:NODE_170_length_80019_cov_50.859925:4420:4830-4926:5597:-	FUNEC_12786.mRNA.4	FUNEC_12786.mRNA.4,FUNEC_12786.mRNA.2
FUNEC_12785	FUNEC_12785;RI:NODE_170_length_80019_cov_50.859925:6044:6157-6231:6776:-	FUNEC_12785.mRNA.2	FUNEC_12785.mRNA.2,FUNEC_12785.mRNA.1
FUNEC_12791	FUNEC_12791;RI:NODE_170_length_80019_cov_50.859925:74489:75344-75456:76306:-	FUNEC_12791.mRNA.2,FUNEC_12791.mRNA.4	FUNEC_12791.mRNA.2,FUNEC_12791.mRNA.1,FUNEC_12791.mRNA.5,FUNEC_12791.mRNA.3,FUNEC_12791.mRNA.4
FUNEC_12791	FUNEC_12791;RI:NODE_170_length_80019_cov_50.859925:76753:79279-79425:79932:-	FUNEC_12791.mRNA.3,FUNEC_12791.mRNA.4	FUNEC_12791.mRNA.5,FUNEC_12791.mRNA.3,FUNEC_12791.mRNA.4
FUNEC_12791	FUNEC_12791;RI:NODE_170_length_80019_cov_50.859925:76753:79273-79425:79932:-	FUNEC_12791.mRNA.3,FUNEC_12791.mRNA.4	FUNEC_12791.mRNA.2,FUNEC_12791.mRNA.1,FUNEC_12791.mRNA.3,FUNEC_12791.mRNA.4
FUNEC_12790	FUNEC_12790;RI:NODE_170_length_80019_cov_50.859925:11112:12156-12208:13373:+	FUNEC_12790.mRNA.2	FUNEC_12790.mRNA.2,FUNEC_12790.mRNA.1
FUNEC_12787	FUNEC_12787;RI:NODE_170_length_80019_cov_50.859925:13517:14245-14312:14335:+	FUNEC_12787.mRNA.2	FUNEC_12787.mRNA.2,FUNEC_12787.mRNA.1
FUNEC_12793	FUNEC_12793;RI:NODE_170_length_80019_cov_50.859925:21594:21788-21853:22874:+	FUNEC_12793.mRNA.2,FUNEC_12793.mRNA.3	FUNEC_12793.mRNA.2,FUNEC_12793.mRNA.1,FUNEC_12793.mRNA.3
FUNEC_12795	FUNEC_12795;RI:NODE_170_length_80019_cov_50.859925:40826:41520-41647:42028:+	FUNEC_12795.mRNA.2	FUNEC_12795.mRNA.1,FUNEC_12795.mRNA.2
FUNEC_12780	FUNEC_12780;RI:NODE_170_length_80019_cov_50.859925:48929:50481-50530:50675:+	FUNEC_12780.mRNA.2	FUNEC_12780.mRNA.1,FUNEC_12780.mRNA.2
FUNEC_00331	FUNEC_00331;RI:NODE_171_length_79408_cov_55.960310:69558:69844-69896:72556:+	FUNEC_00331.mRNA.2	FUNEC_00331.mRNA.2,FUNEC_00331.mRNA.1
FUNEC_07818	FUNEC_07818;RI:NODE_172_length_79097_cov_47.286320:9015:9785-9841:12799:-	FUNEC_07818.mRNA.2	FUNEC_07818.mRNA.2,FUNEC_07818.mRNA.1
FUNEC_07821	FUNEC_07821;RI:NODE_172_length_79097_cov_47.286320:13082:16130-16217:16693:+	FUNEC_07821.mRNA.2	FUNEC_07821.mRNA.2,FUNEC_07821.mRNA.1
FUNEC_07811	FUNEC_07811;RI:NODE_172_length_79097_cov_47.286320:44755:45542-45669:45722:+	FUNEC_07811.mRNA.2	FUNEC_07811.mRNA.2,FUNEC_07811.mRNA.1
FUNEC_07790	FUNEC_07790;RI:NODE_172_length_79097_cov_47.286320:56990:57397-57461:58522:+	FUNEC_07790.mRNA.2	FUNEC_07790.mRNA.1,FUNEC_07790.mRNA.2
FUNEC_10857	FUNEC_10857;RI:NODE_173_length_77275_cov_50.769156:23558:23602-23659:24524:+	FUNEC_10857.mRNA.2	FUNEC_10857.mRNA.2,FUNEC_10857.mRNA.1
FUNEC_10857	FUNEC_10857;RI:NODE_173_length_77275_cov_50.769156:23376:23501-23558:23602:+	FUNEC_10857.mRNA.3	FUNEC_10857.mRNA.1,FUNEC_10857.mRNA.3
FUNEC_10857	FUNEC_10857;RI:NODE_173_length_77275_cov_50.769156:23376:23501-23558:24524:+	FUNEC_10857.mRNA.4	FUNEC_10857.mRNA.2,FUNEC_10857.mRNA.4
FUNEC_10857	FUNEC_10857;RI:NODE_173_length_77275_cov_50.769156:23376:23602-23659:24524:+	FUNEC_10857.mRNA.4	FUNEC_10857.mRNA.4,FUNEC_10857.mRNA.3
FUNEC_10857	FUNEC_10857;RI:NODE_173_length_77275_cov_50.769156:22934:23260-23376:23602:+	FUNEC_10857.mRNA.5	FUNEC_10857.mRNA.5,FUNEC_10857.mRNA.3
FUNEC_10852	FUNEC_10852;RI:NODE_173_length_77275_cov_50.769156:37215:38278-38369:39483:+	FUNEC_10852.mRNA.3	FUNEC_10852.mRNA.3,FUNEC_10852.mRNA.2
FUNEC_10852	FUNEC_10852;RI:NODE_173_length_77275_cov_50.769156:37105:37165-37215:38278:+	FUNEC_10852.mRNA.4,FUNEC_10852.mRNA.5	FUNEC_10852.mRNA.4,FUNEC_10852.mRNA.1,FUNEC_10852.mRNA.5,FUNEC_10852.mRNA.2
FUNEC_10852	FUNEC_10852;RI:NODE_173_length_77275_cov_50.769156:37105:37165-37215:39483:+	FUNEC_10852.mRNA.6	FUNEC_10852.mRNA.3,FUNEC_10852.mRNA.6
FUNEC_10852	FUNEC_10852;RI:NODE_173_length_77275_cov_50.769156:37105:38278-38369:39483:+	FUNEC_10852.mRNA.6	FUNEC_10852.mRNA.4,FUNEC_10852.mRNA.6
FUNEC_10852	FUNEC_10852;RI:NODE_173_length_77275_cov_50.769156:37105:38278-38369:39731:+	FUNEC_10852.mRNA.7	FUNEC_10852.mRNA.7,FUNEC_10852.mRNA.5
FUNEC_16082	FUNEC_16082;RI:NODE_174_length_77250_cov_54.766864:11322:11869-11927:12335:+	FUNEC_16082.mRNA.2	FUNEC_16082.mRNA.1,FUNEC_16082.mRNA.2
FUNEC_16103	FUNEC_16103;RI:NODE_174_length_77250_cov_54.766864:15643:16015-16081:17044:+	FUNEC_16103.mRNA.2	FUNEC_16103.mRNA.1,FUNEC_16103.mRNA.2
FUNEC_16102	FUNEC_16102;RI:NODE_174_length_77250_cov_54.766864:61242:61667-61732:62064:+	FUNEC_16102.mRNA.2	FUNEC_16102.mRNA.2,FUNEC_16102.mRNA.1,FUNEC_16102.mRNA.3
FUNEC_16102	FUNEC_16102;RI:NODE_174_length_77250_cov_54.766864:60861:61079-61130:61184:+	FUNEC_16102.mRNA.3	FUNEC_16102.mRNA.2,FUNEC_16102.mRNA.1,FUNEC_16102.mRNA.3
FUNEC_16093	FUNEC_16093;RI:NODE_174_length_77250_cov_54.766864:75065:75149-75204:75633:+	FUNEC_16093.mRNA.2	FUNEC_16093.mRNA.1,FUNEC_16093.mRNA.2
FUNEC_16096	FUNEC_16096;RI:NODE_174_length_77250_cov_54.766864:63731:63999-64055:64397:-	FUNEC_16096.mRNA.2	FUNEC_16096.mRNA.2,FUNEC_16096.mRNA.1
FUNEC_14659	FUNEC_14659;RI:NODE_175_length_73337_cov_55.927231:10224:10545-10665:10962:-	FUNEC_14659.mRNA.2	FUNEC_14659.mRNA.1,FUNEC_14659.mRNA.2
FUNEC_00026	FUNEC_00026;RI:NODE_176_length_70810_cov_49.341543:10230:11146-11211:12469:+	FUNEC_00026.mRNA.2	FUNEC_00026.mRNA.1,FUNEC_00026.mRNA.2
FUNEC_00015	FUNEC_00015;RI:NODE_176_length_70810_cov_49.341543:32057:32313-32361:33348:+	FUNEC_00015.mRNA.2	FUNEC_00015.mRNA.2,FUNEC_00015.mRNA.1
FUNEC_00028	FUNEC_00028;RI:NODE_176_length_70810_cov_49.341543:49423:49911-50049:50551:+	FUNEC_00028.mRNA.2	FUNEC_00028.mRNA.1,FUNEC_00028.mRNA.2
FUNEC_00003	FUNEC_00003;RI:NODE_176_length_70810_cov_49.341543:9667:10303-10439:10692:-	FUNEC_00003.mRNA.2	FUNEC_00003.mRNA.2,FUNEC_00003.mRNA.1
FUNEC_00004	FUNEC_00004;RI:NODE_176_length_70810_cov_49.341543:12245:12637-12699:12872:-	FUNEC_00004.mRNA.2	FUNEC_00004.mRNA.1,FUNEC_00004.mRNA.2
FUNEC_00023	FUNEC_00023;RI:NODE_176_length_70810_cov_49.341543:35635:37319-37384:37664:-	FUNEC_00023.mRNA.2	FUNEC_00023.mRNA.1,FUNEC_00023.mRNA.2
FUNEC_00020	FUNEC_00020;RI:NODE_176_length_70810_cov_49.341543:48351:48522-48580:48748:-	FUNEC_00020.mRNA.2	FUNEC_00020.mRNA.2,FUNEC_00020.mRNA.1
FUNEC_00020	FUNEC_00020;RI:NODE_176_length_70810_cov_49.341543:45969:48288-48351:48522:-	FUNEC_00020.mRNA.3	FUNEC_00020.mRNA.3,FUNEC_00020.mRNA.1
FUNEC_00010	FUNEC_00010;RI:NODE_176_length_70810_cov_49.341543:55620:55854-55913:56537:-	FUNEC_00010.mRNA.2	FUNEC_00010.mRNA.2,FUNEC_00010.mRNA.1
FUNEC_09118	FUNEC_09118;RI:NODE_177_length_70414_cov_50.416160:33706:34406-34477:34511:-	FUNEC_09118.mRNA.2	FUNEC_09118.mRNA.1,FUNEC_09118.mRNA.2
FUNEC_09128	FUNEC_09128;RI:NODE_177_length_70414_cov_50.416160:27104:27287-27341:28782:+	FUNEC_09128.mRNA.3	FUNEC_09128.mRNA.2,FUNEC_09128.mRNA.3
FUNEC_09128	FUNEC_09128;RI:NODE_177_length_70414_cov_50.416160:25309:27040-27104:27287:+	FUNEC_09128.mRNA.4	FUNEC_09128.mRNA.2,FUNEC_09128.mRNA.4
FUNEC_09128	FUNEC_09128;RI:NODE_177_length_70414_cov_50.416160:25309:27040-27119:27287:+	FUNEC_09128.mRNA.4	FUNEC_09128.mRNA.1,FUNEC_09128.mRNA.4
FUNEC_00036	FUNEC_00036;RI:NODE_178_length_70201_cov_44.691847:34021:36438-36625:37188:+	FUNEC_00036.mRNA.3,FUNEC_00036.mRNA.4,FUNEC_00036.mRNA.6	FUNEC_00036.mRNA.1,FUNEC_00036.mRNA.6,FUNEC_00036.mRNA.2,FUNEC_00036.mRNA.5,FUNEC_00036.mRNA.3,FUNEC_00036.mRNA.4
FUNEC_00036	FUNEC_00036;RI:NODE_178_length_70201_cov_44.691847:37250:39293-39354:40049:+	FUNEC_00036.mRNA.5,FUNEC_00036.mRNA.6	FUNEC_00036.mRNA.6,FUNEC_00036.mRNA.5,FUNEC_00036.mRNA.1,FUNEC_00036.mRNA.3
FUNEC_00036	FUNEC_00036;RI:NODE_178_length_70201_cov_44.691847:37250:38730-39354:40049:+	FUNEC_00036.mRNA.5,FUNEC_00036.mRNA.6	FUNEC_00036.mRNA.6,FUNEC_00036.mRNA.2,FUNEC_00036.mRNA.5,FUNEC_00036.mRNA.4
FUNEC_00030	FUNEC_00030;RI:NODE_178_length_70201_cov_44.691847:58036:58628-58690:59512:+	FUNEC_00030.mRNA.4,FUNEC_00030.mRNA.6	FUNEC_00030.mRNA.4,FUNEC_00030.mRNA.6,FUNEC_00030.mRNA.3,FUNEC_00030.mRNA.1,FUNEC_00030.mRNA.2,FUNEC_00030.mRNA.5
FUNEC_00030	FUNEC_00030;RI:NODE_178_length_70201_cov_44.691847:56595:57294-57517:57974:+	FUNEC_00030.mRNA.5,FUNEC_00030.mRNA.6	FUNEC_00030.mRNA.5,FUNEC_00030.mRNA.6,FUNEC_00030.mRNA.2
FUNEC_00030	FUNEC_00030;RI:NODE_178_length_70201_cov_44.691847:56595:57294-57453:57974:+	FUNEC_00030.mRNA.5,FUNEC_00030.mRNA.6	FUNEC_00030.mRNA.4,FUNEC_00030.mRNA.5,FUNEC_00030.mRNA.6,FUNEC_00030.mRNA.3
FUNEC_00030	FUNEC_00030;RI:NODE_178_length_70201_cov_44.691847:56595:57290-57517:57974:+	FUNEC_00030.mRNA.5,FUNEC_00030.mRNA.6	FUNEC_00030.mRNA.5,FUNEC_00030.mRNA.6,FUNEC_00030.mRNA.1
FUNEC_00035	FUNEC_00035;RI:NODE_178_length_70201_cov_44.691847:12062:14202-14336:14559:-	FUNEC_00035.mRNA.2	FUNEC_00035.mRNA.1,FUNEC_00035.mRNA.2
FUNEC_00039	FUNEC_00039;RI:NODE_178_length_70201_cov_44.691847:21783:22255-22315:22606:-	FUNEC_00039.mRNA.2	FUNEC_00039.mRNA.2,FUNEC_00039.mRNA.1
FUNEC_10843	FUNEC_10843;RI:NODE_179_length_68699_cov_46.991557:13544:14229-14282:14626:-	FUNEC_10843.mRNA.2	FUNEC_10843.mRNA.2,FUNEC_10843.mRNA.1
FUNEC_10833	FUNEC_10833;RI:NODE_179_length_68699_cov_46.991557:45328:45406-45540:45940:+	FUNEC_10833.mRNA.1,FUNEC_10833.mRNA.2,FUNEC_10833.mRNA.6,FUNEC_10833.mRNA.7	FUNEC_10833.mRNA.7,FUNEC_10833.mRNA.1,FUNEC_10833.mRNA.2,FUNEC_10833.mRNA.5,FUNEC_10833.mRNA.6
FUNEC_10833	FUNEC_10833;RI:NODE_179_length_68699_cov_46.991557:48239:51634-51696:52062:+	FUNEC_10833.mRNA.2	FUNEC_10833.mRNA.2,FUNEC_10833.mRNA.3,FUNEC_10833.mRNA.5,FUNEC_10833.mRNA.1
FUNEC_10833	FUNEC_10833;RI:NODE_179_length_68699_cov_46.991557:43022:44119-44203:45177:+	FUNEC_10833.mRNA.5,FUNEC_10833.mRNA.7	FUNEC_10833.mRNA.7,FUNEC_10833.mRNA.6,FUNEC_10833.mRNA.5,FUNEC_10833.mRNA.1
FUNEC_10833	FUNEC_10833;RI:NODE_179_length_68699_cov_46.991557:43022:44119-44203:44709:+	FUNEC_10833.mRNA.10	FUNEC_10833.mRNA.10,FUNEC_10833.mRNA.4
FUNEC_10833	FUNEC_10833;RI:NODE_179_length_68699_cov_46.991557:43022:44119-44206:44709:+	FUNEC_10833.mRNA.10	FUNEC_10833.mRNA.10,FUNEC_10833.mRNA.3
FUNEC_10833	FUNEC_10833;RI:NODE_179_length_68699_cov_46.991557:43022:45177-45328:45940:+	FUNEC_10833.mRNA.11	FUNEC_10833.mRNA.7,FUNEC_10833.mRNA.11
FUNEC_10833	FUNEC_10833;RI:NODE_179_length_68699_cov_46.991557:43022:45406-45540:45940:+	FUNEC_10833.mRNA.11	FUNEC_10833.mRNA.11,FUNEC_10833.mRNA.8
FUNEC_10833	FUNEC_10833;RI:NODE_179_length_68699_cov_46.991557:43022:44119-44203:45940:+	FUNEC_10833.mRNA.11	FUNEC_10833.mRNA.11,FUNEC_10833.mRNA.9
FUNEC_10833	FUNEC_10833;RI:NODE_179_length_68699_cov_46.991557:43022:44709-45057:45940:+	FUNEC_10833.mRNA.11	FUNEC_10833.mRNA.11,FUNEC_10833.mRNA.10
FUNEC_10833	FUNEC_10833;RI:NODE_179_length_68699_cov_46.991557:43022:45177-45328:45406:+	FUNEC_10833.mRNA.8	FUNEC_10833.mRNA.8,FUNEC_10833.mRNA.5
FUNEC_10833	FUNEC_10833;RI:NODE_179_length_68699_cov_46.991557:44203:44709-45057:45940:+	FUNEC_10833.mRNA.9	FUNEC_10833.mRNA.9,FUNEC_10833.mRNA.4
FUNEC_10833	FUNEC_10833;RI:NODE_179_length_68699_cov_46.991557:44203:45177-45328:45940:+	FUNEC_10833.mRNA.9	FUNEC_10833.mRNA.6,FUNEC_10833.mRNA.9,FUNEC_10833.mRNA.1
FUNEC_10833	FUNEC_10833;RI:NODE_179_length_68699_cov_46.991557:44203:45251-45328:45940:+	FUNEC_10833.mRNA.9	FUNEC_10833.mRNA.2,FUNEC_10833.mRNA.9
FUNEC_10831	FUNEC_10831;RI:NODE_179_length_68699_cov_46.991557:59297:59642-59698:59780:+	FUNEC_10831.mRNA.2	FUNEC_10831.mRNA.1,FUNEC_10831.mRNA.2
FUNEC_10845	FUNEC_10845;RI:NODE_179_length_68699_cov_46.991557:61697:62602-62654:63981:+	FUNEC_10845.mRNA.2	FUNEC_10845.mRNA.1,FUNEC_10845.mRNA.2
FUNEC_14170	FUNEC_14170;RI:NODE_17_length_618767_cov_46.972023:21754:26811-26951:27108:+	FUNEC_14170.mRNA.3,FUNEC_14170.mRNA.6	FUNEC_14170.mRNA.6,FUNEC_14170.mRNA.1,FUNEC_14170.mRNA.2,FUNEC_14170.mRNA.5,FUNEC_14170.mRNA.3
FUNEC_14170	FUNEC_14170;RI:NODE_17_length_618767_cov_46.972023:21754:26874-26951:27108:+	FUNEC_14170.mRNA.3,FUNEC_14170.mRNA.6	FUNEC_14170.mRNA.3,FUNEC_14170.mRNA.4,FUNEC_14170.mRNA.6
FUNEC_14296	FUNEC_14296;RI:NODE_17_length_618767_cov_46.972023:35912:36631-36695:37363:+	FUNEC_14296.mRNA.2,FUNEC_14296.mRNA.3,FUNEC_14296.mRNA.4	FUNEC_14296.mRNA.1,FUNEC_14296.mRNA.2,FUNEC_14296.mRNA.3,FUNEC_14296.mRNA.4
FUNEC_14296	FUNEC_14296;RI:NODE_17_length_618767_cov_46.972023:33918:35130-35207:35363:+	FUNEC_14296.mRNA.3	FUNEC_14296.mRNA.2,FUNEC_14296.mRNA.3,FUNEC_14296.mRNA.1
FUNEC_14296	FUNEC_14296;RI:NODE_17_length_618767_cov_46.972023:35207:35363-35420:35846:+	FUNEC_14296.mRNA.4	FUNEC_14296.mRNA.2,FUNEC_14296.mRNA.4,FUNEC_14296.mRNA.1
FUNEC_14254	FUNEC_14254;RI:NODE_17_length_618767_cov_46.972023:45901:46144-46238:46628:+	FUNEC_14254.mRNA.2	FUNEC_14254.mRNA.2,FUNEC_14254.mRNA.1
FUNEC_14174	FUNEC_14174;RI:NODE_17_length_618767_cov_46.972023:51580:51666-51741:52111:+	FUNEC_14174.mRNA.3,FUNEC_14174.mRNA.5	FUNEC_14174.mRNA.1,FUNEC_14174.mRNA.3,FUNEC_14174.mRNA.5
FUNEC_14174	FUNEC_14174;RI:NODE_17_length_618767_cov_46.972023:52165:52214-52341:52833:+	FUNEC_14174.mRNA.5,FUNEC_14174.mRNA.7	FUNEC_14174.mRNA.7,FUNEC_14174.mRNA.2,FUNEC_14174.mRNA.5,FUNEC_14174.mRNA.3,FUNEC_14174.mRNA.1
FUNEC_14174	FUNEC_14174;RI:NODE_17_length_618767_cov_46.972023:51580:52111-52165:52214:+	FUNEC_14174.mRNA.6	FUNEC_14174.mRNA.3,FUNEC_14174.mRNA.6
FUNEC_14174	FUNEC_14174;RI:NODE_17_length_618767_cov_46.972023:49767:51107-51165:52111:+	FUNEC_14174.mRNA.7	FUNEC_14174.mRNA.2,FUNEC_14174.mRNA.7
FUNEC_14174	FUNEC_14174;RI:NODE_17_length_618767_cov_46.972023:49767:51525-51580:52111:+	FUNEC_14174.mRNA.7	FUNEC_14174.mRNA.7,FUNEC_14174.mRNA.3,FUNEC_14174.mRNA.5
FUNEC_14174	FUNEC_14174;RI:NODE_17_length_618767_cov_46.972023:51580:52111-52165:52833:+	FUNEC_14174.mRNA.8	FUNEC_14174.mRNA.8,FUNEC_14174.mRNA.5
FUNEC_14174	FUNEC_14174;RI:NODE_17_length_618767_cov_46.972023:51580:52214-52341:52833:+	FUNEC_14174.mRNA.8	FUNEC_14174.mRNA.6,FUNEC_14174.mRNA.8
FUNEC_14174	FUNEC_14174;RI:NODE_17_length_618767_cov_46.972023:51580:51666-51741:52833:+	FUNEC_14174.mRNA.8	FUNEC_14174.mRNA.4,FUNEC_14174.mRNA.8
FUNEC_14174	FUNEC_14174;RI:NODE_17_length_618767_cov_46.972023:49767:52111-52165:52833:+	FUNEC_14174.mRNA.9	FUNEC_14174.mRNA.9,FUNEC_14174.mRNA.7
FUNEC_14174	FUNEC_14174;RI:NODE_17_length_618767_cov_46.972023:49767:51525-51580:52833:+	FUNEC_14174.mRNA.9	FUNEC_14174.mRNA.9,FUNEC_14174.mRNA.8
FUNEC_14173	FUNEC_14173;RI:NODE_17_length_618767_cov_46.972023:86342:86711-86787:87103:+	FUNEC_14173.mRNA.2	FUNEC_14173.mRNA.1,FUNEC_14173.mRNA.2
FUNEC_14189	FUNEC_14189;RI:NODE_17_length_618767_cov_46.972023:115933:116354-116459:116935:+	FUNEC_14189.mRNA.2	FUNEC_14189.mRNA.2,FUNEC_14189.mRNA.1
FUNEC_14260	FUNEC_14260;RI:NODE_17_length_618767_cov_46.972023:127210:128204-128270:128491:+	FUNEC_14260.mRNA.2	FUNEC_14260.mRNA.1,FUNEC_14260.mRNA.2
FUNEC_14264	FUNEC_14264;RI:NODE_17_length_618767_cov_46.972023:146747:147241-147302:147663:+	FUNEC_14264.mRNA.2,FUNEC_14264.mRNA.6	FUNEC_14264.mRNA.4,FUNEC_14264.mRNA.2,FUNEC_14264.mRNA.6,FUNEC_14264.mRNA.1
FUNEC_14264	FUNEC_14264;RI:NODE_17_length_618767_cov_46.972023:143639:146676-146747:147241:+	FUNEC_14264.mRNA.3,FUNEC_14264.mRNA.5	FUNEC_14264.mRNA.4,FUNEC_14264.mRNA.3,FUNEC_14264.mRNA.5,FUNEC_14264.mRNA.1
FUNEC_14264	FUNEC_14264;RI:NODE_17_length_618767_cov_46.972023:149347:150302-150399:152015:+	FUNEC_14264.mRNA.4,FUNEC_14264.mRNA.5,FUNEC_14264.mRNA.6,FUNEC_14264.mRNA.8	FUNEC_14264.mRNA.7,FUNEC_14264.mRNA.4,FUNEC_14264.mRNA.8,FUNEC_14264.mRNA.2,FUNEC_14264.mRNA.3,FUNEC_14264.mRNA.5,FUNEC_14264.mRNA.1,FUNEC_14264.mRNA.6
FUNEC_14264	FUNEC_14264;RI:NODE_17_length_618767_cov_46.972023:143639:147241-147302:147663:+	FUNEC_14264.mRNA.7,FUNEC_14264.mRNA.8	FUNEC_14264.mRNA.7,FUNEC_14264.mRNA.3,FUNEC_14264.mRNA.8,FUNEC_14264.mRNA.5
FUNEC_14264	FUNEC_14264;RI:NODE_17_length_618767_cov_46.972023:143639:146676-146747:147663:+	FUNEC_14264.mRNA.7,FUNEC_14264.mRNA.8	FUNEC_14264.mRNA.7,FUNEC_14264.mRNA.2,FUNEC_14264.mRNA.8,FUNEC_14264.mRNA.6
FUNEC_14134	FUNEC_14134;RI:NODE_17_length_618767_cov_46.972023:183835:184572-184627:185616:+	FUNEC_14134.mRNA.3,FUNEC_14134.mRNA.5,FUNEC_14134.mRNA.7	FUNEC_14134.mRNA.2,FUNEC_14134.mRNA.4,FUNEC_14134.mRNA.1,FUNEC_14134.mRNA.7,FUNEC_14134.mRNA.5,FUNEC_14134.mRNA.3
FUNEC_14134	FUNEC_14134;RI:NODE_17_length_618767_cov_46.972023:181763:182546-182609:183762:+	FUNEC_14134.mRNA.4,FUNEC_14134.mRNA.7	FUNEC_14134.mRNA.5,FUNEC_14134.mRNA.2,FUNEC_14134.mRNA.4,FUNEC_14134.mRNA.7
FUNEC_14134	FUNEC_14134;RI:NODE_17_length_618767_cov_46.972023:181763:182696-182764:183762:+	FUNEC_14134.mRNA.4,FUNEC_14134.mRNA.7	FUNEC_14134.mRNA.3,FUNEC_14134.mRNA.1,FUNEC_14134.mRNA.4,FUNEC_14134.mRNA.7
FUNEC_14134	FUNEC_14134;RI:NODE_17_length_618767_cov_46.972023:181763:183762-183835:184572:+	FUNEC_14134.mRNA.6	FUNEC_14134.mRNA.6,FUNEC_14134.mRNA.4
FUNEC_14219	FUNEC_14219;RI:NODE_17_length_618767_cov_46.972023:226946:228869-228928:230340:+	FUNEC_14219.mRNA.2	FUNEC_14219.mRNA.2,FUNEC_14219.mRNA.1
FUNEC_14236	FUNEC_14236;RI:NODE_17_length_618767_cov_46.972023:268800:270924-271164:272734:+	FUNEC_14236.mRNA.3,FUNEC_14236.mRNA.6,FUNEC_14236.mRNA.2	FUNEC_14236.mRNA.1,FUNEC_14236.mRNA.6,FUNEC_14236.mRNA.2,FUNEC_14236.mRNA.3,FUNEC_14236.mRNA.4
FUNEC_14236	FUNEC_14236;RI:NODE_17_length_618767_cov_46.972023:268800:271010-271164:272734:+	FUNEC_14236.mRNA.3,FUNEC_14236.mRNA.6,FUNEC_14236.mRNA.2	FUNEC_14236.mRNA.6,FUNEC_14236.mRNA.3,FUNEC_14236.mRNA.5,FUNEC_14236.mRNA.2
FUNEC_14236	FUNEC_14236;RI:NODE_17_length_618767_cov_46.972023:265400:267888-267973:268734:+	FUNEC_14236.mRNA.4,FUNEC_14236.mRNA.5,FUNEC_14236.mRNA.6	FUNEC_14236.mRNA.6,FUNEC_14236.mRNA.4,FUNEC_14236.mRNA.3,FUNEC_14236.mRNA.5
FUNEC_14148	FUNEC_14148;RI:NODE_17_length_618767_cov_46.972023:281604:282063-282148:283269:+	FUNEC_14148.mRNA.2	FUNEC_14148.mRNA.1,FUNEC_14148.mRNA.2
FUNEC_14314	FUNEC_14314;RI:NODE_17_length_618767_cov_46.972023:312911:313930-313989:314085:+	FUNEC_14314.mRNA.2	FUNEC_14314.mRNA.1,FUNEC_14314.mRNA.2
FUNEC_14205	FUNEC_14205;RI:NODE_17_length_618767_cov_46.972023:330646:330864-330925:331117:+	FUNEC_14205.mRNA.2,FUNEC_14205.mRNA.4	FUNEC_14205.mRNA.1,FUNEC_14205.mRNA.2,FUNEC_14205.mRNA.3,FUNEC_14205.mRNA.4
FUNEC_14205	FUNEC_14205;RI:NODE_17_length_618767_cov_46.972023:330015:330373-330421:330595:+	FUNEC_14205.mRNA.3,FUNEC_14205.mRNA.4	FUNEC_14205.mRNA.1,FUNEC_14205.mRNA.2,FUNEC_14205.mRNA.4,FUNEC_14205.mRNA.3
FUNEC_14205	FUNEC_14205;RI:NODE_17_length_618767_cov_46.972023:330015:330595-330646:330864:+	FUNEC_14205.mRNA.5	FUNEC_14205.mRNA.5,FUNEC_14205.mRNA.3
FUNEC_14205	FUNEC_14205;RI:NODE_17_length_618767_cov_46.972023:330015:330864-330925:331117:+	FUNEC_14205.mRNA.6	FUNEC_14205.mRNA.6,FUNEC_14205.mRNA.5
FUNEC_14205	FUNEC_14205;RI:NODE_17_length_618767_cov_46.972023:330015:330595-330646:331117:+	FUNEC_14205.mRNA.6	FUNEC_14205.mRNA.6,FUNEC_14205.mRNA.4
FUNEC_14320	FUNEC_14320;RI:NODE_17_length_618767_cov_46.972023:344747:345141-345228:347331:+	FUNEC_14320.mRNA.2	FUNEC_14320.mRNA.2,FUNEC_14320.mRNA.1
FUNEC_14320	FUNEC_14320;RI:NODE_17_length_618767_cov_46.972023:344152:344631-344747:345141:+	FUNEC_14320.mRNA.4	FUNEC_14320.mRNA.1,FUNEC_14320.mRNA.4
FUNEC_14256	FUNEC_14256;RI:NODE_17_length_618767_cov_46.972023:347573:348014-348071:350937:+	FUNEC_14256.mRNA.2	FUNEC_14256.mRNA.1,FUNEC_14256.mRNA.2
FUNEC_14256	FUNEC_14256;RI:NODE_17_length_618767_cov_46.972023:348071:350937-351001:354246:+	FUNEC_14256.mRNA.3	FUNEC_14256.mRNA.3,FUNEC_14256.mRNA.1
FUNEC_14295	FUNEC_14295;RI:NODE_17_length_618767_cov_46.972023:369404:370001-370132:371158:+	FUNEC_14295.mRNA.2	FUNEC_14295.mRNA.2,FUNEC_14295.mRNA.1
FUNEC_14212	FUNEC_14212;RI:NODE_17_length_618767_cov_46.972023:379777:381683-381743:383106:+	FUNEC_14212.mRNA.2	FUNEC_14212.mRNA.1,FUNEC_14212.mRNA.2
FUNEC_14212	FUNEC_14212;RI:NODE_17_length_618767_cov_46.972023:379777:383106-383166:383354:+	FUNEC_14212.mRNA.3	FUNEC_14212.mRNA.3,FUNEC_14212.mRNA.2
FUNEC_14212	FUNEC_14212;RI:NODE_17_length_618767_cov_46.972023:379777:383354-383406:383448:+	FUNEC_14212.mRNA.4	FUNEC_14212.mRNA.3,FUNEC_14212.mRNA.4
FUNEC_14159	FUNEC_14159;RI:NODE_17_length_618767_cov_46.972023:512753:512939-513079:513141:+	FUNEC_14159.mRNA.2	FUNEC_14159.mRNA.2,FUNEC_14159.mRNA.1
FUNEC_14159	FUNEC_14159;RI:NODE_17_length_618767_cov_46.972023:513079:513141-513248:513638:+	FUNEC_14159.mRNA.3	FUNEC_14159.mRNA.1,FUNEC_14159.mRNA.3
FUNEC_14159	FUNEC_14159;RI:NODE_17_length_618767_cov_46.972023:512753:512939-513079:513638:+	FUNEC_14159.mRNA.4,FUNEC_14159.mRNA.5	FUNEC_14159.mRNA.5,FUNEC_14159.mRNA.4,FUNEC_14159.mRNA.3
FUNEC_14159	FUNEC_14159;RI:NODE_17_length_618767_cov_46.972023:512753:513141-513248:513638:+	FUNEC_14159.mRNA.4,FUNEC_14159.mRNA.5	FUNEC_14159.mRNA.2,FUNEC_14159.mRNA.5,FUNEC_14159.mRNA.4
FUNEC_14159	FUNEC_14159;RI:NODE_17_length_618767_cov_46.972023:513728:514328-514388:515638:+	FUNEC_14159.mRNA.5	FUNEC_14159.mRNA.4,FUNEC_14159.mRNA.1,FUNEC_14159.mRNA.2,FUNEC_14159.mRNA.5,FUNEC_14159.mRNA.3
FUNEC_14145	FUNEC_14145;RI:NODE_17_length_618767_cov_46.972023:546801:548767-548834:548950:+	FUNEC_14145.mRNA.2	FUNEC_14145.mRNA.2,FUNEC_14145.mRNA.1
FUNEC_14145	FUNEC_14145;RI:NODE_17_length_618767_cov_46.972023:548834:548950-548999:549584:+	FUNEC_14145.mRNA.3	FUNEC_14145.mRNA.1,FUNEC_14145.mRNA.3
FUNEC_14213	FUNEC_14213;RI:NODE_17_length_618767_cov_46.972023:554747:555225-555285:555622:+	FUNEC_14213.mRNA.2	FUNEC_14213.mRNA.2,FUNEC_14213.mRNA.1,FUNEC_14213.mRNA.3
FUNEC_14213	FUNEC_14213;RI:NODE_17_length_618767_cov_46.972023:555698:556282-556339:556847:+	FUNEC_14213.mRNA.3	FUNEC_14213.mRNA.3,FUNEC_14213.mRNA.1,FUNEC_14213.mRNA.2
FUNEC_14180	FUNEC_14180;RI:NODE_17_length_618767_cov_46.972023:558164:558289-558469:560363:+	FUNEC_14180.mRNA.3	FUNEC_14180.mRNA.3,FUNEC_14180.mRNA.1
FUNEC_14180	FUNEC_14180;RI:NODE_17_length_618767_cov_46.972023:558164:558408-558469:560363:+	FUNEC_14180.mRNA.3	FUNEC_14180.mRNA.2,FUNEC_14180.mRNA.3
FUNEC_14140	FUNEC_14140;RI:NODE_17_length_618767_cov_46.972023:594369:594752-594807:596395:+	FUNEC_14140.mRNA.2	FUNEC_14140.mRNA.1,FUNEC_14140.mRNA.2
FUNEC_14262	FUNEC_14262;RI:NODE_17_length_618767_cov_46.972023:9788:10934-10988:11114:-	FUNEC_14262.mRNA.2	FUNEC_14262.mRNA.2,FUNEC_14262.mRNA.1
FUNEC_14190	FUNEC_14190;RI:NODE_17_length_618767_cov_46.972023:82608:82802-83248:83338:-	FUNEC_14190.mRNA.2	FUNEC_14190.mRNA.1,FUNEC_14190.mRNA.2
FUNEC_14190	FUNEC_14190;RI:NODE_17_length_618767_cov_46.972023:82608:83338-83681:84525:-	FUNEC_14190.mRNA.3	FUNEC_14190.mRNA.3,FUNEC_14190.mRNA.2
FUNEC_14315	FUNEC_14315;RI:NODE_17_length_618767_cov_46.972023:159817:161581-161648:161715:-	FUNEC_14315.mRNA.2	FUNEC_14315.mRNA.1,FUNEC_14315.mRNA.2
FUNEC_14232	FUNEC_14232;RI:NODE_17_length_618767_cov_46.972023:166573:167405-167472:168040:-	FUNEC_14232.mRNA.2	FUNEC_14232.mRNA.1,FUNEC_14232.mRNA.2
FUNEC_14231	FUNEC_14231;RI:NODE_17_length_618767_cov_46.972023:174016:174189-174284:174333:-	FUNEC_14231.mRNA.2,FUNEC_14231.mRNA.4	FUNEC_14231.mRNA.1,FUNEC_14231.mRNA.2,FUNEC_14231.mRNA.4
FUNEC_14231	FUNEC_14231;RI:NODE_17_length_618767_cov_46.972023:174284:174333-174396:176015:-	FUNEC_14231.mRNA.3	FUNEC_14231.mRNA.1,FUNEC_14231.mRNA.3
FUNEC_14231	FUNEC_14231;RI:NODE_17_length_618767_cov_46.972023:173622:173889-173947:173957:-	FUNEC_14231.mRNA.4,FUNEC_14231.mRNA.7	FUNEC_14231.mRNA.3,FUNEC_14231.mRNA.1,FUNEC_14231.mRNA.2,FUNEC_14231.mRNA.5,FUNEC_14231.mRNA.7,FUNEC_14231.mRNA.4
FUNEC_14231	FUNEC_14231;RI:NODE_17_length_618767_cov_46.972023:174016:174333-174396:176015:-	FUNEC_14231.mRNA.5,FUNEC_14231.mRNA.7	FUNEC_14231.mRNA.7,FUNEC_14231.mRNA.2,FUNEC_14231.mRNA.4,FUNEC_14231.mRNA.5
FUNEC_14231	FUNEC_14231;RI:NODE_17_length_618767_cov_46.972023:174016:174189-174284:176015:-	FUNEC_14231.mRNA.5,FUNEC_14231.mRNA.7	FUNEC_14231.mRNA.7,FUNEC_14231.mRNA.3,FUNEC_14231.mRNA.5
FUNEC_14231	FUNEC_14231;RI:NODE_17_length_618767_cov_46.972023:173622:173957-174016:174333:-	FUNEC_14231.mRNA.6	FUNEC_14231.mRNA.4,FUNEC_14231.mRNA.6
FUNEC_14231	FUNEC_14231;RI:NODE_17_length_618767_cov_46.972023:173622:174333-174396:176015:-	FUNEC_14231.mRNA.8	FUNEC_14231.mRNA.8,FUNEC_14231.mRNA.6
FUNEC_14231	FUNEC_14231;RI:NODE_17_length_618767_cov_46.972023:173622:173957-174016:176015:-	FUNEC_14231.mRNA.8	FUNEC_14231.mRNA.8,FUNEC_14231.mRNA.7
FUNEC_14196	FUNEC_14196;RI:NODE_17_length_618767_cov_46.972023:180135:180641-180722:181278:-	FUNEC_14196.mRNA.2	FUNEC_14196.mRNA.1,FUNEC_14196.mRNA.2
FUNEC_14290	FUNEC_14290;RI:NODE_17_length_618767_cov_46.972023:258648:258718-259800:260136:-	FUNEC_14290.mRNA.2,FUNEC_14290.mRNA.3	FUNEC_14290.mRNA.4,FUNEC_14290.mRNA.2,FUNEC_14290.mRNA.3,FUNEC_14290.mRNA.1
FUNEC_14290	FUNEC_14290;RI:NODE_17_length_618767_cov_46.972023:248990:254467-254514:257405:-	FUNEC_14290.mRNA.3	FUNEC_14290.mRNA.2,FUNEC_14290.mRNA.3
FUNEC_14290	FUNEC_14290;RI:NODE_17_length_618767_cov_46.972023:254514:257405-257676:257858:-	FUNEC_14290.mRNA.4	FUNEC_14290.mRNA.4,FUNEC_14290.mRNA.2,FUNEC_14290.mRNA.1
FUNEC_14194	FUNEC_14194;RI:NODE_17_length_618767_cov_46.972023:276884:277251-277339:277879:-	FUNEC_14194.mRNA.2	FUNEC_14194.mRNA.2,FUNEC_14194.mRNA.1
FUNEC_14194	FUNEC_14194;RI:NODE_17_length_618767_cov_46.972023:277339:277879-277967:278276:-	FUNEC_14194.mRNA.3	FUNEC_14194.mRNA.1,FUNEC_14194.mRNA.3
FUNEC_14194	FUNEC_14194;RI:NODE_17_length_618767_cov_46.972023:276884:277879-277967:278276:-	FUNEC_14194.mRNA.4	FUNEC_14194.mRNA.2,FUNEC_14194.mRNA.4
FUNEC_14194	FUNEC_14194;RI:NODE_17_length_618767_cov_46.972023:276884:277251-277339:278276:-	FUNEC_14194.mRNA.4	FUNEC_14194.mRNA.3,FUNEC_14194.mRNA.4
FUNEC_14293	FUNEC_14293;RI:NODE_17_length_618767_cov_46.972023:278282:279154-279214:279944:-	FUNEC_14293.mRNA.2	FUNEC_14293.mRNA.1,FUNEC_14293.mRNA.2
FUNEC_14270	FUNEC_14270;RI:NODE_17_length_618767_cov_46.972023:288824:289622-289675:294831:-	FUNEC_14270.mRNA.3	FUNEC_14270.mRNA.2,FUNEC_14270.mRNA.3
FUNEC_14270	FUNEC_14270;RI:NODE_17_length_618767_cov_46.972023:288824:289609-289675:294831:-	FUNEC_14270.mRNA.3	FUNEC_14270.mRNA.1,FUNEC_14270.mRNA.3
FUNEC_14270	FUNEC_14270;RI:NODE_17_length_618767_cov_46.972023:288513:288726-288824:294831:-	FUNEC_14270.mRNA.4	FUNEC_14270.mRNA.4,FUNEC_14270.mRNA.3
FUNEC_14184	FUNEC_14184;RI:NODE_17_length_618767_cov_46.972023:326098:326436-326508:327342:-	FUNEC_14184.mRNA.2	FUNEC_14184.mRNA.2,FUNEC_14184.mRNA.1
FUNEC_14287	FUNEC_14287;RI:NODE_17_length_618767_cov_46.972023:393964:394132-394187:396907:-	FUNEC_14287.mRNA.1,FUNEC_14287.mRNA.2	FUNEC_14287.mRNA.2,FUNEC_14287.mRNA.1,FUNEC_14287.mRNA.4
FUNEC_14287	FUNEC_14287;RI:NODE_17_length_618767_cov_46.972023:392102:392472-392630:393089:-	FUNEC_14287.mRNA.2	FUNEC_14287.mRNA.2,FUNEC_14287.mRNA.1,FUNEC_14287.mRNA.4
FUNEC_14287	FUNEC_14287;RI:NODE_17_length_618767_cov_46.972023:392630:393089-393964:396907:-	FUNEC_14287.mRNA.3	FUNEC_14287.mRNA.3,FUNEC_14287.mRNA.1
FUNEC_14287	FUNEC_14287;RI:NODE_17_length_618767_cov_46.972023:392102:392472-392630:396907:-	FUNEC_14287.mRNA.5	FUNEC_14287.mRNA.5,FUNEC_14287.mRNA.3
FUNEC_14287	FUNEC_14287;RI:NODE_17_length_618767_cov_46.972023:392102:393089-393964:396907:-	FUNEC_14287.mRNA.5	FUNEC_14287.mRNA.5,FUNEC_14287.mRNA.2
FUNEC_14179	FUNEC_14179;RI:NODE_17_length_618767_cov_46.972023:438334:438908-438962:440556:-	FUNEC_14179.mRNA.2,FUNEC_14179.mRNA.4	FUNEC_14179.mRNA.4,FUNEC_14179.mRNA.1,FUNEC_14179.mRNA.2
FUNEC_14179	FUNEC_14179;RI:NODE_17_length_618767_cov_46.972023:438962:440556-440606:445840:-	FUNEC_14179.mRNA.3	FUNEC_14179.mRNA.1,FUNEC_14179.mRNA.3
FUNEC_14179	FUNEC_14179;RI:NODE_17_length_618767_cov_46.972023:440606:445840-445921:446721:-	FUNEC_14179.mRNA.4	FUNEC_14179.mRNA.1,FUNEC_14179.mRNA.4,FUNEC_14179.mRNA.2
FUNEC_14289	FUNEC_14289;RI:NODE_17_length_618767_cov_46.972023:469797:470105-470163:470260:-	FUNEC_14289.mRNA.2,FUNEC_14289.mRNA.8	FUNEC_14289.mRNA.2,FUNEC_14289.mRNA.7,FUNEC_14289.mRNA.8,FUNEC_14289.mRNA.1
FUNEC_14289	FUNEC_14289;RI:NODE_17_length_618767_cov_46.972023:470163:470260-470329:470473:-	FUNEC_14289.mRNA.3,FUNEC_14289.mRNA.5,FUNEC_14289.mRNA.9	FUNEC_14289.mRNA.7,FUNEC_14289.mRNA.9,FUNEC_14289.mRNA.5,FUNEC_14289.mRNA.4,FUNEC_14289.mRNA.3,FUNEC_14289.mRNA.1
FUNEC_14289	FUNEC_14289;RI:NODE_17_length_618767_cov_46.972023:468650:469744-469797:470105:-	FUNEC_14289.mRNA.4,FUNEC_14289.mRNA.5	FUNEC_14289.mRNA.3,FUNEC_14289.mRNA.4,FUNEC_14289.mRNA.5,FUNEC_14289.mRNA.1
FUNEC_14289	FUNEC_14289;RI:NODE_17_length_618767_cov_46.972023:469797:470260-470329:470473:-	FUNEC_14289.mRNA.6	FUNEC_14289.mRNA.8,FUNEC_14289.mRNA.2,FUNEC_14289.mRNA.6
FUNEC_14289	FUNEC_14289;RI:NODE_17_length_618767_cov_46.972023:469797:470105-470163:470473:-	FUNEC_14289.mRNA.6	FUNEC_14289.mRNA.3,FUNEC_14289.mRNA.6,FUNEC_14289.mRNA.9
FUNEC_14289	FUNEC_14289;RI:NODE_17_length_618767_cov_46.972023:468406:468600-468650:469744:-	FUNEC_14289.mRNA.7,FUNEC_14289.mRNA.8,FUNEC_14289.mRNA.9	FUNEC_14289.mRNA.7,FUNEC_14289.mRNA.9,FUNEC_14289.mRNA.8,FUNEC_14289.mRNA.2,FUNEC_14289.mRNA.3,FUNEC_14289.mRNA.6,FUNEC_14289.mRNA.1
FUNEC_14306	FUNEC_14306;RI:NODE_17_length_618767_cov_46.972023:521107:521844-521919:522390:-	FUNEC_14306.mRNA.2	FUNEC_14306.mRNA.1,FUNEC_14306.mRNA.2
FUNEC_14306	FUNEC_14306;RI:NODE_17_length_618767_cov_46.972023:521919:522390-522475:522856:-	FUNEC_14306.mRNA.3	FUNEC_14306.mRNA.3,FUNEC_14306.mRNA.1
FUNEC_14305	FUNEC_14305;RI:NODE_17_length_618767_cov_46.972023:552998:553628-553698:553990:-	FUNEC_14305.mRNA.2	FUNEC_14305.mRNA.1,FUNEC_14305.mRNA.2
FUNEC_14127	FUNEC_14127;RI:NODE_17_length_618767_cov_46.972023:569767:569802-569935:570208:-	FUNEC_14127.mRNA.2,FUNEC_14127.mRNA.3	FUNEC_14127.mRNA.1,FUNEC_14127.mRNA.2,FUNEC_14127.mRNA.3
FUNEC_14127	FUNEC_14127;RI:NODE_17_length_618767_cov_46.972023:569257:569569-569620:569699:-	FUNEC_14127.mRNA.3	FUNEC_14127.mRNA.1,FUNEC_14127.mRNA.2,FUNEC_14127.mRNA.3
FUNEC_14127	FUNEC_14127;RI:NODE_17_length_618767_cov_46.972023:569620:569699-569767:570208:-	FUNEC_14127.mRNA.4	FUNEC_14127.mRNA.4,FUNEC_14127.mRNA.2
FUNEC_14312	FUNEC_14312;RI:NODE_17_length_618767_cov_46.972023:615845:616261-616320:617901:-	FUNEC_14312.mRNA.2	FUNEC_14312.mRNA.1,FUNEC_14312.mRNA.2
FUNEC_12693	FUNEC_12693;RI:NODE_180_length_67152_cov_54.306222:3362:3591-3643:4006:+	FUNEC_12693.mRNA.2	FUNEC_12693.mRNA.1,FUNEC_12693.mRNA.2
FUNEC_12688	FUNEC_12688;RI:NODE_180_length_67152_cov_54.306222:37358:37601-37679:37744:+	FUNEC_12688.mRNA.2	FUNEC_12688.mRNA.1,FUNEC_12688.mRNA.2
FUNEC_07157	FUNEC_07157;RI:NODE_181_length_66902_cov_51.649432:8066:8711-9079:9734:+	FUNEC_07157.mRNA.2	FUNEC_07157.mRNA.1,FUNEC_07157.mRNA.2
FUNEC_07162	FUNEC_07162;RI:NODE_181_length_66902_cov_51.649432:22067:23525-23626:24446:+	FUNEC_07162.mRNA.2	FUNEC_07162.mRNA.2,FUNEC_07162.mRNA.1
FUNEC_07162	FUNEC_07162;RI:NODE_181_length_66902_cov_51.649432:23626:24446-24529:26004:+	FUNEC_07162.mRNA.3	FUNEC_07162.mRNA.3,FUNEC_07162.mRNA.1
FUNEC_07162	FUNEC_07162;RI:NODE_181_length_66902_cov_51.649432:22067:23525-23626:26004:+	FUNEC_07162.mRNA.4	FUNEC_07162.mRNA.3,FUNEC_07162.mRNA.4
FUNEC_07162	FUNEC_07162;RI:NODE_181_length_66902_cov_51.649432:22067:24446-24529:26004:+	FUNEC_07162.mRNA.4	FUNEC_07162.mRNA.2,FUNEC_07162.mRNA.4
FUNEC_07159	FUNEC_07159;RI:NODE_181_length_66902_cov_51.649432:30089:30199-30270:30667:+	FUNEC_07159.mRNA.2	FUNEC_07159.mRNA.1,FUNEC_07159.mRNA.2
FUNEC_07150	FUNEC_07150;RI:NODE_181_length_66902_cov_51.649432:47548:47882-48035:48522:-	FUNEC_07150.mRNA.2	FUNEC_07150.mRNA.1,FUNEC_07150.mRNA.2
FUNEC_09372	FUNEC_09372;RI:NODE_182_length_65588_cov_45.664009:10681:11484-11544:14093:-	FUNEC_09372.mRNA.2	FUNEC_09372.mRNA.1,FUNEC_09372.mRNA.2
FUNEC_09374	FUNEC_09374;RI:NODE_182_length_65588_cov_45.664009:15005:15484-15582:15686:+	FUNEC_09374.mRNA.2	FUNEC_09374.mRNA.3,FUNEC_09374.mRNA.1,FUNEC_09374.mRNA.2
FUNEC_09374	FUNEC_09374;RI:NODE_182_length_65588_cov_45.664009:15797:16487-16542:18856:+	FUNEC_09374.mRNA.3	FUNEC_09374.mRNA.1,FUNEC_09374.mRNA.3,FUNEC_09374.mRNA.2
FUNEC_09374	FUNEC_09374;RI:NODE_182_length_65588_cov_45.664009:15582:15686-15797:16487:+	FUNEC_09374.mRNA.4	FUNEC_09374.mRNA.1,FUNEC_09374.mRNA.4
FUNEC_09376	FUNEC_09376;RI:NODE_182_length_65588_cov_45.664009:26755:27360-27418:27511:+	FUNEC_09376.mRNA.2	FUNEC_09376.mRNA.2,FUNEC_09376.mRNA.4,FUNEC_09376.mRNA.1
FUNEC_09376	FUNEC_09376;RI:NODE_182_length_65588_cov_45.664009:21233:26692-26755:27360:+	FUNEC_09376.mRNA.3	FUNEC_09376.mRNA.1,FUNEC_09376.mRNA.3,FUNEC_09376.mRNA.4
FUNEC_03464	FUNEC_03464;RI:NODE_183_length_61996_cov_45.120917:21089:21343-21411:22333:-	FUNEC_03464.mRNA.2	FUNEC_03464.mRNA.2,FUNEC_03464.mRNA.1
FUNEC_03471	FUNEC_03471;RI:NODE_183_length_61996_cov_45.120917:52989:53268-53330:53674:-	FUNEC_03471.mRNA.2	FUNEC_03471.mRNA.1,FUNEC_03471.mRNA.2
FUNEC_03469	FUNEC_03469;RI:NODE_183_length_61996_cov_45.120917:29091:29111-29219:29504:+	FUNEC_03469.mRNA.10,FUNEC_03469.mRNA.14,FUNEC_03469.mRNA.2,FUNEC_03469.mRNA.8	FUNEC_03469.mRNA.14,FUNEC_03469.mRNA.2,FUNEC_03469.mRNA.1,FUNEC_03469.mRNA.8,FUNEC_03469.mRNA.10,FUNEC_03469.mRNA.16,FUNEC_03469.mRNA.11,FUNEC_03469.mRNA.4,FUNEC_03469.mRNA.5,FUNEC_03469.mRNA.17
FUNEC_03469	FUNEC_03469;RI:NODE_183_length_61996_cov_45.120917:34296:34660-34717:36297:+	FUNEC_03469.mRNA.10,FUNEC_03469.mRNA.12,FUNEC_03469.mRNA.17,FUNEC_03469.mRNA.5,FUNEC_03469.mRNA.9	FUNEC_03469.mRNA.2,FUNEC_03469.mRNA.1,FUNEC_03469.mRNA.3,FUNEC_03469.mRNA.6,FUNEC_03469.mRNA.10,FUNEC_03469.mRNA.16,FUNEC_03469.mRNA.12,FUNEC_03469.mRNA.5,FUNEC_03469.mRNA.17,FUNEC_03469.mRNA.9
FUNEC_03469	FUNEC_03469;RI:NODE_183_length_61996_cov_45.120917:31139:34245-34296:36297:+	FUNEC_03469.mRNA.11,FUNEC_03469.mRNA.13,FUNEC_03469.mRNA.14,FUNEC_03469.mRNA.15	FUNEC_03469.mRNA.14,FUNEC_03469.mRNA.13,FUNEC_03469.mRNA.15,FUNEC_03469.mRNA.10,FUNEC_03469.mRNA.11,FUNEC_03469.mRNA.12,FUNEC_03469.mRNA.5,FUNEC_03469.mRNA.9
FUNEC_03469	FUNEC_03469;RI:NODE_183_length_61996_cov_45.120917:31139:34660-34717:36297:+	FUNEC_03469.mRNA.11,FUNEC_03469.mRNA.13,FUNEC_03469.mRNA.14,FUNEC_03469.mRNA.15	FUNEC_03469.mRNA.14,FUNEC_03469.mRNA.8,FUNEC_03469.mRNA.13,FUNEC_03469.mRNA.15,FUNEC_03469.mRNA.11,FUNEC_03469.mRNA.4,FUNEC_03469.mRNA.7
FUNEC_03469	FUNEC_03469;RI:NODE_183_length_61996_cov_45.120917:29091:29504-29791:30319:+	FUNEC_03469.mRNA.12,FUNEC_03469.mRNA.15,FUNEC_03469.mRNA.6	FUNEC_03469.mRNA.14,FUNEC_03469.mRNA.2,FUNEC_03469.mRNA.6,FUNEC_03469.mRNA.8,FUNEC_03469.mRNA.15,FUNEC_03469.mRNA.10,FUNEC_03469.mRNA.12
FUNEC_03469	FUNEC_03469;RI:NODE_183_length_61996_cov_45.120917:29091:29111-29219:30319:+	FUNEC_03469.mRNA.12,FUNEC_03469.mRNA.15,FUNEC_03469.mRNA.6	FUNEC_03469.mRNA.3,FUNEC_03469.mRNA.6,FUNEC_03469.mRNA.13,FUNEC_03469.mRNA.15,FUNEC_03469.mRNA.12,FUNEC_03469.mRNA.9,FUNEC_03469.mRNA.7
FUNEC_03469	FUNEC_03469;RI:NODE_183_length_61996_cov_45.120917:29219:29504-29791:30319:+	FUNEC_03469.mRNA.13,FUNEC_03469.mRNA.3,FUNEC_03469.mRNA.7,FUNEC_03469.mRNA.9	FUNEC_03469.mRNA.1,FUNEC_03469.mRNA.3,FUNEC_03469.mRNA.13,FUNEC_03469.mRNA.11,FUNEC_03469.mRNA.4,FUNEC_03469.mRNA.5,FUNEC_03469.mRNA.9,FUNEC_03469.mRNA.7
FUNEC_03469	FUNEC_03469;RI:NODE_183_length_61996_cov_45.120917:31139:34245-34296:34660:+	FUNEC_03469.mRNA.4,FUNEC_03469.mRNA.7,FUNEC_03469.mRNA.8	FUNEC_03469.mRNA.2,FUNEC_03469.mRNA.1,FUNEC_03469.mRNA.3,FUNEC_03469.mRNA.6,FUNEC_03469.mRNA.8,FUNEC_03469.mRNA.4,FUNEC_03469.mRNA.7
FUNEC_03456	FUNEC_03456;RI:NODE_183_length_61996_cov_45.120917:56815:57292-57440:57572:+	FUNEC_03456.mRNA.2	FUNEC_03456.mRNA.1,FUNEC_03456.mRNA.2
FUNEC_03456	FUNEC_03456;RI:NODE_183_length_61996_cov_45.120917:56815:57572-57650:58495:+	FUNEC_03456.mRNA.3	FUNEC_03456.mRNA.3,FUNEC_03456.mRNA.2
FUNEC_02851	FUNEC_02851;RI:NODE_184_length_61488_cov_49.972706:48188:48391-48479:48917:+	FUNEC_02851.mRNA.3	FUNEC_02851.mRNA.3,FUNEC_02851.mRNA.2
FUNEC_02851	FUNEC_02851;RI:NODE_184_length_61488_cov_49.972706:48188:48391-48459:48917:+	FUNEC_02851.mRNA.3	FUNEC_02851.mRNA.3,FUNEC_02851.mRNA.1
FUNEC_02849	FUNEC_02849;RI:NODE_184_length_61488_cov_49.972706:1589:2980-3031:3259:-	FUNEC_02849.mRNA.3	FUNEC_02849.mRNA.2,FUNEC_02849.mRNA.3
FUNEC_02849	FUNEC_02849;RI:NODE_184_length_61488_cov_49.972706:1589:2876-3031:3259:-	FUNEC_02849.mRNA.3	FUNEC_02849.mRNA.3,FUNEC_02849.mRNA.1
FUNEC_02838	FUNEC_02838;RI:NODE_184_length_61488_cov_49.972706:49246:49932-49986:50151:-	FUNEC_02838.mRNA.2	FUNEC_02838.mRNA.1,FUNEC_02838.mRNA.2
FUNEC_11328	FUNEC_11328;RI:NODE_185_length_61073_cov_46.886701:21767:21830-21884:21987:+	FUNEC_11328.mRNA.2	FUNEC_11328.mRNA.2,FUNEC_11328.mRNA.1
FUNEC_11328	FUNEC_11328;RI:NODE_185_length_61073_cov_46.886701:21334:21716-21767:21987:+	FUNEC_11328.mRNA.3	FUNEC_11328.mRNA.3,FUNEC_11328.mRNA.2
FUNEC_11319	FUNEC_11319;RI:NODE_185_length_61073_cov_46.886701:28037:28777-28836:28983:+	FUNEC_11319.mRNA.2	FUNEC_11319.mRNA.1,FUNEC_11319.mRNA.2
FUNEC_11319	FUNEC_11319;RI:NODE_185_length_61073_cov_46.886701:28836:28983-29038:30204:+	FUNEC_11319.mRNA.3	FUNEC_11319.mRNA.1,FUNEC_11319.mRNA.3
FUNEC_11330	FUNEC_11330;RI:NODE_185_length_61073_cov_46.886701:36754:36934-37116:37163:+	FUNEC_11330.mRNA.2	FUNEC_11330.mRNA.2,FUNEC_11330.mRNA.1
FUNEC_11333	FUNEC_11333;RI:NODE_185_length_61073_cov_46.886701:34922:35394-35500:36102:-	FUNEC_11333.mRNA.2	FUNEC_11333.mRNA.2,FUNEC_11333.mRNA.1,FUNEC_11333.mRNA.4
FUNEC_11333	FUNEC_11333;RI:NODE_185_length_61073_cov_46.886701:34714:34855-34922:35394:-	FUNEC_11333.mRNA.3	FUNEC_11333.mRNA.1,FUNEC_11333.mRNA.3
FUNEC_11333	FUNEC_11333;RI:NODE_185_length_61073_cov_46.886701:34295:34654-34714:34855:-	FUNEC_11333.mRNA.4	FUNEC_11333.mRNA.2,FUNEC_11333.mRNA.1,FUNEC_11333.mRNA.4
FUNEC_01101	FUNEC_01101;RI:NODE_187_length_59703_cov_43.332757:704:1498-1685:1918:+	FUNEC_01101.mRNA.3,FUNEC_01101.mRNA.5	FUNEC_01101.mRNA.5,FUNEC_01101.mRNA.1,FUNEC_01101.mRNA.3
FUNEC_01101	FUNEC_01101;RI:NODE_187_length_59703_cov_43.332757:704:1918-2091:2196:+	FUNEC_01101.mRNA.4	FUNEC_01101.mRNA.4,FUNEC_01101.mRNA.3
FUNEC_01101	FUNEC_01101;RI:NODE_187_length_59703_cov_43.332757:704:1967-2091:2196:+	FUNEC_01101.mRNA.4	FUNEC_01101.mRNA.4,FUNEC_01101.mRNA.2
FUNEC_01101	FUNEC_01101;RI:NODE_187_length_59703_cov_43.332757:2091:2196-2260:2602:+	FUNEC_01101.mRNA.5	FUNEC_01101.mRNA.5,FUNEC_01101.mRNA.2,FUNEC_01101.mRNA.1,FUNEC_01101.mRNA.3
FUNEC_01101	FUNEC_01101;RI:NODE_187_length_59703_cov_43.332757:704:2196-2260:2602:+	FUNEC_01101.mRNA.6	FUNEC_01101.mRNA.4,FUNEC_01101.mRNA.6
FUNEC_01101	FUNEC_01101;RI:NODE_187_length_59703_cov_43.332757:704:1918-2091:2602:+	FUNEC_01101.mRNA.6	FUNEC_01101.mRNA.5,FUNEC_01101.mRNA.6
FUNEC_01092	FUNEC_01092;RI:NODE_187_length_59703_cov_43.332757:17037:17315-17366:17921:+	FUNEC_01092.mRNA.2,FUNEC_01092.mRNA.5	FUNEC_01092.mRNA.7,FUNEC_01092.mRNA.1,FUNEC_01092.mRNA.5,FUNEC_01092.mRNA.4,FUNEC_01092.mRNA.3,FUNEC_01092.mRNA.2,FUNEC_01092.mRNA.6,FUNEC_01092.mRNA.8
FUNEC_01092	FUNEC_01092;RI:NODE_187_length_59703_cov_43.332757:12515:14560-14918:15231:+	FUNEC_01092.mRNA.3,FUNEC_01092.mRNA.5	FUNEC_01092.mRNA.1,FUNEC_01092.mRNA.3,FUNEC_01092.mRNA.2,FUNEC_01092.mRNA.5
FUNEC_01092	FUNEC_01092;RI:NODE_187_length_59703_cov_43.332757:14918:15231-15458:15620:+	FUNEC_01092.mRNA.4	FUNEC_01092.mRNA.4,FUNEC_01092.mRNA.1,FUNEC_01092.mRNA.2
FUNEC_01092	FUNEC_01092;RI:NODE_187_length_59703_cov_43.332757:12515:14560-14918:15620:+	FUNEC_01092.mRNA.6	FUNEC_01092.mRNA.4,FUNEC_01092.mRNA.6
FUNEC_01092	FUNEC_01092;RI:NODE_187_length_59703_cov_43.332757:12515:15231-15458:15620:+	FUNEC_01092.mRNA.6	FUNEC_01092.mRNA.3,FUNEC_01092.mRNA.6,FUNEC_01092.mRNA.5
FUNEC_01092	FUNEC_01092;RI:NODE_187_length_59703_cov_43.332757:14918:15620-15682:16985:+	FUNEC_01092.mRNA.7	FUNEC_01092.mRNA.4,FUNEC_01092.mRNA.7
FUNEC_01092	FUNEC_01092;RI:NODE_187_length_59703_cov_43.332757:12515:14560-14918:16985:+	FUNEC_01092.mRNA.8	FUNEC_01092.mRNA.8,FUNEC_01092.mRNA.7
FUNEC_01092	FUNEC_01092;RI:NODE_187_length_59703_cov_43.332757:12515:15620-15682:16985:+	FUNEC_01092.mRNA.8	FUNEC_01092.mRNA.8,FUNEC_01092.mRNA.6
FUNEC_01103	FUNEC_01103;RI:NODE_187_length_59703_cov_43.332757:28080:28525-28587:28772:-	FUNEC_01103.mRNA.6	FUNEC_01103.mRNA.3,FUNEC_01103.mRNA.4,FUNEC_01103.mRNA.1,FUNEC_01103.mRNA.2,FUNEC_01103.mRNA.5,FUNEC_01103.mRNA.6
FUNEC_01103	FUNEC_01103;RI:NODE_187_length_59703_cov_43.332757:28828:28859-28920:28972:-	FUNEC_01103.mRNA.2,FUNEC_01103.mRNA.4	FUNEC_01103.mRNA.1,FUNEC_01103.mRNA.2,FUNEC_01103.mRNA.4,FUNEC_01103.mRNA.3
FUNEC_01103	FUNEC_01103;RI:NODE_187_length_59703_cov_43.332757:27391:27511-27574:27673:-	FUNEC_01103.mRNA.3,FUNEC_01103.mRNA.4	FUNEC_01103.mRNA.3,FUNEC_01103.mRNA.4,FUNEC_01103.mRNA.1,FUNEC_01103.mRNA.2,FUNEC_01103.mRNA.5,FUNEC_01103.mRNA.6
FUNEC_01103	FUNEC_01103;RI:NODE_187_length_59703_cov_43.332757:28828:28972-29040:31805:-	FUNEC_01103.mRNA.5	FUNEC_01103.mRNA.5,FUNEC_01103.mRNA.2,FUNEC_01103.mRNA.4
FUNEC_01105	FUNEC_01105;RI:NODE_187_length_59703_cov_43.332757:34349:34692-34757:35380:-	FUNEC_01105.mRNA.3	FUNEC_01105.mRNA.1,FUNEC_01105.mRNA.3
FUNEC_01094	FUNEC_01094;RI:NODE_187_length_59703_cov_43.332757:36521:37941-38003:38398:-	FUNEC_01094.mRNA.2	FUNEC_01094.mRNA.1,FUNEC_01094.mRNA.2
FUNEC_16035	FUNEC_16035;RI:NODE_188_length_59257_cov_51.843569:10582:10895-10959:11712:-	FUNEC_16035.mRNA.2	FUNEC_16035.mRNA.1,FUNEC_16035.mRNA.2
FUNEC_16032	FUNEC_16032;RI:NODE_188_length_59257_cov_51.843569:53217:53654-53700:53833:-	FUNEC_16032.mRNA.3	FUNEC_16032.mRNA.1,FUNEC_16032.mRNA.3
FUNEC_16032	FUNEC_16032;RI:NODE_188_length_59257_cov_51.843569:52035:53152-53217:53654:-	FUNEC_16032.mRNA.4	FUNEC_16032.mRNA.1,FUNEC_16032.mRNA.4
FUNEC_16031	FUNEC_16031;RI:NODE_188_length_59257_cov_51.843569:7714:7758-7817:7864:+	FUNEC_16031.mRNA.2	FUNEC_16031.mRNA.2,FUNEC_16031.mRNA.1
FUNEC_16031	FUNEC_16031;RI:NODE_188_length_59257_cov_51.843569:7514:7662-7714:7864:+	FUNEC_16031.mRNA.3	FUNEC_16031.mRNA.3,FUNEC_16031.mRNA.2
FUNEC_16030	FUNEC_16030;RI:NODE_188_length_59257_cov_51.843569:51722:51956-52007:53034:+	FUNEC_16030.mRNA.3	FUNEC_16030.mRNA.1,FUNEC_16030.mRNA.3
FUNEC_16030	FUNEC_16030;RI:NODE_188_length_59257_cov_51.843569:51722:51959-52007:53034:+	FUNEC_16030.mRNA.3	FUNEC_16030.mRNA.3,FUNEC_16030.mRNA.2
FUNEC_16023	FUNEC_16023;RI:NODE_188_length_59257_cov_51.843569:55520:55973-56046:56571:+	FUNEC_16023.mRNA.3	FUNEC_16023.mRNA.2,FUNEC_16023.mRNA.3
FUNEC_16023	FUNEC_16023;RI:NODE_188_length_59257_cov_51.843569:55520:55973-56018:56571:+	FUNEC_16023.mRNA.3	FUNEC_16023.mRNA.1,FUNEC_16023.mRNA.3,FUNEC_16023.mRNA.4
FUNEC_16023	FUNEC_16023;RI:NODE_188_length_59257_cov_51.843569:54672:54937-54987:55468:+	FUNEC_16023.mRNA.4	FUNEC_16023.mRNA.2,FUNEC_16023.mRNA.1,FUNEC_16023.mRNA.4,FUNEC_16023.mRNA.3
FUNEC_00589	FUNEC_00589;RI:NODE_189_length_59060_cov_48.525593:5555:6098-6172:6615:-	FUNEC_00589.mRNA.2	FUNEC_00589.mRNA.2,FUNEC_00589.mRNA.1
FUNEC_00605	FUNEC_00605;RI:NODE_189_length_59060_cov_48.525593:37430:38122-38181:38704:-	FUNEC_00605.mRNA.2	FUNEC_00605.mRNA.2,FUNEC_00605.mRNA.1
FUNEC_01341	FUNEC_01341;RI:NODE_18_length_590638_cov_49.438379:67857:68053-68137:69087:+	FUNEC_01341.mRNA.2,FUNEC_01341.mRNA.7	FUNEC_01341.mRNA.7,FUNEC_01341.mRNA.1,FUNEC_01341.mRNA.2,FUNEC_01341.mRNA.3
FUNEC_01341	FUNEC_01341;RI:NODE_18_length_590638_cov_49.438379:67398:67568-67713:67802:+	FUNEC_01341.mRNA.3,FUNEC_01341.mRNA.7	FUNEC_01341.mRNA.7,FUNEC_01341.mRNA.2,FUNEC_01341.mRNA.1,FUNEC_01341.mRNA.3
FUNEC_01341	FUNEC_01341;RI:NODE_18_length_590638_cov_49.438379:67713:67802-67857:68053:+	FUNEC_01341.mRNA.4	FUNEC_01341.mRNA.4,FUNEC_01341.mRNA.1
FUNEC_01341	FUNEC_01341;RI:NODE_18_length_590638_cov_49.438379:67398:67568-67713:68053:+	FUNEC_01341.mRNA.5	FUNEC_01341.mRNA.4,FUNEC_01341.mRNA.5
FUNEC_01341	FUNEC_01341;RI:NODE_18_length_590638_cov_49.438379:67398:67802-67857:68053:+	FUNEC_01341.mRNA.5	FUNEC_01341.mRNA.5,FUNEC_01341.mRNA.3
FUNEC_01341	FUNEC_01341;RI:NODE_18_length_590638_cov_49.438379:67713:67802-67857:69087:+	FUNEC_01341.mRNA.6	FUNEC_01341.mRNA.6,FUNEC_01341.mRNA.2
FUNEC_01341	FUNEC_01341;RI:NODE_18_length_590638_cov_49.438379:67713:68053-68137:69087:+	FUNEC_01341.mRNA.6	FUNEC_01341.mRNA.4,FUNEC_01341.mRNA.6
FUNEC_01341	FUNEC_01341;RI:NODE_18_length_590638_cov_49.438379:67398:67568-67713:69087:+	FUNEC_01341.mRNA.8	FUNEC_01341.mRNA.8,FUNEC_01341.mRNA.6
FUNEC_01341	FUNEC_01341;RI:NODE_18_length_590638_cov_49.438379:67398:68053-68137:69087:+	FUNEC_01341.mRNA.8	FUNEC_01341.mRNA.8,FUNEC_01341.mRNA.5
FUNEC_01341	FUNEC_01341;RI:NODE_18_length_590638_cov_49.438379:67398:67802-67857:69087:+	FUNEC_01341.mRNA.8	FUNEC_01341.mRNA.7,FUNEC_01341.mRNA.8
FUNEC_01234	FUNEC_01234;RI:NODE_18_length_590638_cov_49.438379:115122:115831-115893:116098:+	FUNEC_01234.mRNA.2	FUNEC_01234.mRNA.2,FUNEC_01234.mRNA.4,FUNEC_01234.mRNA.1
FUNEC_01234	FUNEC_01234;RI:NODE_18_length_590638_cov_49.438379:115893:116098-116156:116229:+	FUNEC_01234.mRNA.3	FUNEC_01234.mRNA.1,FUNEC_01234.mRNA.3
FUNEC_01234	FUNEC_01234;RI:NODE_18_length_590638_cov_49.438379:116156:116229-116289:116325:+	FUNEC_01234.mRNA.4	FUNEC_01234.mRNA.1,FUNEC_01234.mRNA.2,FUNEC_01234.mRNA.4
FUNEC_01299	FUNEC_01299;RI:NODE_18_length_590638_cov_49.438379:169490:169648-169713:170401:+	FUNEC_01299.mRNA.2,FUNEC_01299.mRNA.4	FUNEC_01299.mRNA.3,FUNEC_01299.mRNA.4,FUNEC_01299.mRNA.1,FUNEC_01299.mRNA.2,FUNEC_01299.mRNA.5
FUNEC_01299	FUNEC_01299;RI:NODE_18_length_590638_cov_49.438379:170857:170864-170927:171373:+	FUNEC_01299.mRNA.3,FUNEC_01299.mRNA.4	FUNEC_01299.mRNA.2,FUNEC_01299.mRNA.3,FUNEC_01299.mRNA.4,FUNEC_01299.mRNA.1
FUNEC_01299	FUNEC_01299;RI:NODE_18_length_590638_cov_49.438379:170467:170789-170857:170864:+	FUNEC_01299.mRNA.5	FUNEC_01299.mRNA.1,FUNEC_01299.mRNA.5,FUNEC_01299.mRNA.2
FUNEC_01404	FUNEC_01404;RI:NODE_18_length_590638_cov_49.438379:220682:220916-220983:221218:+	FUNEC_01404.mRNA.2,FUNEC_01404.mRNA.3	FUNEC_01404.mRNA.1,FUNEC_01404.mRNA.3,FUNEC_01404.mRNA.2
FUNEC_01404	FUNEC_01404;RI:NODE_18_length_590638_cov_49.438379:222101:222555-222638:223711:+	FUNEC_01404.mRNA.3	FUNEC_01404.mRNA.3,FUNEC_01404.mRNA.4,FUNEC_01404.mRNA.2
FUNEC_01404	FUNEC_01404;RI:NODE_18_length_590638_cov_49.438379:220682:221218-221275:222036:+	FUNEC_01404.mRNA.4	FUNEC_01404.mRNA.3,FUNEC_01404.mRNA.4,FUNEC_01404.mRNA.2
FUNEC_01312	FUNEC_01312;RI:NODE_18_length_590638_cov_49.438379:293884:295426-295541:300257:+	FUNEC_01312.mRNA.2	FUNEC_01312.mRNA.1,FUNEC_01312.mRNA.2
FUNEC_01349	FUNEC_01349;RI:NODE_18_length_590638_cov_49.438379:337007:338474-338533:339458:+	FUNEC_01349.mRNA.2	FUNEC_01349.mRNA.2,FUNEC_01349.mRNA.1
FUNEC_01417	FUNEC_01417;RI:NODE_18_length_590638_cov_49.438379:345475:345553-345613:348954:+	FUNEC_01417.mRNA.2	FUNEC_01417.mRNA.2,FUNEC_01417.mRNA.1
FUNEC_01417	FUNEC_01417;RI:NODE_18_length_590638_cov_49.438379:342803:345420-345475:345553:+	FUNEC_01417.mRNA.3	FUNEC_01417.mRNA.1,FUNEC_01417.mRNA.3
FUNEC_01272	FUNEC_01272;RI:NODE_18_length_590638_cov_49.438379:352440:354303-354356:354764:+	FUNEC_01272.mRNA.2	FUNEC_01272.mRNA.2,FUNEC_01272.mRNA.1
FUNEC_01415	FUNEC_01415;RI:NODE_18_length_590638_cov_49.438379:427090:427268-427321:427351:+	FUNEC_01415.mRNA.2,FUNEC_01415.mRNA.5	FUNEC_01415.mRNA.5,FUNEC_01415.mRNA.2,FUNEC_01415.mRNA.1
FUNEC_01415	FUNEC_01415;RI:NODE_18_length_590638_cov_49.438379:426492:427031-427090:427268:+	FUNEC_01415.mRNA.3	FUNEC_01415.mRNA.3,FUNEC_01415.mRNA.4,FUNEC_01415.mRNA.1
FUNEC_01415	FUNEC_01415;RI:NODE_18_length_590638_cov_49.438379:426492:427268-427321:427351:+	FUNEC_01415.mRNA.6,FUNEC_01415.mRNA.7	FUNEC_01415.mRNA.3,FUNEC_01415.mRNA.6,FUNEC_01415.mRNA.7
FUNEC_01415	FUNEC_01415;RI:NODE_18_length_590638_cov_49.438379:426492:427031-427090:427351:+	FUNEC_01415.mRNA.6,FUNEC_01415.mRNA.7	FUNEC_01415.mRNA.5,FUNEC_01415.mRNA.6,FUNEC_01415.mRNA.2,FUNEC_01415.mRNA.7
[truncated: 4,917 more rows]

## Sheet: RI-upregulated
Intron Retention (RI) events in differentially upregulated (when grown with a pathogen Diaporthe) transcripts of EC4
Gene_id	ID of the event (<gene_id>;<event-type>:<seqname>:<coordinates-of-the-event>:<strand>)	alternative_transcripts	total_transcripts (IDs of all transcripts that define either of the two forms of the event (e.g. inclusion and skipping) and contribute to the denominator of the PSI formula. For more details see SUPPA2 tool)
FUNEC_09521	FUNEC_09521;RI:NODE_100_length_196189_cov_51.379212:27840:31889-31943:32280:+	FUNEC_09521.mRNA.7	FUNEC_09521.mRNA.5,FUNEC_09521.mRNA.7
FUNEC_09521	FUNEC_09521;RI:NODE_100_length_196189_cov_51.379212:28839:31889-31943:32280:+	FUNEC_09521.mRNA.3	FUNEC_09521.mRNA.1,FUNEC_09521.mRNA.3
FUNEC_09521	FUNEC_09521;RI:NODE_100_length_196189_cov_51.379212:31943:32215-32349:32983:+	FUNEC_09521.mRNA.4	FUNEC_09521.mRNA.2,FUNEC_09521.mRNA.4
FUNEC_09521	FUNEC_09521;RI:NODE_100_length_196189_cov_51.379212:31943:32280-32333:32983:+	FUNEC_09521.mRNA.4	FUNEC_09521.mRNA.1,FUNEC_09521.mRNA.5,FUNEC_09521.mRNA.4
FUNEC_09521	FUNEC_09521;RI:NODE_100_length_196189_cov_51.379212:28839:32280-32333:32983:+	FUNEC_09521.mRNA.6	FUNEC_09521.mRNA.3,FUNEC_09521.mRNA.6
FUNEC_09521	FUNEC_09521;RI:NODE_100_length_196189_cov_51.379212:28839:31889-31943:32983:+	FUNEC_09521.mRNA.6	FUNEC_09521.mRNA.4,FUNEC_09521.mRNA.6
FUNEC_09541	FUNEC_09541;RI:NODE_100_length_196189_cov_51.379212:129567:129580-129677:129964:-	FUNEC_09541.mRNA.3	FUNEC_09541.mRNA.3,FUNEC_09541.mRNA.1
FUNEC_09541	FUNEC_09541;RI:NODE_100_length_196189_cov_51.379212:128849:129508-129567:129580:-	FUNEC_09541.mRNA.2	FUNEC_09541.mRNA.2,FUNEC_09541.mRNA.1
FUNEC_09512	FUNEC_09512;RI:NODE_100_length_196189_cov_51.379212:146469:146473-146527:147804:-	FUNEC_09512.mRNA.2	FUNEC_09512.mRNA.1,FUNEC_09512.mRNA.2
FUNEC_09512	FUNEC_09512;RI:NODE_100_length_196189_cov_51.379212:146527:147804-147860:148443:-	FUNEC_09512.mRNA.3	FUNEC_09512.mRNA.3,FUNEC_09512.mRNA.1
FUNEC_09512	FUNEC_09512;RI:NODE_100_length_196189_cov_51.379212:146469:147804-147860:148443:-	FUNEC_09512.mRNA.4	FUNEC_09512.mRNA.2,FUNEC_09512.mRNA.4
FUNEC_09512	FUNEC_09512;RI:NODE_100_length_196189_cov_51.379212:146469:146473-146527:148443:-	FUNEC_09512.mRNA.4	FUNEC_09512.mRNA.3,FUNEC_09512.mRNA.4
FUNEC_09512	FUNEC_09512;RI:NODE_100_length_196189_cov_51.379212:145947:146368-146469:148443:-	FUNEC_09512.mRNA.5	FUNEC_09512.mRNA.4,FUNEC_09512.mRNA.5
FUNEC_09395	FUNEC_09395;RI:NODE_101_length_196172_cov_45.303637:101847:102099-102154:104925:-	FUNEC_09395.mRNA.2	FUNEC_09395.mRNA.2,FUNEC_09395.mRNA.1
FUNEC_09400	FUNEC_09400;RI:NODE_101_length_196172_cov_45.303637:185224:186191-186301:187677:-	FUNEC_09400.mRNA.3	FUNEC_09400.mRNA.3,FUNEC_09400.mRNA.1
FUNEC_09400	FUNEC_09400;RI:NODE_101_length_196172_cov_45.303637:184250:185161-185224:186191:-	FUNEC_09400.mRNA.2	FUNEC_09400.mRNA.2,FUNEC_09400.mRNA.1
FUNEC_09384	FUNEC_09384;RI:NODE_101_length_196172_cov_45.303637:95346:95945-96090:97468:-	FUNEC_09384.mRNA.3,FUNEC_09384.mRNA.4	FUNEC_09384.mRNA.4,FUNEC_09384.mRNA.2,FUNEC_09384.mRNA.3,FUNEC_09384.mRNA.1
FUNEC_09384	FUNEC_09384;RI:NODE_101_length_196172_cov_45.303637:93422:94268-94456:94969:-	FUNEC_09384.mRNA.2,FUNEC_09384.mRNA.4	FUNEC_09384.mRNA.4,FUNEC_09384.mRNA.2,FUNEC_09384.mRNA.3,FUNEC_09384.mRNA.1
FUNEC_09430	FUNEC_09430;RI:NODE_101_length_196172_cov_45.303637:61168:61740-61836:62975:+	FUNEC_09430.mRNA.2	FUNEC_09430.mRNA.1,FUNEC_09430.mRNA.2
FUNEC_14506	FUNEC_14506;RI:NODE_102_length_194891_cov_46.261413:139032:139174-139321:140378:-	FUNEC_14506.mRNA.2,FUNEC_14506.mRNA.6,FUNEC_14506.mRNA.8	FUNEC_14506.mRNA.7,FUNEC_14506.mRNA.2,FUNEC_14506.mRNA.9,FUNEC_14506.mRNA.6,FUNEC_14506.mRNA.3,FUNEC_14506.mRNA.8,FUNEC_14506.mRNA.1
FUNEC_14506	FUNEC_14506;RI:NODE_102_length_194891_cov_46.261413:136410:136955-137010:137085:-	FUNEC_14506.mRNA.3,FUNEC_14506.mRNA.6	FUNEC_14506.mRNA.5,FUNEC_14506.mRNA.2,FUNEC_14506.mRNA.4,FUNEC_14506.mRNA.6,FUNEC_14506.mRNA.3,FUNEC_14506.mRNA.1
FUNEC_14506	FUNEC_14506;RI:NODE_102_length_194891_cov_46.261413:138398:138942-139032:139174:-	FUNEC_14506.mRNA.4	FUNEC_14506.mRNA.7,FUNEC_14506.mRNA.4,FUNEC_14506.mRNA.9,FUNEC_14506.mRNA.3,FUNEC_14506.mRNA.1
FUNEC_14506	FUNEC_14506;RI:NODE_102_length_194891_cov_46.261413:138398:139174-139321:140378:-	FUNEC_14506.mRNA.5	FUNEC_14506.mRNA.4,FUNEC_14506.mRNA.5
FUNEC_14506	FUNEC_14506;RI:NODE_102_length_194891_cov_46.261413:138398:138942-139032:140378:-	FUNEC_14506.mRNA.5	FUNEC_14506.mRNA.2,FUNEC_14506.mRNA.8,FUNEC_14506.mRNA.5,FUNEC_14506.mRNA.6
FUNEC_14506	FUNEC_14506;RI:NODE_102_length_194891_cov_46.261413:136410:136955-137010:137698:-	FUNEC_14506.mRNA.7,FUNEC_14506.mRNA.8	FUNEC_14506.mRNA.8,FUNEC_14506.mRNA.7,FUNEC_14506.mRNA.9
FUNEC_14484	FUNEC_14484;RI:NODE_102_length_194891_cov_46.261413:68285:68900-68966:68987:+	FUNEC_14484.mRNA.4	FUNEC_14484.mRNA.8,FUNEC_14484.mRNA.1,FUNEC_14484.mRNA.4
FUNEC_14484	FUNEC_14484;RI:NODE_102_length_194891_cov_46.261413:68285:68987-69047:69144:+	FUNEC_14484.mRNA.6	FUNEC_14484.mRNA.6,FUNEC_14484.mRNA.4
FUNEC_14484	FUNEC_14484;RI:NODE_102_length_194891_cov_46.261413:68285:69144-69207:69436:+	FUNEC_14484.mRNA.7	FUNEC_14484.mRNA.6,FUNEC_14484.mRNA.7
FUNEC_14484	FUNEC_14484;RI:NODE_102_length_194891_cov_46.261413:69499:70865-70923:71825:+	FUNEC_14484.mRNA.8	FUNEC_14484.mRNA.8,FUNEC_14484.mRNA.6,FUNEC_14484.mRNA.3,FUNEC_14484.mRNA.2,FUNEC_14484.mRNA.1,FUNEC_14484.mRNA.4,FUNEC_14484.mRNA.7,FUNEC_14484.mRNA.5
FUNEC_14484	FUNEC_14484;RI:NODE_102_length_194891_cov_46.261413:67513:68228-68285:68900:+	FUNEC_14484.mRNA.2,FUNEC_14484.mRNA.3,FUNEC_14484.mRNA.5	FUNEC_14484.mRNA.8,FUNEC_14484.mRNA.3,FUNEC_14484.mRNA.2,FUNEC_14484.mRNA.1,FUNEC_14484.mRNA.5
FUNEC_14484	FUNEC_14484;RI:NODE_102_length_194891_cov_46.261413:68966:68987-69047:69144:+	FUNEC_14484.mRNA.3	FUNEC_14484.mRNA.8,FUNEC_14484.mRNA.3,FUNEC_14484.mRNA.2,FUNEC_14484.mRNA.1
FUNEC_14484	FUNEC_14484;RI:NODE_102_length_194891_cov_46.261413:68966:69144-69207:69436:+	FUNEC_14484.mRNA.5	FUNEC_14484.mRNA.5,FUNEC_14484.mRNA.3
FUNEC_15007	FUNEC_15007;RI:NODE_104_length_191059_cov_51.232953:149267:149843-149896:150159:+	FUNEC_15007.mRNA.2	FUNEC_15007.mRNA.2,FUNEC_15007.mRNA.1
FUNEC_14996	FUNEC_14996;RI:NODE_104_length_191059_cov_51.232953:185889:186159-186229:186323:+	FUNEC_14996.mRNA.1,FUNEC_14996.mRNA.2	FUNEC_14996.mRNA.1,FUNEC_14996.mRNA.4,FUNEC_14996.mRNA.2
FUNEC_14996	FUNEC_14996;RI:NODE_104_length_191059_cov_51.232953:186829:186956-187015:188495:+	FUNEC_14996.mRNA.2,FUNEC_14996.mRNA.5	FUNEC_14996.mRNA.4,FUNEC_14996.mRNA.2,FUNEC_14996.mRNA.3,FUNEC_14996.mRNA.1,FUNEC_14996.mRNA.5
FUNEC_14996	FUNEC_14996;RI:NODE_104_length_191059_cov_51.232953:185889:186323-186380:186772:+	FUNEC_14996.mRNA.3,FUNEC_14996.mRNA.5	FUNEC_14996.mRNA.3,FUNEC_14996.mRNA.1,FUNEC_14996.mRNA.5,FUNEC_14996.mRNA.2
FUNEC_15004	FUNEC_15004;RI:NODE_104_length_191059_cov_51.232953:68156:68429-68512:69740:+	FUNEC_15004.mRNA.4	FUNEC_15004.mRNA.4,FUNEC_15004.mRNA.1
FUNEC_15004	FUNEC_15004;RI:NODE_104_length_191059_cov_51.232953:68156:68416-68512:69740:+	FUNEC_15004.mRNA.4	FUNEC_15004.mRNA.4,FUNEC_15004.mRNA.2
FUNEC_15004	FUNEC_15004;RI:NODE_104_length_191059_cov_51.232953:67831:68086-68156:68416:+	FUNEC_15004.mRNA.3	FUNEC_15004.mRNA.3,FUNEC_15004.mRNA.2
FUNEC_05031	FUNEC_05031;RI:NODE_106_length_187300_cov_45.897655:14068:14640-14704:16807:-	FUNEC_05031.mRNA.2	FUNEC_05031.mRNA.1,FUNEC_05031.mRNA.2
FUNEC_05010	FUNEC_05010;RI:NODE_106_length_187300_cov_45.897655:146350:147087-147143:147383:-	FUNEC_05010.mRNA.4	FUNEC_05010.mRNA.1,FUNEC_05010.mRNA.4
FUNEC_05010	FUNEC_05010;RI:NODE_106_length_187300_cov_45.897655:144568:146021-146080:146290:-	FUNEC_05010.mRNA.3	FUNEC_05010.mRNA.1,FUNEC_05010.mRNA.2,FUNEC_05010.mRNA.3,FUNEC_05010.mRNA.4
FUNEC_04993	FUNEC_04993;RI:NODE_106_length_187300_cov_45.897655:162673:163721-163777:165177:+	FUNEC_04993.mRNA.2,FUNEC_04993.mRNA.3	FUNEC_04993.mRNA.3,FUNEC_04993.mRNA.2,FUNEC_04993.mRNA.1,FUNEC_04993.mRNA.5,FUNEC_04993.mRNA.4
FUNEC_04993	FUNEC_04993;RI:NODE_106_length_187300_cov_45.897655:165301:165784-165862:166229:+	FUNEC_04993.mRNA.3,FUNEC_04993.mRNA.1,FUNEC_04993.mRNA.4,FUNEC_04993.mRNA.5	FUNEC_04993.mRNA.3,FUNEC_04993.mRNA.2,FUNEC_04993.mRNA.1,FUNEC_04993.mRNA.5,FUNEC_04993.mRNA.4
FUNEC_04993	FUNEC_04993;RI:NODE_106_length_187300_cov_45.897655:168624:169204-169273:169620:+	FUNEC_04993.mRNA.4	FUNEC_04993.mRNA.1,FUNEC_04993.mRNA.4
FUNEC_04993	FUNEC_04993;RI:NODE_106_length_187300_cov_45.897655:168624:169243-169273:169620:+	FUNEC_04993.mRNA.4	FUNEC_04993.mRNA.3,FUNEC_04993.mRNA.4,FUNEC_04993.mRNA.2
FUNEC_04993	FUNEC_04993;RI:NODE_106_length_187300_cov_45.897655:169273:169620-169686:170825:+	FUNEC_04993.mRNA.5	FUNEC_04993.mRNA.5,FUNEC_04993.mRNA.1
FUNEC_10979	FUNEC_10979;RI:NODE_107_length_186558_cov_48.385295:35710:36011-36068:36678:+	FUNEC_10979.mRNA.2	FUNEC_10979.mRNA.1,FUNEC_10979.mRNA.2
FUNEC_10981	FUNEC_10981;RI:NODE_107_length_186558_cov_48.385295:57352:57563-57634:58181:+	FUNEC_10981.mRNA.2,FUNEC_10981.mRNA.7	FUNEC_10981.mRNA.9,FUNEC_10981.mRNA.4,FUNEC_10981.mRNA.3,FUNEC_10981.mRNA.7,FUNEC_10981.mRNA.1,FUNEC_10981.mRNA.2
FUNEC_10981	FUNEC_10981;RI:NODE_107_length_186558_cov_48.385295:58234:58601-58659:60281:+	FUNEC_10981.mRNA.3,FUNEC_10981.mRNA.8,FUNEC_10981.mRNA.9,FUNEC_10981.mRNA.12	FUNEC_10981.mRNA.9,FUNEC_10981.mRNA.4,FUNEC_10981.mRNA.10,FUNEC_10981.mRNA.11,FUNEC_10981.mRNA.3,FUNEC_10981.mRNA.2,FUNEC_10981.mRNA.5,FUNEC_10981.mRNA.12,FUNEC_10981.mRNA.7,FUNEC_10981.mRNA.1,FUNEC_10981.mRNA.6,FUNEC_10981.mRNA.8
FUNEC_10981	FUNEC_10981;RI:NODE_107_length_186558_cov_48.385295:57232:57263-57352:57563:+	FUNEC_10981.mRNA.5,FUNEC_10981.mRNA.8	FUNEC_10981.mRNA.1,FUNEC_10981.mRNA.3,FUNEC_10981.mRNA.8,FUNEC_10981.mRNA.5
FUNEC_10981	FUNEC_10981;RI:NODE_107_length_186558_cov_48.385295:57232:57563-57634:58181:+	FUNEC_10981.mRNA.6	FUNEC_10981.mRNA.6,FUNEC_10981.mRNA.8,FUNEC_10981.mRNA.5
FUNEC_10981	FUNEC_10981;RI:NODE_107_length_186558_cov_48.385295:57232:57263-57352:58181:+	FUNEC_10981.mRNA.6	FUNEC_10981.mRNA.6,FUNEC_10981.mRNA.2
FUNEC_10981	FUNEC_10981;RI:NODE_107_length_186558_cov_48.385295:55078:57109-57232:57263:+	FUNEC_10981.mRNA.4,FUNEC_10981.mRNA.7,FUNEC_10981.mRNA.9	FUNEC_10981.mRNA.9,FUNEC_10981.mRNA.4,FUNEC_10981.mRNA.3,FUNEC_10981.mRNA.7,FUNEC_10981.mRNA.1,FUNEC_10981.mRNA.2
FUNEC_10981	FUNEC_10981;RI:NODE_107_length_186558_cov_48.385295:55078:57263-57352:57563:+	FUNEC_10981.mRNA.10,FUNEC_10981.mRNA.12	FUNEC_10981.mRNA.9,FUNEC_10981.mRNA.12,FUNEC_10981.mRNA.10,FUNEC_10981.mRNA.4
FUNEC_10981	FUNEC_10981;RI:NODE_107_length_186558_cov_48.385295:55078:57109-57232:57563:+	FUNEC_10981.mRNA.10,FUNEC_10981.mRNA.12	FUNEC_10981.mRNA.12,FUNEC_10981.mRNA.10,FUNEC_10981.mRNA.8,FUNEC_10981.mRNA.5
FUNEC_10981	FUNEC_10981;RI:NODE_107_length_186558_cov_48.385295:55078:57263-57352:58181:+	FUNEC_10981.mRNA.11	FUNEC_10981.mRNA.7,FUNEC_10981.mRNA.11
FUNEC_10981	FUNEC_10981;RI:NODE_107_length_186558_cov_48.385295:55078:57109-57232:58181:+	FUNEC_10981.mRNA.11	FUNEC_10981.mRNA.6,FUNEC_10981.mRNA.11
FUNEC_10981	FUNEC_10981;RI:NODE_107_length_186558_cov_48.385295:55078:57563-57634:58181:+	FUNEC_10981.mRNA.11	FUNEC_10981.mRNA.12,FUNEC_10981.mRNA.10,FUNEC_10981.mRNA.11
FUNEC_11013	FUNEC_11013;RI:NODE_107_length_186558_cov_48.385295:79573:80143-80218:84369:+	FUNEC_11013.mRNA.4	FUNEC_11013.mRNA.4,FUNEC_11013.mRNA.2
FUNEC_11013	FUNEC_11013;RI:NODE_107_length_186558_cov_48.385295:79573:84369-84428:85433:+	FUNEC_11013.mRNA.7	FUNEC_11013.mRNA.4,FUNEC_11013.mRNA.7
FUNEC_11013	FUNEC_11013;RI:NODE_107_length_186558_cov_48.385295:77861:79526-79573:80143:+	FUNEC_11013.mRNA.5	FUNEC_11013.mRNA.2,FUNEC_11013.mRNA.5
FUNEC_11013	FUNEC_11013;RI:NODE_107_length_186558_cov_48.385295:77861:79526-79573:84369:+	FUNEC_11013.mRNA.8	FUNEC_11013.mRNA.4,FUNEC_11013.mRNA.8
FUNEC_11013	FUNEC_11013;RI:NODE_107_length_186558_cov_48.385295:77861:80143-80218:84369:+	FUNEC_11013.mRNA.8	FUNEC_11013.mRNA.8,FUNEC_11013.mRNA.5
FUNEC_11013	FUNEC_11013;RI:NODE_107_length_186558_cov_48.385295:77861:84369-84428:85433:+	FUNEC_11013.mRNA.9	FUNEC_11013.mRNA.9,FUNEC_11013.mRNA.8
FUNEC_11013	FUNEC_11013;RI:NODE_107_length_186558_cov_48.385295:77861:79526-79573:85433:+	FUNEC_11013.mRNA.9	FUNEC_11013.mRNA.9,FUNEC_11013.mRNA.7
FUNEC_11013	FUNEC_11013;RI:NODE_107_length_186558_cov_48.385295:80107:80143-80218:84369:+	FUNEC_11013.mRNA.3	FUNEC_11013.mRNA.3,FUNEC_11013.mRNA.1
FUNEC_11013	FUNEC_11013;RI:NODE_107_length_186558_cov_48.385295:78683:79878-80107:80143:+	FUNEC_11013.mRNA.6	FUNEC_11013.mRNA.6,FUNEC_11013.mRNA.1
FUNEC_11013	FUNEC_11013;RI:NODE_107_length_186558_cov_48.385295:80218:84369-84428:85433:+	FUNEC_11013.mRNA.6	FUNEC_11013.mRNA.6,FUNEC_11013.mRNA.5,FUNEC_11013.mRNA.1,FUNEC_11013.mRNA.2
FUNEC_11699	FUNEC_11699;RI:NODE_108_length_185480_cov_51.106295:10708:10950-11016:11454:-	FUNEC_11699.mRNA.2	FUNEC_11699.mRNA.1,FUNEC_11699.mRNA.2
FUNEC_11680	FUNEC_11680;RI:NODE_108_length_185480_cov_51.106295:145566:145747-145798:145906:-	FUNEC_11680.mRNA.3	FUNEC_11680.mRNA.2,FUNEC_11680.mRNA.1,FUNEC_11680.mRNA.3
FUNEC_11680	FUNEC_11680;RI:NODE_108_length_185480_cov_51.106295:144214:144472-144524:144801:-	FUNEC_11680.mRNA.2	FUNEC_11680.mRNA.2,FUNEC_11680.mRNA.1,FUNEC_11680.mRNA.3
FUNEC_11682	FUNEC_11682;RI:NODE_108_length_185480_cov_51.106295:166967:167078-167199:167262:-	FUNEC_11682.mRNA.5,FUNEC_11682.mRNA.6	FUNEC_11682.mRNA.5,FUNEC_11682.mRNA.2,FUNEC_11682.mRNA.6,FUNEC_11682.mRNA.4
FUNEC_11682	FUNEC_11682;RI:NODE_108_length_185480_cov_51.106295:166967:167102-167199:167262:-	FUNEC_11682.mRNA.5,FUNEC_11682.mRNA.6	FUNEC_11682.mRNA.3,FUNEC_11682.mRNA.5,FUNEC_11682.mRNA.6,FUNEC_11682.mRNA.1
FUNEC_11682	FUNEC_11682;RI:NODE_108_length_185480_cov_51.106295:166371:166788-166854:166894:-	FUNEC_11682.mRNA.3,FUNEC_11682.mRNA.4,FUNEC_11682.mRNA.6	FUNEC_11682.mRNA.3,FUNEC_11682.mRNA.5,FUNEC_11682.mRNA.1,FUNEC_11682.mRNA.2,FUNEC_11682.mRNA.6,FUNEC_11682.mRNA.4
FUNEC_08584	FUNEC_08584;RI:NODE_109_length_182648_cov_49.553129:181123:182371-182431:182624:-	FUNEC_08584.mRNA.3	FUNEC_08584.mRNA.2,FUNEC_08584.mRNA.3
FUNEC_15790	FUNEC_15790;RI:NODE_10_length_724813_cov_48.857901:112460:112549-112611:112842:-	FUNEC_15790.mRNA.2	FUNEC_15790.mRNA.2,FUNEC_15790.mRNA.1
FUNEC_15819	FUNEC_15819;RI:NODE_10_length_724813_cov_48.857901:122686:122811-122905:123272:-	FUNEC_15819.mRNA.2	FUNEC_15819.mRNA.1,FUNEC_15819.mRNA.2
FUNEC_15819	FUNEC_15819;RI:NODE_10_length_724813_cov_48.857901:123333:123426-123478:123821:-	FUNEC_15819.mRNA.2	FUNEC_15819.mRNA.1,FUNEC_15819.mRNA.2
FUNEC_15841	FUNEC_15841;RI:NODE_10_length_724813_cov_48.857901:290872:291486-291548:291709:-	FUNEC_15841.mRNA.2	FUNEC_15841.mRNA.2,FUNEC_15841.mRNA.1
FUNEC_15938	FUNEC_15938;RI:NODE_10_length_724813_cov_48.857901:719874:719924-720018:720037:-	FUNEC_15938.mRNA.2	FUNEC_15938.mRNA.1,FUNEC_15938.mRNA.2
FUNEC_15938	FUNEC_15938;RI:NODE_10_length_724813_cov_48.857901:720018:720037-720093:720631:-	FUNEC_15938.mRNA.3	FUNEC_15938.mRNA.1,FUNEC_15938.mRNA.3
FUNEC_15938	FUNEC_15938;RI:NODE_10_length_724813_cov_48.857901:719209:719820-719874:720037:-	FUNEC_15938.mRNA.4	FUNEC_15938.mRNA.4,FUNEC_15938.mRNA.2
FUNEC_15915	FUNEC_15915;RI:NODE_10_length_724813_cov_48.857901:422910:423933-424153:424337:+	FUNEC_15915.mRNA.2	FUNEC_15915.mRNA.1,FUNEC_15915.mRNA.2
FUNEC_15952	FUNEC_15952;RI:NODE_10_length_724813_cov_48.857901:592910:593035-593094:593356:+	FUNEC_15952.mRNA.2	FUNEC_15952.mRNA.1,FUNEC_15952.mRNA.2
FUNEC_15897	FUNEC_15897;RI:NODE_10_length_724813_cov_48.857901:723637:724064-724123:724715:+	FUNEC_15897.mRNA.2	FUNEC_15897.mRNA.1,FUNEC_15897.mRNA.2
FUNEC_05219	FUNEC_05219;RI:NODE_110_length_182433_cov_48.822016:153914:154097-154153:154397:-	FUNEC_05219.mRNA.3	FUNEC_05219.mRNA.3,FUNEC_05219.mRNA.1
FUNEC_05250	FUNEC_05250;RI:NODE_110_length_182433_cov_48.822016:49147:49337-49423:49946:+	FUNEC_05250.mRNA.2	FUNEC_05250.mRNA.4,FUNEC_05250.mRNA.3,FUNEC_05250.mRNA.1,FUNEC_05250.mRNA.2
FUNEC_05250	FUNEC_05250;RI:NODE_110_length_182433_cov_48.822016:47031:47088-47168:47486:+	FUNEC_05250.mRNA.3	FUNEC_05250.mRNA.3,FUNEC_05250.mRNA.1,FUNEC_05250.mRNA.2
FUNEC_05250	FUNEC_05250;RI:NODE_110_length_182433_cov_48.822016:46137:46945-47031:47486:+	FUNEC_05250.mRNA.4	FUNEC_05250.mRNA.3,FUNEC_05250.mRNA.4
FUNEC_03647	FUNEC_03647;RI:NODE_111_length_178920_cov_50.031130:104934:105773-105852:106134:+	FUNEC_03647.mRNA.2	FUNEC_03647.mRNA.1,FUNEC_03647.mRNA.2
FUNEC_03623	FUNEC_03623;RI:NODE_111_length_178920_cov_50.031130:140181:140546-140632:142314:+	FUNEC_03623.mRNA.6	FUNEC_03623.mRNA.6,FUNEC_03623.mRNA.3
FUNEC_03623	FUNEC_03623;RI:NODE_111_length_178920_cov_50.031130:140363:140546-140632:142314:+	FUNEC_03623.mRNA.2,FUNEC_03623.mRNA.5	FUNEC_03623.mRNA.1,FUNEC_03623.mRNA.2,FUNEC_03623.mRNA.5
FUNEC_03623	FUNEC_03623;RI:NODE_111_length_178920_cov_50.031130:140268:140546-140632:142314:+	FUNEC_03623.mRNA.7	FUNEC_03623.mRNA.4,FUNEC_03623.mRNA.7
FUNEC_03623	FUNEC_03623;RI:NODE_111_length_178920_cov_50.031130:140268:140308-140363:142314:+	FUNEC_03623.mRNA.7	FUNEC_03623.mRNA.7,FUNEC_03623.mRNA.2
FUNEC_03623	FUNEC_03623;RI:NODE_111_length_178920_cov_50.031130:139404:140212-140268:140308:+	FUNEC_03623.mRNA.1,FUNEC_03623.mRNA.5	FUNEC_03623.mRNA.1,FUNEC_03623.mRNA.2,FUNEC_03623.mRNA.5
FUNEC_03618	FUNEC_03618;RI:NODE_111_length_178920_cov_50.031130:19318:20080-20133:21202:-	FUNEC_03618.mRNA.2	FUNEC_03618.mRNA.2,FUNEC_03618.mRNA.1
FUNEC_03637	FUNEC_03637;RI:NODE_111_length_178920_cov_50.031130:32083:32184-32237:34608:-	FUNEC_03637.mRNA.3,FUNEC_03637.mRNA.6	FUNEC_03637.mRNA.4,FUNEC_03637.mRNA.3,FUNEC_03637.mRNA.1,FUNEC_03637.mRNA.6
FUNEC_03637	FUNEC_03637;RI:NODE_111_length_178920_cov_50.031130:31745:32015-32083:32184:-	FUNEC_03637.mRNA.5	FUNEC_03637.mRNA.5,FUNEC_03637.mRNA.1
FUNEC_03637	FUNEC_03637;RI:NODE_111_length_178920_cov_50.031130:31745:32184-32237:34608:-	FUNEC_03637.mRNA.8	FUNEC_03637.mRNA.8,FUNEC_03637.mRNA.5
FUNEC_03637	FUNEC_03637;RI:NODE_111_length_178920_cov_50.031130:31745:32015-32083:34608:-	FUNEC_03637.mRNA.8	FUNEC_03637.mRNA.8,FUNEC_03637.mRNA.3
FUNEC_03637	FUNEC_03637;RI:NODE_111_length_178920_cov_50.031130:29800:31669-31745:32015:-	FUNEC_03637.mRNA.2,FUNEC_03637.mRNA.4,FUNEC_03637.mRNA.6	FUNEC_03637.mRNA.3,FUNEC_03637.mRNA.1,FUNEC_03637.mRNA.2,FUNEC_03637.mRNA.6,FUNEC_03637.mRNA.4
FUNEC_03637	FUNEC_03637;RI:NODE_111_length_178920_cov_50.031130:29800:32015-32122:32184:-	FUNEC_03637.mRNA.7	FUNEC_03637.mRNA.7,FUNEC_03637.mRNA.2
FUNEC_03637	FUNEC_03637;RI:NODE_111_length_178920_cov_50.031130:29800:32015-32083:32184:-	FUNEC_03637.mRNA.7	FUNEC_03637.mRNA.7,FUNEC_03637.mRNA.4
FUNEC_03637	FUNEC_03637;RI:NODE_111_length_178920_cov_50.031130:29800:31669-31745:32184:-	FUNEC_03637.mRNA.7	FUNEC_03637.mRNA.7,FUNEC_03637.mRNA.5
FUNEC_00757	FUNEC_00757;RI:NODE_113_length_177303_cov_46.965273:173414:174998-175058:176918:-	FUNEC_00757.mRNA.3,FUNEC_00757.mRNA.6	FUNEC_00757.mRNA.6,FUNEC_00757.mRNA.2,FUNEC_00757.mRNA.3
FUNEC_00757	FUNEC_00757;RI:NODE_113_length_177303_cov_46.965273:172050:173364-173414:174998:-	FUNEC_00757.mRNA.4,FUNEC_00757.mRNA.5	FUNEC_00757.mRNA.2,FUNEC_00757.mRNA.5,FUNEC_00757.mRNA.4
FUNEC_00757	FUNEC_00757;RI:NODE_113_length_177303_cov_46.965273:172050:172385-172486:174998:-	FUNEC_00757.mRNA.4,FUNEC_00757.mRNA.5	FUNEC_00757.mRNA.5,FUNEC_00757.mRNA.1,FUNEC_00757.mRNA.4
FUNEC_00757	FUNEC_00757;RI:NODE_113_length_177303_cov_46.965273:172050:174998-175058:176918:-	FUNEC_00757.mRNA.7,FUNEC_00757.mRNA.8	FUNEC_00757.mRNA.7,FUNEC_00757.mRNA.5,FUNEC_00757.mRNA.4,FUNEC_00757.mRNA.8
FUNEC_00757	FUNEC_00757;RI:NODE_113_length_177303_cov_46.965273:172050:173364-173414:176918:-	FUNEC_00757.mRNA.7,FUNEC_00757.mRNA.8	FUNEC_00757.mRNA.7,FUNEC_00757.mRNA.3,FUNEC_00757.mRNA.8,FUNEC_00757.mRNA.6
FUNEC_00757	FUNEC_00757;RI:NODE_113_length_177303_cov_46.965273:170618:171612-171667:171963:-	FUNEC_00757.mRNA.5,FUNEC_00757.mRNA.6,FUNEC_00757.mRNA.8	FUNEC_00757.mRNA.5,FUNEC_00757.mRNA.1,FUNEC_00757.mRNA.6,FUNEC_00757.mRNA.8
FUNEC_12993	FUNEC_12993;RI:NODE_114_length_171473_cov_49.308718:143475:143631-143816:144422:+	FUNEC_12993.mRNA.2	FUNEC_12993.mRNA.1,FUNEC_12993.mRNA.2
FUNEC_14756	FUNEC_14756;RI:NODE_115_length_170640_cov_54.960034:26101:26901-26965:27282:+	FUNEC_14756.mRNA.3	FUNEC_14756.mRNA.1,FUNEC_14756.mRNA.3
FUNEC_14756	FUNEC_14756;RI:NODE_115_length_170640_cov_54.960034:25323:26038-26101:26901:+	FUNEC_14756.mRNA.2	FUNEC_14756.mRNA.2,FUNEC_14756.mRNA.1
FUNEC_14780	FUNEC_14780;RI:NODE_115_length_170640_cov_54.960034:32509:33635-33743:34782:+	FUNEC_14780.mRNA.3	FUNEC_14780.mRNA.3,FUNEC_14780.mRNA.1
FUNEC_14780	FUNEC_14780;RI:NODE_115_length_170640_cov_54.960034:32509:33635-33718:34782:+	FUNEC_14780.mRNA.3	FUNEC_14780.mRNA.3,FUNEC_14780.mRNA.2
FUNEC_14772	FUNEC_14772;RI:NODE_115_length_170640_cov_54.960034:42794:43213-43292:43344:-	FUNEC_14772.mRNA.3,FUNEC_14772.mRNA.4	FUNEC_14772.mRNA.2,FUNEC_14772.mRNA.3,FUNEC_14772.mRNA.1,FUNEC_14772.mRNA.4
FUNEC_14772	FUNEC_14772;RI:NODE_115_length_170640_cov_54.960034:42516:42738-42794:43213:-	FUNEC_14772.mRNA.5	FUNEC_14772.mRNA.5,FUNEC_14772.mRNA.2,FUNEC_14772.mRNA.1
FUNEC_14772	FUNEC_14772;RI:NODE_115_length_170640_cov_54.960034:39164:39628-39697:41942:-	FUNEC_14772.mRNA.2,FUNEC_14772.mRNA.4	FUNEC_14772.mRNA.5,FUNEC_14772.mRNA.4,FUNEC_14772.mRNA.2,FUNEC_14772.mRNA.3,FUNEC_14772.mRNA.1
FUNEC_06830	FUNEC_06830;RI:NODE_116_length_170362_cov_45.365501:131341:132227-132289:135506:+	FUNEC_06830.mRNA.2	FUNEC_06830.mRNA.2,FUNEC_06830.mRNA.1
FUNEC_06830	FUNEC_06830;RI:NODE_116_length_170362_cov_45.365501:131341:135506-135562:135944:+	FUNEC_06830.mRNA.3	FUNEC_06830.mRNA.2,FUNEC_06830.mRNA.3
FUNEC_06845	FUNEC_06845;RI:NODE_116_length_170362_cov_45.365501:160658:161019-161084:161229:+	FUNEC_06845.mRNA.1	FUNEC_06845.mRNA.2,FUNEC_06845.mRNA.1
FUNEC_06870	FUNEC_06870;RI:NODE_116_length_170362_cov_45.365501:74438:76017-76067:76678:+	FUNEC_06870.mRNA.2	FUNEC_06870.mRNA.3,FUNEC_06870.mRNA.4,FUNEC_06870.mRNA.2,FUNEC_06870.mRNA.1
FUNEC_06870	FUNEC_06870;RI:NODE_116_length_170362_cov_45.365501:74154:74385-74438:76017:+	FUNEC_06870.mRNA.5	FUNEC_06870.mRNA.3,FUNEC_06870.mRNA.5,FUNEC_06870.mRNA.1
FUNEC_06870	FUNEC_06870;RI:NODE_116_length_170362_cov_45.365501:72429:73875-74030:74100:+	FUNEC_06870.mRNA.3	FUNEC_06870.mRNA.3,FUNEC_06870.mRNA.5,FUNEC_06870.mRNA.2,FUNEC_06870.mRNA.1
FUNEC_06870	FUNEC_06870;RI:NODE_116_length_170362_cov_45.365501:72429:74100-74154:74385:+	FUNEC_06870.mRNA.4	FUNEC_06870.mRNA.3,FUNEC_06870.mRNA.4
FUNEC_08725	FUNEC_08725;RI:NODE_117_length_168220_cov_52.111701:1800:1875-1934:2474:-	FUNEC_08725.mRNA.2	FUNEC_08725.mRNA.1,FUNEC_08725.mRNA.2
FUNEC_08725	FUNEC_08725;RI:NODE_117_length_168220_cov_52.111701:1469:1723-1800:1875:-	FUNEC_08725.mRNA.3	FUNEC_08725.mRNA.1,FUNEC_08725.mRNA.3
FUNEC_08725	FUNEC_08725;RI:NODE_117_length_168220_cov_52.111701:1469:1875-1934:2474:-	FUNEC_08725.mRNA.4	FUNEC_08725.mRNA.4,FUNEC_08725.mRNA.3
FUNEC_08725	FUNEC_08725;RI:NODE_117_length_168220_cov_52.111701:1469:1723-1800:2474:-	FUNEC_08725.mRNA.4	FUNEC_08725.mRNA.2,FUNEC_08725.mRNA.4
FUNEC_08733	FUNEC_08733;RI:NODE_117_length_168220_cov_52.111701:29381:29461-29630:31602:+	FUNEC_08733.mRNA.2	FUNEC_08733.mRNA.1,FUNEC_08733.mRNA.2
FUNEC_00860	FUNEC_00860;RI:NODE_118_length_162205_cov_57.540719:115747:116178-116405:116584:-	FUNEC_00860.mRNA.2	FUNEC_00860.mRNA.2,FUNEC_00860.mRNA.1
FUNEC_00860	FUNEC_00860;RI:NODE_118_length_162205_cov_57.540719:115568:115653-115747:116584:-	FUNEC_00860.mRNA.3	FUNEC_00860.mRNA.3,FUNEC_00860.mRNA.2
FUNEC_00845	FUNEC_00845;RI:NODE_118_length_162205_cov_57.540719:89201:89296-89349:89381:-	FUNEC_00845.mRNA.3	FUNEC_00845.mRNA.3,FUNEC_00845.mRNA.2,FUNEC_00845.mRNA.1
FUNEC_00858	FUNEC_00858;RI:NODE_118_length_162205_cov_57.540719:2126:2234-2306:2628:+	FUNEC_00858.mRNA.2	FUNEC_00858.mRNA.1,FUNEC_00858.mRNA.2
FUNEC_00858	FUNEC_00858;RI:NODE_118_length_162205_cov_57.540719:1813:2058-2126:2234:+	FUNEC_00858.mRNA.3	FUNEC_00858.mRNA.3,FUNEC_00858.mRNA.1
FUNEC_00858	FUNEC_00858;RI:NODE_118_length_162205_cov_57.540719:1813:2234-2306:2628:+	FUNEC_00858.mRNA.4	FUNEC_00858.mRNA.3,FUNEC_00858.mRNA.4
FUNEC_00858	FUNEC_00858;RI:NODE_118_length_162205_cov_57.540719:1813:2058-2126:2628:+	FUNEC_00858.mRNA.4	FUNEC_00858.mRNA.4,FUNEC_00858.mRNA.2
FUNEC_00844	FUNEC_00844;RI:NODE_118_length_162205_cov_57.540719:83708:83774-83827:83874:+	FUNEC_00844.mRNA.1,FUNEC_00844.mRNA.3	FUNEC_00844.mRNA.1,FUNEC_00844.mRNA.2,FUNEC_00844.mRNA.3
FUNEC_00844	FUNEC_00844;RI:NODE_118_length_162205_cov_57.540719:84030:84141-84189:84341:+	FUNEC_00844.mRNA.2,FUNEC_00844.mRNA.3	FUNEC_00844.mRNA.1,FUNEC_00844.mRNA.2,FUNEC_00844.mRNA.3
FUNEC_02971	FUNEC_02971;RI:NODE_11_length_683297_cov_49.622612:218081:218491-218609:218959:-	FUNEC_02971.mRNA.3	FUNEC_02971.mRNA.2,FUNEC_02971.mRNA.3
FUNEC_02971	FUNEC_02971;RI:NODE_11_length_683297_cov_49.622612:218081:218504-218609:218959:-	FUNEC_02971.mRNA.3	FUNEC_02971.mRNA.1,FUNEC_02971.mRNA.3
FUNEC_03080	FUNEC_03080;RI:NODE_11_length_683297_cov_49.622612:245713:246127-246176:246795:-	FUNEC_03080.mRNA.2,FUNEC_03080.mRNA.4	FUNEC_03080.mRNA.1,FUNEC_03080.mRNA.4,FUNEC_03080.mRNA.3,FUNEC_03080.mRNA.2
FUNEC_03080	FUNEC_03080;RI:NODE_11_length_683297_cov_49.622612:244477:244625-244684:245179:-	FUNEC_03080.mRNA.3,FUNEC_03080.mRNA.4	FUNEC_03080.mRNA.1,FUNEC_03080.mRNA.4,FUNEC_03080.mRNA.3,FUNEC_03080.mRNA.2
FUNEC_02949	FUNEC_02949;RI:NODE_11_length_683297_cov_49.622612:484878:485711-485767:487866:-	FUNEC_02949.mRNA.2,FUNEC_02949.mRNA.3	FUNEC_02949.mRNA.3,FUNEC_02949.mRNA.2,FUNEC_02949.mRNA.1
FUNEC_02949	FUNEC_02949;RI:NODE_11_length_683297_cov_49.622612:484878:487866-487941:488696:-	FUNEC_02949.mRNA.4,FUNEC_02949.mRNA.5	FUNEC_02949.mRNA.3,FUNEC_02949.mRNA.4,FUNEC_02949.mRNA.2,FUNEC_02949.mRNA.5
FUNEC_02949	FUNEC_02949;RI:NODE_11_length_683297_cov_49.622612:483084:483637-483788:484199:-	FUNEC_02949.mRNA.3,FUNEC_02949.mRNA.5,FUNEC_02949.mRNA.6	FUNEC_02949.mRNA.2,FUNEC_02949.mRNA.4,FUNEC_02949.mRNA.6,FUNEC_02949.mRNA.5,FUNEC_02949.mRNA.1,FUNEC_02949.mRNA.3
FUNEC_02949	FUNEC_02949;RI:NODE_11_length_683297_cov_49.622612:484259:484807-484878:485711:-	FUNEC_02949.mRNA.6	FUNEC_02949.mRNA.6,FUNEC_02949.mRNA.1
FUNEC_03022	FUNEC_03022;RI:NODE_11_length_683297_cov_49.622612:491738:495633-495690:496251:-	FUNEC_03022.mRNA.2	FUNEC_03022.mRNA.1,FUNEC_03022.mRNA.2
FUNEC_03071	FUNEC_03071;RI:NODE_11_length_683297_cov_49.622612:442625:443945-444006:444610:+	FUNEC_03071.mRNA.2	FUNEC_03071.mRNA.1,FUNEC_03071.mRNA.2
FUNEC_12918	FUNEC_12918;RI:NODE_120_length_154348_cov_53.590881:127804:127911-127971:128486:-	FUNEC_12918.mRNA.2	FUNEC_12918.mRNA.2,FUNEC_12918.mRNA.1
FUNEC_12897	FUNEC_12897;RI:NODE_120_length_154348_cov_53.590881:68468:68605-68669:69452:+	FUNEC_12897.mRNA.2	FUNEC_12897.mRNA.2,FUNEC_12897.mRNA.1
FUNEC_12915	FUNEC_12915;RI:NODE_120_length_154348_cov_53.590881:95317:96549-96601:97003:+	FUNEC_12915.mRNA.2	FUNEC_12915.mRNA.1,FUNEC_12915.mRNA.2
FUNEC_09671	FUNEC_09671;RI:NODE_121_length_153679_cov_46.315382:1877:2567-2631:4422:+	FUNEC_09671.mRNA.3	FUNEC_09671.mRNA.1,FUNEC_09671.mRNA.3
FUNEC_09671	FUNEC_09671;RI:NODE_121_length_153679_cov_46.315382:1:1801-1877:2567:+	FUNEC_09671.mRNA.2	FUNEC_09671.mRNA.1,FUNEC_09671.mRNA.2
FUNEC_09671	FUNEC_09671;RI:NODE_121_length_153679_cov_46.315382:1:1801-1877:4422:+	FUNEC_09671.mRNA.4	FUNEC_09671.mRNA.4,FUNEC_09671.mRNA.3
FUNEC_09671	FUNEC_09671;RI:NODE_121_length_153679_cov_46.315382:1:2567-2631:4422:+	FUNEC_09671.mRNA.4	FUNEC_09671.mRNA.4,FUNEC_09671.mRNA.2
FUNEC_09676	FUNEC_09676;RI:NODE_121_length_153679_cov_46.315382:105193:105483-105607:107916:+	FUNEC_09676.mRNA.2,FUNEC_09676.mRNA.3,FUNEC_09676.mRNA.4	FUNEC_09676.mRNA.3,FUNEC_09676.mRNA.1,FUNEC_09676.mRNA.2,FUNEC_09676.mRNA.4
FUNEC_09676	FUNEC_09676;RI:NODE_121_length_153679_cov_46.315382:108170:109128-109183:110101:+	FUNEC_09676.mRNA.2	FUNEC_09676.mRNA.1,FUNEC_09676.mRNA.2
FUNEC_09676	FUNEC_09676;RI:NODE_121_length_153679_cov_46.315382:107978:108106-108170:109128:+	FUNEC_09676.mRNA.3	FUNEC_09676.mRNA.3,FUNEC_09676.mRNA.1
FUNEC_09676	FUNEC_09676;RI:NODE_121_length_153679_cov_46.315382:107978:108106-108170:110101:+	FUNEC_09676.mRNA.4	FUNEC_09676.mRNA.2,FUNEC_09676.mRNA.4
FUNEC_09676	FUNEC_09676;RI:NODE_121_length_153679_cov_46.315382:107978:109128-109183:110101:+	FUNEC_09676.mRNA.4	FUNEC_09676.mRNA.3,FUNEC_09676.mRNA.4
FUNEC_09680	FUNEC_09680;RI:NODE_121_length_153679_cov_46.315382:75636:78125-78384:78504:+	FUNEC_09680.mRNA.1,FUNEC_09680.mRNA.3,FUNEC_09680.mRNA.6	FUNEC_09680.mRNA.6,FUNEC_09680.mRNA.3,FUNEC_09680.mRNA.2,FUNEC_09680.mRNA.1
FUNEC_09680	FUNEC_09680;RI:NODE_121_length_153679_cov_46.315382:79177:80701-80825:82318:+	FUNEC_09680.mRNA.2,FUNEC_09680.mRNA.6,FUNEC_09680.mRNA.7,FUNEC_09680.mRNA.8	FUNEC_09680.mRNA.4,FUNEC_09680.mRNA.1,FUNEC_09680.mRNA.6,FUNEC_09680.mRNA.8,FUNEC_09680.mRNA.7,FUNEC_09680.mRNA.2
FUNEC_09680	FUNEC_09680;RI:NODE_121_length_153679_cov_46.315382:79177:80701-80767:82318:+	FUNEC_09680.mRNA.2,FUNEC_09680.mRNA.6,FUNEC_09680.mRNA.7,FUNEC_09680.mRNA.8	FUNEC_09680.mRNA.6,FUNEC_09680.mRNA.5,FUNEC_09680.mRNA.8,FUNEC_09680.mRNA.7,FUNEC_09680.mRNA.2,FUNEC_09680.mRNA.3
FUNEC_09680	FUNEC_09680;RI:NODE_121_length_153679_cov_46.315382:74126:75567-75636:78125:+	FUNEC_09680.mRNA.7	FUNEC_09680.mRNA.7,FUNEC_09680.mRNA.2
FUNEC_09680	FUNEC_09680;RI:NODE_121_length_153679_cov_46.315382:74126:78125-78384:78504:+	FUNEC_09680.mRNA.4,FUNEC_09680.mRNA.5,FUNEC_09680.mRNA.8	FUNEC_09680.mRNA.5,FUNEC_09680.mRNA.4,FUNEC_09680.mRNA.8,FUNEC_09680.mRNA.7
FUNEC_09680	FUNEC_09680;RI:NODE_121_length_153679_cov_46.315382:74126:75567-75636:78504:+	FUNEC_09680.mRNA.4,FUNEC_09680.mRNA.5,FUNEC_09680.mRNA.8	FUNEC_09680.mRNA.4,FUNEC_09680.mRNA.1,FUNEC_09680.mRNA.5,FUNEC_09680.mRNA.6,FUNEC_09680.mRNA.8,FUNEC_09680.mRNA.3
FUNEC_09672	FUNEC_09672;RI:NODE_121_length_153679_cov_46.315382:86966:87326-87378:87635:+	FUNEC_09672.mRNA.3	FUNEC_09672.mRNA.1,FUNEC_09672.mRNA.2,FUNEC_09672.mRNA.3
FUNEC_09672	FUNEC_09672;RI:NODE_121_length_153679_cov_46.315382:84706:85865-86505:86915:+	FUNEC_09672.mRNA.2	FUNEC_09672.mRNA.1,FUNEC_09672.mRNA.2,FUNEC_09672.mRNA.3
FUNEC_09675	FUNEC_09675;RI:NODE_121_length_153679_cov_46.315382:141809:143757-143997:147932:-	FUNEC_09675.mRNA.3	FUNEC_09675.mRNA.2,FUNEC_09675.mRNA.3
FUNEC_09675	FUNEC_09675;RI:NODE_121_length_153679_cov_46.315382:141809:147385-147673:147932:-	FUNEC_09675.mRNA.3	FUNEC_09675.mRNA.1,FUNEC_09675.mRNA.3
FUNEC_09669	FUNEC_09669;RI:NODE_121_length_153679_cov_46.315382:44187:44884-45004:46863:-	FUNEC_09669.mRNA.2	FUNEC_09669.mRNA.2,FUNEC_09669.mRNA.1
FUNEC_07836	FUNEC_07836;RI:NODE_122_length_148513_cov_49.210015:125784:126466-126534:128105:-	FUNEC_07836.mRNA.2	FUNEC_07836.mRNA.1,FUNEC_07836.mRNA.2
FUNEC_07869	FUNEC_07869;RI:NODE_122_length_148513_cov_49.210015:23173:23652-23710:23930:-	FUNEC_07869.mRNA.2	FUNEC_07869.mRNA.2,FUNEC_07869.mRNA.1
FUNEC_03805	FUNEC_03805;RI:NODE_123_length_146912_cov_46.290286:96345:97005-97064:97790:+	FUNEC_03805.mRNA.2	FUNEC_03805.mRNA.1,FUNEC_03805.mRNA.2
FUNEC_05686	FUNEC_05686;RI:NODE_124_length_146074_cov_58.645911:12060:12129-12193:12426:-	FUNEC_05686.mRNA.2	FUNEC_05686.mRNA.1,FUNEC_05686.mRNA.2
FUNEC_05686	FUNEC_05686;RI:NODE_124_length_146074_cov_58.645911:11661:11994-12060:12426:-	FUNEC_05686.mRNA.3	FUNEC_05686.mRNA.3,FUNEC_05686.mRNA.2
FUNEC_05693	FUNEC_05693;RI:NODE_124_length_146074_cov_58.645911:46514:46750-46840:46976:-	FUNEC_05693.mRNA.2	FUNEC_05693.mRNA.1,FUNEC_05693.mRNA.2
FUNEC_05691	FUNEC_05691;RI:NODE_124_length_146074_cov_58.645911:86463:86660-86977:87048:+	FUNEC_05691.mRNA.3	FUNEC_05691.mRNA.2,FUNEC_05691.mRNA.3
FUNEC_05691	FUNEC_05691;RI:NODE_124_length_146074_cov_58.645911:86463:86765-86977:87048:+	FUNEC_05691.mRNA.3	FUNEC_05691.mRNA.3,FUNEC_05691.mRNA.1
FUNEC_00884	FUNEC_00884;RI:NODE_125_length_145276_cov_52.568219:125869:126508-126860:126946:-	FUNEC_00884.mRNA.2	FUNEC_00884.mRNA.1,FUNEC_00884.mRNA.2
FUNEC_11437	FUNEC_11437;RI:NODE_126_length_143531_cov_47.001269:117244:117317-117376:118820:+	FUNEC_11437.mRNA.2	FUNEC_11437.mRNA.2,FUNEC_11437.mRNA.1
FUNEC_00369	FUNEC_00369;RI:NODE_127_length_142278_cov_46.963674:21705:22178-22325:28234:+	FUNEC_00369.mRNA.2	FUNEC_00369.mRNA.1,FUNEC_00369.mRNA.2
FUNEC_00369	FUNEC_00369;RI:NODE_127_length_142278_cov_46.963674:20511:21412-21705:22178:+	FUNEC_00369.mRNA.3	FUNEC_00369.mRNA.1,FUNEC_00369.mRNA.3
FUNEC_02061	FUNEC_02061;RI:NODE_128_length_141365_cov_47.986329:25762:27130-27180:27267:+	FUNEC_02061.mRNA.2	FUNEC_02061.mRNA.2,FUNEC_02061.mRNA.1
FUNEC_02066	FUNEC_02066;RI:NODE_128_length_141365_cov_47.986329:40685:40762-40818:42488:-	FUNEC_02066.mRNA.2	FUNEC_02066.mRNA.2,FUNEC_02066.mRNA.1
FUNEC_02301	FUNEC_02301;RI:NODE_12_length_677606_cov_48.807348:274793:275628-275680:276029:-	FUNEC_02301.mRNA.2	FUNEC_02301.mRNA.2,FUNEC_02301.mRNA.1
FUNEC_02184	FUNEC_02184;RI:NODE_12_length_677606_cov_48.807348:425333:425491-425760:427378:-	FUNEC_02184.mRNA.2	FUNEC_02184.mRNA.1,FUNEC_02184.mRNA.2
FUNEC_02257	FUNEC_02257;RI:NODE_12_length_677606_cov_48.807348:112531:112625-112686:112993:+	FUNEC_02257.mRNA.2	FUNEC_02257.mRNA.2,FUNEC_02257.mRNA.1
FUNEC_02191	FUNEC_02191;RI:NODE_12_length_677606_cov_48.807348:355903:356410-356478:356610:+	FUNEC_02191.mRNA.2	FUNEC_02191.mRNA.1,FUNEC_02191.mRNA.2
FUNEC_02191	FUNEC_02191;RI:NODE_12_length_677606_cov_48.807348:355574:355846-355903:356410:+	FUNEC_02191.mRNA.3,FUNEC_02191.mRNA.4	FUNEC_02191.mRNA.1,FUNEC_02191.mRNA.4,FUNEC_02191.mRNA.3
FUNEC_02191	FUNEC_02191;RI:NODE_12_length_677606_cov_48.807348:355574:356410-356478:356610:+	FUNEC_02191.mRNA.5,FUNEC_02191.mRNA.6	FUNEC_02191.mRNA.5,FUNEC_02191.mRNA.4,FUNEC_02191.mRNA.6,FUNEC_02191.mRNA.3
FUNEC_02191	FUNEC_02191;RI:NODE_12_length_677606_cov_48.807348:355574:355846-355903:356610:+	FUNEC_02191.mRNA.5,FUNEC_02191.mRNA.6	FUNEC_02191.mRNA.2,FUNEC_02191.mRNA.5,FUNEC_02191.mRNA.6
FUNEC_02296	FUNEC_02296;RI:NODE_12_length_677606_cov_48.807348:418953:422297-422501:424232:+	FUNEC_02296.mRNA.3,FUNEC_02296.mRNA.4	FUNEC_02296.mRNA.4,FUNEC_02296.mRNA.2,FUNEC_02296.mRNA.1,FUNEC_02296.mRNA.3
FUNEC_02296	FUNEC_02296;RI:NODE_12_length_677606_cov_48.807348:416364:416537-416803:417818:+	FUNEC_02296.mRNA.2,FUNEC_02296.mRNA.4	FUNEC_02296.mRNA.4,FUNEC_02296.mRNA.1,FUNEC_02296.mRNA.2,FUNEC_02296.mRNA.3
FUNEC_02204	FUNEC_02204;RI:NODE_12_length_677606_cov_48.807348:452589:454033-454118:454387:+	FUNEC_02204.mRNA.2	FUNEC_02204.mRNA.2,FUNEC_02204.mRNA.1
FUNEC_02168	FUNEC_02168;RI:NODE_12_length_677606_cov_48.807348:503695:504011-504076:505132:+	FUNEC_02168.mRNA.2	FUNEC_02168.mRNA.2,FUNEC_02168.mRNA.1
FUNEC_02106	FUNEC_02106;RI:NODE_12_length_677606_cov_48.807348:528784:530919-530989:533459:+	FUNEC_02106.mRNA.2,FUNEC_02106.mRNA.3,FUNEC_02106.mRNA.4	FUNEC_02106.mRNA.3,FUNEC_02106.mRNA.4,FUNEC_02106.mRNA.2,FUNEC_02106.mRNA.1
FUNEC_02106	FUNEC_02106;RI:NODE_12_length_677606_cov_48.807348:527986:528197-528285:528732:+	FUNEC_02106.mRNA.3	FUNEC_02106.mRNA.3,FUNEC_02106.mRNA.2,FUNEC_02106.mRNA.1
FUNEC_02106	FUNEC_02106;RI:NODE_12_length_677606_cov_48.807348:527102:527919-527986:528732:+	FUNEC_02106.mRNA.4	FUNEC_02106.mRNA.3,FUNEC_02106.mRNA.4
FUNEC_14947	FUNEC_14947;RI:NODE_130_length_136922_cov_58.785999:107714:107911-107978:109781:+	FUNEC_14947.mRNA.2,FUNEC_14947.mRNA.8,FUNEC_14947.mRNA.7,FUNEC_14947.mRNA.9	FUNEC_14947.mRNA.7,FUNEC_14947.mRNA.3,FUNEC_14947.mRNA.4,FUNEC_14947.mRNA.9,FUNEC_14947.mRNA.1,FUNEC_14947.mRNA.8,FUNEC_14947.mRNA.2,FUNEC_14947.mRNA.5,FUNEC_14947.mRNA.6
FUNEC_14947	FUNEC_14947;RI:NODE_130_length_136922_cov_58.785999:106653:106949-107017:107230:+	FUNEC_14947.mRNA.3,FUNEC_14947.mRNA.8	FUNEC_14947.mRNA.3,FUNEC_14947.mRNA.1,FUNEC_14947.mRNA.8,FUNEC_14947.mRNA.2,FUNEC_14947.mRNA.5
FUNEC_14947	FUNEC_14947;RI:NODE_130_length_136922_cov_58.785999:109834:110501-110551:111865:+	FUNEC_14947.mRNA.5	FUNEC_14947.mRNA.7,FUNEC_14947.mRNA.3,FUNEC_14947.mRNA.4,FUNEC_14947.mRNA.9,FUNEC_14947.mRNA.1,FUNEC_14947.mRNA.8,FUNEC_14947.mRNA.2,FUNEC_14947.mRNA.5,FUNEC_14947.mRNA.6,FUNEC_14947.mRNA.10
FUNEC_14947	FUNEC_14947;RI:NODE_130_length_136922_cov_58.785999:106367:106565-106653:106949:+	FUNEC_14947.mRNA.10,FUNEC_14947.mRNA.4,FUNEC_14947.mRNA.7	FUNEC_14947.mRNA.7,FUNEC_14947.mRNA.4,FUNEC_14947.mRNA.1,FUNEC_14947.mRNA.2,FUNEC_14947.mRNA.5,FUNEC_14947.mRNA.10
FUNEC_14947	FUNEC_14947;RI:NODE_130_length_136922_cov_58.785999:107290:107655-107714:107911:+	FUNEC_14947.mRNA.10	FUNEC_14947.mRNA.3,FUNEC_14947.mRNA.4,FUNEC_14947.mRNA.1,FUNEC_14947.mRNA.5,FUNEC_14947.mRNA.6,FUNEC_14947.mRNA.10
FUNEC_14947	FUNEC_14947;RI:NODE_130_length_136922_cov_58.785999:106367:106949-107017:107230:+	FUNEC_14947.mRNA.6,FUNEC_14947.mRNA.9	FUNEC_14947.mRNA.7,FUNEC_14947.mRNA.4,FUNEC_14947.mRNA.9,FUNEC_14947.mRNA.6,FUNEC_14947.mRNA.10
FUNEC_14947	FUNEC_14947;RI:NODE_130_length_136922_cov_58.785999:106367:106565-106653:107230:+	FUNEC_14947.mRNA.6,FUNEC_14947.mRNA.9	FUNEC_14947.mRNA.3,FUNEC_14947.mRNA.9,FUNEC_14947.mRNA.6,FUNEC_14947.mRNA.8
FUNEC_14940	FUNEC_14940;RI:NODE_130_length_136922_cov_58.785999:135442:135635-135690:135779:-	FUNEC_14940.mRNA.2,FUNEC_14940.mRNA.5,FUNEC_14940.mRNA.7	FUNEC_14940.mRNA.1,FUNEC_14940.mRNA.4,FUNEC_14940.mRNA.8,FUNEC_14940.mRNA.7,FUNEC_14940.mRNA.3,FUNEC_14940.mRNA.5,FUNEC_14940.mRNA.2
FUNEC_14940	FUNEC_14940;RI:NODE_130_length_136922_cov_58.785999:135833:135920-135984:136721:-	FUNEC_14940.mRNA.4,FUNEC_14940.mRNA.5,FUNEC_14940.mRNA.8	FUNEC_14940.mRNA.4,FUNEC_14940.mRNA.1,FUNEC_14940.mRNA.8,FUNEC_14940.mRNA.7,FUNEC_14940.mRNA.3,FUNEC_14940.mRNA.5,FUNEC_14940.mRNA.2,FUNEC_14940.mRNA.9
FUNEC_14940	FUNEC_14940;RI:NODE_130_length_136922_cov_58.785999:135442:135779-135833:135920:-	FUNEC_14940.mRNA.6	FUNEC_14940.mRNA.2,FUNEC_14940.mRNA.6,FUNEC_14940.mRNA.7
FUNEC_14940	FUNEC_14940;RI:NODE_130_length_136922_cov_58.785999:134326:135302-135352:135377:-	FUNEC_14940.mRNA.3,FUNEC_14940.mRNA.7,FUNEC_14940.mRNA.8	FUNEC_14940.mRNA.1,FUNEC_14940.mRNA.4,FUNEC_14940.mRNA.8,FUNEC_14940.mRNA.7,FUNEC_14940.mRNA.6,FUNEC_14940.mRNA.3,FUNEC_14940.mRNA.5,FUNEC_14940.mRNA.2
FUNEC_14940	FUNEC_14940;RI:NODE_130_length_136922_cov_58.785999:134326:135377-135442:135635:-	FUNEC_14940.mRNA.9	FUNEC_14940.mRNA.3,FUNEC_14940.mRNA.9,FUNEC_14940.mRNA.8
FUNEC_16271	FUNEC_16271;RI:NODE_131_length_136921_cov_47.849330:13200:14048-14301:14371:-	FUNEC_16271.mRNA.2	FUNEC_16271.mRNA.1,FUNEC_16271.mRNA.2
FUNEC_16258	FUNEC_16258;RI:NODE_131_length_136921_cov_47.849330:64024:64733-64800:65115:-	FUNEC_16258.mRNA.2	FUNEC_16258.mRNA.1,FUNEC_16258.mRNA.2
FUNEC_00443	FUNEC_00443;RI:NODE_132_length_136357_cov_47.752235:103747:104054-104117:104369:-	FUNEC_00443.mRNA.2	FUNEC_00443.mRNA.1,FUNEC_00443.mRNA.2
FUNEC_00443	FUNEC_00443;RI:NODE_132_length_136357_cov_47.752235:104424:104807-104930:107892:-	FUNEC_00443.mRNA.2	FUNEC_00443.mRNA.1,FUNEC_00443.mRNA.2
FUNEC_00443	FUNEC_00443;RI:NODE_132_length_136357_cov_47.752235:103341:103682-103747:104054:-	FUNEC_00443.mRNA.4	FUNEC_00443.mRNA.1,FUNEC_00443.mRNA.5,FUNEC_00443.mRNA.4
FUNEC_00443	FUNEC_00443;RI:NODE_132_length_136357_cov_47.752235:104117:104369-104424:104807:-	FUNEC_00443.mRNA.4	FUNEC_00443.mRNA.1,FUNEC_00443.mRNA.4
FUNEC_00443	FUNEC_00443;RI:NODE_132_length_136357_cov_47.752235:104117:104807-104930:107892:-	FUNEC_00443.mRNA.5	FUNEC_00443.mRNA.5,FUNEC_00443.mRNA.4
FUNEC_00443	FUNEC_00443;RI:NODE_132_length_136357_cov_47.752235:103747:104054-104117:107892:-	FUNEC_00443.mRNA.6	FUNEC_00443.mRNA.5,FUNEC_00443.mRNA.6
FUNEC_00443	FUNEC_00443;RI:NODE_132_length_136357_cov_47.752235:103747:104369-104424:107892:-	FUNEC_00443.mRNA.6	FUNEC_00443.mRNA.6,FUNEC_00443.mRNA.2
FUNEC_00443	FUNEC_00443;RI:NODE_132_length_136357_cov_47.752235:103747:104807-104930:107892:-	FUNEC_00443.mRNA.6	FUNEC_00443.mRNA.6,FUNEC_00443.mRNA.3
FUNEC_00442	FUNEC_00442;RI:NODE_132_length_136357_cov_47.752235:105305:108390-108506:108813:+	FUNEC_00442.mRNA.2,FUNEC_00442.mRNA.3	FUNEC_00442.mRNA.1,FUNEC_00442.mRNA.2,FUNEC_00442.mRNA.3
FUNEC_00442	FUNEC_00442;RI:NODE_132_length_136357_cov_47.752235:109647:109885-109939:111309:+	FUNEC_00442.mRNA.3	FUNEC_00442.mRNA.1,FUNEC_00442.mRNA.2,FUNEC_00442.mRNA.3
FUNEC_00418	FUNEC_00418;RI:NODE_132_length_136357_cov_47.752235:42254:42799-42864:43511:+	FUNEC_00418.mRNA.2	FUNEC_00418.mRNA.1,FUNEC_00418.mRNA.2
FUNEC_00419	FUNEC_00419;RI:NODE_132_length_136357_cov_47.752235:54784:57098-57156:57791:+	FUNEC_00419.mRNA.3,FUNEC_00419.mRNA.4	FUNEC_00419.mRNA.4,FUNEC_00419.mRNA.1,FUNEC_00419.mRNA.3,FUNEC_00419.mRNA.2
FUNEC_00419	FUNEC_00419;RI:NODE_132_length_136357_cov_47.752235:51651:53607-53755:54720:+	FUNEC_00419.mRNA.2,FUNEC_00419.mRNA.4	FUNEC_00419.mRNA.4,FUNEC_00419.mRNA.1,FUNEC_00419.mRNA.3,FUNEC_00419.mRNA.2
FUNEC_00432	FUNEC_00432;RI:NODE_132_length_136357_cov_47.752235:60581:61505-61700:62062:+	FUNEC_00432.mRNA.2,FUNEC_00432.mRNA.3	FUNEC_00432.mRNA.2,FUNEC_00432.mRNA.3,FUNEC_00432.mRNA.1
FUNEC_00432	FUNEC_00432;RI:NODE_132_length_136357_cov_47.752235:62137:62372-62435:62839:+	FUNEC_00432.mRNA.3	FUNEC_00432.mRNA.3,FUNEC_00432.mRNA.1,FUNEC_00432.mRNA.2
FUNEC_12814	FUNEC_12814;RI:NODE_133_length_135158_cov_50.239124:48102:48422-48529:48614:-	FUNEC_12814.mRNA.3,FUNEC_12814.mRNA.5	FUNEC_12814.mRNA.5,FUNEC_12814.mRNA.3,FUNEC_12814.mRNA.1,FUNEC_12814.mRNA.2
FUNEC_12802	FUNEC_12802;RI:NODE_133_length_135158_cov_50.239124:85640:86244-86317:86509:-	FUNEC_12802.mRNA.2	FUNEC_12802.mRNA.2,FUNEC_12802.mRNA.1
FUNEC_12802	FUNEC_12802;RI:NODE_133_length_135158_cov_50.239124:85194:85583-85640:86244:-	FUNEC_12802.mRNA.3	FUNEC_12802.mRNA.3,FUNEC_12802.mRNA.1
FUNEC_12806	FUNEC_12806;RI:NODE_133_length_135158_cov_50.239124:98772:98869-98936:99067:+	FUNEC_12806.mRNA.2	FUNEC_12806.mRNA.6,FUNEC_12806.mRNA.4,FUNEC_12806.mRNA.5,FUNEC_12806.mRNA.8,FUNEC_12806.mRNA.2,FUNEC_12806.mRNA.7,FUNEC_12806.mRNA.1,FUNEC_12806.mRNA.3
FUNEC_12806	FUNEC_12806;RI:NODE_133_length_135158_cov_50.239124:99140:99604-99694:99787:+	FUNEC_12806.mRNA.4	FUNEC_12806.mRNA.8,FUNEC_12806.mRNA.4
FUNEC_12806	FUNEC_12806;RI:NODE_133_length_135158_cov_50.239124:99140:99604-99679:99787:+	FUNEC_12806.mRNA.4	FUNEC_12806.mRNA.4,FUNEC_12806.mRNA.5,FUNEC_12806.mRNA.2,FUNEC_12806.mRNA.7,FUNEC_12806.mRNA.1,FUNEC_12806.mRNA.3
FUNEC_12806	FUNEC_12806;RI:NODE_133_length_135158_cov_50.239124:98070:98093-98149:98408:+	FUNEC_12806.mRNA.5	FUNEC_12806.mRNA.6,FUNEC_12806.mRNA.4,FUNEC_12806.mRNA.5,FUNEC_12806.mRNA.8,FUNEC_12806.mRNA.2,FUNEC_12806.mRNA.1
FUNEC_12806	FUNEC_12806;RI:NODE_133_length_135158_cov_50.239124:99679:99787-99846:100210:+	FUNEC_12806.mRNA.6	FUNEC_12806.mRNA.6,FUNEC_12806.mRNA.5,FUNEC_12806.mRNA.2,FUNEC_12806.mRNA.7,FUNEC_12806.mRNA.1,FUNEC_12806.mRNA.3
FUNEC_12806	FUNEC_12806;RI:NODE_133_length_135158_cov_50.239124:97822:98008-98070:98093:+	FUNEC_12806.mRNA.3	FUNEC_12806.mRNA.6,FUNEC_12806.mRNA.4,FUNEC_12806.mRNA.8,FUNEC_12806.mRNA.2,FUNEC_12806.mRNA.1,FUNEC_12806.mRNA.3
FUNEC_12806	FUNEC_12806;RI:NODE_133_length_135158_cov_50.239124:97822:98093-98149:98408:+	FUNEC_12806.mRNA.7	FUNEC_12806.mRNA.7,FUNEC_12806.mRNA.3
FUNEC_12806	FUNEC_12806;RI:NODE_133_length_135158_cov_50.239124:97822:98008-98070:98408:+	FUNEC_12806.mRNA.7	FUNEC_12806.mRNA.5,FUNEC_12806.mRNA.7
FUNEC_01437	FUNEC_01437;RI:NODE_134_length_133326_cov_46.557989:122332:122887-122943:123059:-	FUNEC_01437.mRNA.2,FUNEC_01437.mRNA.4	FUNEC_01437.mRNA.1,FUNEC_01437.mRNA.2,FUNEC_01437.mRNA.3,FUNEC_01437.mRNA.4
FUNEC_01437	FUNEC_01437;RI:NODE_134_length_133326_cov_46.557989:123122:125768-125824:126553:-	FUNEC_01437.mRNA.3,FUNEC_01437.mRNA.4	FUNEC_01437.mRNA.1,FUNEC_01437.mRNA.2,FUNEC_01437.mRNA.4,FUNEC_01437.mRNA.3
FUNEC_01446	FUNEC_01446;RI:NODE_134_length_133326_cov_46.557989:14625:16014-16132:17420:-	FUNEC_01446.mRNA.4	FUNEC_01446.mRNA.1,FUNEC_01446.mRNA.4,FUNEC_01446.mRNA.2
FUNEC_01446	FUNEC_01446;RI:NODE_134_length_133326_cov_46.557989:14625:15748-15815:17420:-	FUNEC_01446.mRNA.4	FUNEC_01446.mRNA.4,FUNEC_01446.mRNA.3
FUNEC_01446	FUNEC_01446;RI:NODE_134_length_133326_cov_46.557989:12252:14168-14625:16014:-	FUNEC_01446.mRNA.5	FUNEC_01446.mRNA.5,FUNEC_01446.mRNA.2
FUNEC_01446	FUNEC_01446;RI:NODE_134_length_133326_cov_46.557989:12252:14536-14625:16014:-	FUNEC_01446.mRNA.5	FUNEC_01446.mRNA.1,FUNEC_01446.mRNA.5
FUNEC_01448	FUNEC_01448;RI:NODE_134_length_133326_cov_46.557989:128714:128763-128837:129062:-	FUNEC_01448.mRNA.2	FUNEC_01448.mRNA.2,FUNEC_01448.mRNA.1,FUNEC_01448.mRNA.3
FUNEC_01448	FUNEC_01448;RI:NODE_134_length_133326_cov_46.557989:128837:129062-129128:130239:-	FUNEC_01448.mRNA.4	FUNEC_01448.mRNA.4,FUNEC_01448.mRNA.1,FUNEC_01448.mRNA.3
FUNEC_01448	FUNEC_01448;RI:NODE_134_length_133326_cov_46.557989:126625:127711-127801:128313:-	FUNEC_01448.mRNA.3	FUNEC_01448.mRNA.2,FUNEC_01448.mRNA.4,FUNEC_01448.mRNA.3,FUNEC_01448.mRNA.1
FUNEC_01445	FUNEC_01445;RI:NODE_134_length_133326_cov_46.557989:387:799-876:1341:+	FUNEC_01445.mRNA.2	FUNEC_01445.mRNA.2,FUNEC_01445.mRNA.1
FUNEC_01458	FUNEC_01458;RI:NODE_134_length_133326_cov_46.557989:88424:89884-89937:90352:+	FUNEC_01458.mRNA.2,FUNEC_01458.mRNA.3	FUNEC_01458.mRNA.3,FUNEC_01458.mRNA.2,FUNEC_01458.mRNA.1
FUNEC_01458	FUNEC_01458;RI:NODE_134_length_133326_cov_46.557989:87654:88184-88239:88371:+	FUNEC_01458.mRNA.3	FUNEC_01458.mRNA.3,FUNEC_01458.mRNA.2,FUNEC_01458.mRNA.1
FUNEC_00301	FUNEC_00301;RI:NODE_135_length_133133_cov_46.888989:61029:61598-61693:62504:-	FUNEC_00301.mRNA.2,FUNEC_00301.mRNA.4	FUNEC_00301.mRNA.2,FUNEC_00301.mRNA.3,FUNEC_00301.mRNA.4
FUNEC_00301	FUNEC_00301;RI:NODE_135_length_133133_cov_46.888989:61029:61548-61693:62504:-	FUNEC_00301.mRNA.2,FUNEC_00301.mRNA.4	FUNEC_00301.mRNA.1,FUNEC_00301.mRNA.2,FUNEC_00301.mRNA.4
FUNEC_00301	FUNEC_00301;RI:NODE_135_length_133133_cov_46.888989:59644:60081-60142:60971:-	FUNEC_00301.mRNA.4	FUNEC_00301.mRNA.2,FUNEC_00301.mRNA.1,FUNEC_00301.mRNA.4,FUNEC_00301.mRNA.3
FUNEC_00470	FUNEC_00470;RI:NODE_136_length_131763_cov_45.814766:109017:109063-109149:111532:-	FUNEC_00470.mRNA.5	FUNEC_00470.mRNA.5,FUNEC_00470.mRNA.1
FUNEC_00470	FUNEC_00470;RI:NODE_136_length_131763_cov_45.814766:109017:109063-109340:111532:-	FUNEC_00470.mRNA.5	FUNEC_00470.mRNA.5,FUNEC_00470.mRNA.2
FUNEC_00470	FUNEC_00470;RI:NODE_136_length_131763_cov_45.814766:107162:108944-109017:109063:-	FUNEC_00470.mRNA.4	FUNEC_00470.mRNA.4,FUNEC_00470.mRNA.2
FUNEC_00470	FUNEC_00470;RI:NODE_136_length_131763_cov_45.814766:107210:108944-109017:109063:-	FUNEC_00470.mRNA.3	FUNEC_00470.mRNA.3,FUNEC_00470.mRNA.1
FUNEC_00468	FUNEC_00468;RI:NODE_136_length_131763_cov_45.814766:123176:123298-123362:123628:+	FUNEC_00468.mRNA.2	FUNEC_00468.mRNA.2,FUNEC_00468.mRNA.1
FUNEC_00468	FUNEC_00468;RI:NODE_136_length_131763_cov_45.814766:122316:123117-123176:123298:+	FUNEC_00468.mRNA.3	FUNEC_00468.mRNA.1,FUNEC_00468.mRNA.3
FUNEC_08521	FUNEC_08521;RI:NODE_137_length_130829_cov_46.217527:6044:6588-6642:8276:+	FUNEC_08521.mRNA.1,FUNEC_08521.mRNA.3	FUNEC_08521.mRNA.3,FUNEC_08521.mRNA.1,FUNEC_08521.mRNA.2
FUNEC_08521	FUNEC_08521;RI:NODE_137_length_130829_cov_46.217527:1824:2387-2438:2638:+	FUNEC_08521.mRNA.10,FUNEC_08521.mRNA.3,FUNEC_08521.mRNA.5,FUNEC_08521.mRNA.6,FUNEC_08521.mRNA.7	FUNEC_08521.mRNA.1,FUNEC_08521.mRNA.3,FUNEC_08521.mRNA.6,FUNEC_08521.mRNA.10,FUNEC_08521.mRNA.7,FUNEC_08521.mRNA.5
FUNEC_08521	FUNEC_08521;RI:NODE_137_length_130829_cov_46.217527:2775:8276-8397:10569:+	FUNEC_08521.mRNA.10	FUNEC_08521.mRNA.10,FUNEC_08521.mRNA.7
FUNEC_08521	FUNEC_08521;RI:NODE_137_length_130829_cov_46.217527:2775:5968-6044:10569:+	FUNEC_08521.mRNA.10	FUNEC_08521.mRNA.6,FUNEC_08521.mRNA.10
FUNEC_08521	FUNEC_08521;RI:NODE_137_length_130829_cov_46.217527:2775:6588-6642:10569:+	FUNEC_08521.mRNA.10	FUNEC_08521.mRNA.10,FUNEC_08521.mRNA.5
FUNEC_08521	FUNEC_08521;RI:NODE_137_length_130829_cov_46.217527:6044:8276-8397:10569:+	FUNEC_08521.mRNA.6,FUNEC_08521.mRNA.9	FUNEC_08521.mRNA.3,FUNEC_08521.mRNA.9,FUNEC_08521.mRNA.6
FUNEC_08521	FUNEC_08521;RI:NODE_137_length_130829_cov_46.217527:2775:5968-6044:8276:+	FUNEC_08521.mRNA.7	FUNEC_08521.mRNA.3,FUNEC_08521.mRNA.1,FUNEC_08521.mRNA.7
FUNEC_08521	FUNEC_08521;RI:NODE_137_length_130829_cov_46.217527:1824:2638-2775:5968:+	FUNEC_08521.mRNA.9	FUNEC_08521.mRNA.3,FUNEC_08521.mRNA.9,FUNEC_08521.mRNA.6
FUNEC_08521	FUNEC_08521;RI:NODE_137_length_130829_cov_46.217527:1824:2638-2775:8276:+	FUNEC_08521.mRNA.8	FUNEC_08521.mRNA.8,FUNEC_08521.mRNA.7
FUNEC_08521	FUNEC_08521;RI:NODE_137_length_130829_cov_46.217527:2661:5968-6044:6588:+	FUNEC_08521.mRNA.4	FUNEC_08521.mRNA.4,FUNEC_08521.mRNA.2
FUNEC_08485	FUNEC_08485;RI:NODE_137_length_130829_cov_46.217527:47597:49806-50116:50864:+	FUNEC_08485.mRNA.2	FUNEC_08485.mRNA.1,FUNEC_08485.mRNA.2
FUNEC_08527	FUNEC_08527;RI:NODE_137_length_130829_cov_46.217527:89869:90406-90575:90710:+	FUNEC_08527.mRNA.2	FUNEC_08527.mRNA.2,FUNEC_08527.mRNA.1
FUNEC_08488	FUNEC_08488;RI:NODE_137_length_130829_cov_46.217527:3933:4745-4925:5329:-	FUNEC_08488.mRNA.5,FUNEC_08488.mRNA.7	FUNEC_08488.mRNA.5,FUNEC_08488.mRNA.7,FUNEC_08488.mRNA.2
FUNEC_08488	FUNEC_08488;RI:NODE_137_length_130829_cov_46.217527:3933:4690-4925:5329:-	FUNEC_08488.mRNA.5,FUNEC_08488.mRNA.7	FUNEC_08488.mRNA.4,FUNEC_08488.mRNA.5,FUNEC_08488.mRNA.7,FUNEC_08488.mRNA.1
FUNEC_08488	FUNEC_08488;RI:NODE_137_length_130829_cov_46.217527:3933:4780-4925:5329:-	FUNEC_08488.mRNA.5,FUNEC_08488.mRNA.7	FUNEC_08488.mRNA.6,FUNEC_08488.mRNA.5,FUNEC_08488.mRNA.7
FUNEC_08488	FUNEC_08488;RI:NODE_137_length_130829_cov_46.217527:2687:2949-2996:3866:-	FUNEC_08488.mRNA.2,FUNEC_08488.mRNA.4,FUNEC_08488.mRNA.6,FUNEC_08488.mRNA.7	FUNEC_08488.mRNA.2,FUNEC_08488.mRNA.1,FUNEC_08488.mRNA.6,FUNEC_08488.mRNA.4,FUNEC_08488.mRNA.5,FUNEC_08488.mRNA.7
FUNEC_08488	FUNEC_08488;RI:NODE_137_length_130829_cov_46.217527:2687:2941-2996:3866:-	FUNEC_08488.mRNA.2,FUNEC_08488.mRNA.4,FUNEC_08488.mRNA.6,FUNEC_08488.mRNA.7	FUNEC_08488.mRNA.2,FUNEC_08488.mRNA.3,FUNEC_08488.mRNA.6,FUNEC_08488.mRNA.4,FUNEC_08488.mRNA.7
FUNEC_17521	FUNEC_17521;RI:NODE_138_length_125530_cov_51.368006:3336:4058-4115:4173:+	FUNEC_17521.mRNA.3	FUNEC_17521.mRNA.3,FUNEC_17521.mRNA.1
FUNEC_17521	FUNEC_17521;RI:NODE_138_length_125530_cov_51.368006:3336:4173-4242:5397:+	FUNEC_17521.mRNA.4	FUNEC_17521.mRNA.3,FUNEC_17521.mRNA.4
FUNEC_17521	FUNEC_17521;RI:NODE_138_length_125530_cov_51.368006:2794:3263-3336:4058:+	FUNEC_17521.mRNA.2	FUNEC_17521.mRNA.2,FUNEC_17521.mRNA.1
FUNEC_17524	FUNEC_17524;RI:NODE_138_length_125530_cov_51.368006:43777:43987-44043:44542:+	FUNEC_17524.mRNA.2	FUNEC_17524.mRNA.1,FUNEC_17524.mRNA.2
FUNEC_17524	FUNEC_17524;RI:NODE_138_length_125530_cov_51.368006:43210:43706-43777:44542:+	FUNEC_17524.mRNA.3	FUNEC_17524.mRNA.3,FUNEC_17524.mRNA.2
FUNEC_17515	FUNEC_17515;RI:NODE_138_length_125530_cov_51.368006:74007:75196-75247:76469:+	FUNEC_17515.mRNA.3	FUNEC_17515.mRNA.3,FUNEC_17515.mRNA.1
FUNEC_17515	FUNEC_17515;RI:NODE_138_length_125530_cov_51.368006:73672:73959-74007:75196:+	FUNEC_17515.mRNA.2	FUNEC_17515.mRNA.1,FUNEC_17515.mRNA.2
FUNEC_17514	FUNEC_17514;RI:NODE_138_length_125530_cov_51.368006:85606:85870-85926:86358:+	FUNEC_17514.mRNA.1,FUNEC_17514.mRNA.2	FUNEC_17514.mRNA.2,FUNEC_17514.mRNA.4,FUNEC_17514.mRNA.1
FUNEC_17514	FUNEC_17514;RI:NODE_138_length_125530_cov_51.368006:86638:87117-87180:87982:+	FUNEC_17514.mRNA.2,FUNEC_17514.mRNA.5	FUNEC_17514.mRNA.1,FUNEC_17514.mRNA.2,FUNEC_17514.mRNA.5,FUNEC_17514.mRNA.3,FUNEC_17514.mRNA.4
FUNEC_17514	FUNEC_17514;RI:NODE_138_length_125530_cov_51.368006:85606:86358-86407:86584:+	FUNEC_17514.mRNA.3,FUNEC_17514.mRNA.5	FUNEC_17514.mRNA.2,FUNEC_17514.mRNA.5,FUNEC_17514.mRNA.3,FUNEC_17514.mRNA.1
FUNEC_15507	FUNEC_15507;RI:NODE_13_length_674294_cov_49.776202:531378:531795-531855:532514:-	FUNEC_15507.mRNA.2	FUNEC_15507.mRNA.1,FUNEC_15507.mRNA.2
FUNEC_15701	FUNEC_15701;RI:NODE_13_length_674294_cov_49.776202:614235:615615-615703:616691:-	FUNEC_15701.mRNA.2,FUNEC_15701.mRNA.3,FUNEC_15701.mRNA.6	FUNEC_15701.mRNA.1,FUNEC_15701.mRNA.4,FUNEC_15701.mRNA.2,FUNEC_15701.mRNA.3,FUNEC_15701.mRNA.6
FUNEC_15701	FUNEC_15701;RI:NODE_13_length_674294_cov_49.776202:610704:612907-613007:613716:-	FUNEC_15701.mRNA.4,FUNEC_15701.mRNA.5,FUNEC_15701.mRNA.6,FUNEC_15701.mRNA.7	FUNEC_15701.mRNA.4,FUNEC_15701.mRNA.2,FUNEC_15701.mRNA.5,FUNEC_15701.mRNA.6,FUNEC_15701.mRNA.7
FUNEC_15701	FUNEC_15701;RI:NODE_13_length_674294_cov_49.776202:610704:612907-613003:613716:-	FUNEC_15701.mRNA.4,FUNEC_15701.mRNA.5,FUNEC_15701.mRNA.6,FUNEC_15701.mRNA.7	FUNEC_15701.mRNA.1,FUNEC_15701.mRNA.4,FUNEC_15701.mRNA.5,FUNEC_15701.mRNA.3,FUNEC_15701.mRNA.6,FUNEC_15701.mRNA.7
FUNEC_15701	FUNEC_15701;RI:NODE_13_length_674294_cov_49.776202:613775:614179-614235:615615:-	FUNEC_15701.mRNA.5	FUNEC_15701.mRNA.1,FUNEC_15701.mRNA.5,FUNEC_15701.mRNA.4
FUNEC_15701	FUNEC_15701;RI:NODE_13_length_674294_cov_49.776202:613775:614179-614235:616691:-	FUNEC_15701.mRNA.7	FUNEC_15701.mRNA.2,FUNEC_15701.mRNA.3,FUNEC_15701.mRNA.6,FUNEC_15701.mRNA.7
FUNEC_15701	FUNEC_15701;RI:NODE_13_length_674294_cov_49.776202:613775:615615-615703:616691:-	FUNEC_15701.mRNA.7	FUNEC_15701.mRNA.5,FUNEC_15701.mRNA.7
FUNEC_15570	FUNEC_15570;RI:NODE_13_length_674294_cov_49.776202:438255:438704-438766:438872:+	FUNEC_15570.mRNA.2	FUNEC_15570.mRNA.1,FUNEC_15570.mRNA.2
FUNEC_15510	FUNEC_15510;RI:NODE_13_length_674294_cov_49.776202:553885:554011-554114:554155:+	FUNEC_15510.mRNA.2	FUNEC_15510.mRNA.3,FUNEC_15510.mRNA.2,FUNEC_15510.mRNA.1
FUNEC_15510	FUNEC_15510;RI:NODE_13_length_674294_cov_49.776202:553314:553814-553885:554011:+	FUNEC_15510.mRNA.4	FUNEC_15510.mRNA.1,FUNEC_15510.mRNA.4
FUNEC_15510	FUNEC_15510;RI:NODE_13_length_674294_cov_49.776202:553314:554011-554114:554155:+	FUNEC_15510.mRNA.6	FUNEC_15510.mRNA.6,FUNEC_15510.mRNA.4
FUNEC_15510	FUNEC_15510;RI:NODE_13_length_674294_cov_49.776202:553314:553814-553885:554155:+	FUNEC_15510.mRNA.6	FUNEC_15510.mRNA.2,FUNEC_15510.mRNA.6
FUNEC_15510	FUNEC_15510;RI:NODE_13_length_674294_cov_49.776202:552881:553255-553314:553814:+	FUNEC_15510.mRNA.3	FUNEC_15510.mRNA.2,FUNEC_15510.mRNA.3,FUNEC_15510.mRNA.1
FUNEC_15510	FUNEC_15510;RI:NODE_13_length_674294_cov_49.776202:552881:553814-553885:554011:+	FUNEC_15510.mRNA.5	FUNEC_15510.mRNA.3,FUNEC_15510.mRNA.5
FUNEC_15510	FUNEC_15510;RI:NODE_13_length_674294_cov_49.776202:552881:553255-553314:554011:+	FUNEC_15510.mRNA.5	FUNEC_15510.mRNA.5,FUNEC_15510.mRNA.4
FUNEC_15509	FUNEC_15509;RI:NODE_13_length_674294_cov_49.776202:615608:617366-617604:619854:+	FUNEC_15509.mRNA.5	FUNEC_15509.mRNA.1,FUNEC_15509.mRNA.5
FUNEC_15509	FUNEC_15509;RI:NODE_13_length_674294_cov_49.776202:615608:617366-617421:619854:+	FUNEC_15509.mRNA.5	FUNEC_15509.mRNA.2,FUNEC_15509.mRNA.5
FUNEC_15509	FUNEC_15509;RI:NODE_13_length_674294_cov_49.776202:614830:615527-615608:617366:+	FUNEC_15509.mRNA.4,FUNEC_15509.mRNA.6	FUNEC_15509.mRNA.1,FUNEC_15509.mRNA.6,FUNEC_15509.mRNA.2,FUNEC_15509.mRNA.4
FUNEC_15622	FUNEC_15622;RI:NODE_13_length_674294_cov_49.776202:655961:656115-656188:656260:+	FUNEC_15622.mRNA.2	FUNEC_15622.mRNA.1,FUNEC_15622.mRNA.4,FUNEC_15622.mRNA.2
FUNEC_15622	FUNEC_15622;RI:NODE_13_length_674294_cov_49.776202:657272:657591-657649:657844:+	FUNEC_15622.mRNA.4	FUNEC_15622.mRNA.1,FUNEC_15622.mRNA.3,FUNEC_15622.mRNA.4,FUNEC_15622.mRNA.2
FUNEC_16043	FUNEC_16043;RI:NODE_140_length_125053_cov_45.825524:19725:19818-20110:20731:-	FUNEC_16043.mRNA.3,FUNEC_16043.mRNA.6	FUNEC_16043.mRNA.1,FUNEC_16043.mRNA.6,FUNEC_16043.mRNA.3
FUNEC_16043	FUNEC_16043;RI:NODE_140_length_125053_cov_45.825524:19725:20043-20110:20731:-	FUNEC_16043.mRNA.3,FUNEC_16043.mRNA.6	FUNEC_16043.mRNA.2,FUNEC_16043.mRNA.6,FUNEC_16043.mRNA.3
FUNEC_16043	FUNEC_16043;RI:NODE_140_length_125053_cov_45.825524:20110:20731-20803:21379:-	FUNEC_16043.mRNA.4	FUNEC_16043.mRNA.4,FUNEC_16043.mRNA.1,FUNEC_16043.mRNA.2
FUNEC_16043	FUNEC_16043;RI:NODE_140_length_125053_cov_45.825524:19725:20731-20803:21379:-	FUNEC_16043.mRNA.5	FUNEC_16043.mRNA.6,FUNEC_16043.mRNA.3,FUNEC_16043.mRNA.5
FUNEC_16043	FUNEC_16043;RI:NODE_140_length_125053_cov_45.825524:19725:20043-20110:21379:-	FUNEC_16043.mRNA.5	FUNEC_16043.mRNA.4,FUNEC_16043.mRNA.5
FUNEC_16043	FUNEC_16043;RI:NODE_140_length_125053_cov_45.825524:18599:19439-19528:19661:-	FUNEC_16043.mRNA.6	FUNEC_16043.mRNA.3,FUNEC_16043.mRNA.6,FUNEC_16043.mRNA.1,FUNEC_16043.mRNA.4,FUNEC_16043.mRNA.2,FUNEC_16043.mRNA.5
FUNEC_16056	FUNEC_16056;RI:NODE_140_length_125053_cov_45.825524:26626:27413-27517:27834:-	FUNEC_16056.mRNA.2,FUNEC_16056.mRNA.7	FUNEC_16056.mRNA.1,FUNEC_16056.mRNA.2,FUNEC_16056.mRNA.4,FUNEC_16056.mRNA.7
FUNEC_16056	FUNEC_16056;RI:NODE_140_length_125053_cov_45.825524:26496:26564-26626:27413:-	FUNEC_16056.mRNA.3	FUNEC_16056.mRNA.1,FUNEC_16056.mRNA.3
FUNEC_16056	FUNEC_16056;RI:NODE_140_length_125053_cov_45.825524:26496:26564-26626:27834:-	FUNEC_16056.mRNA.5	FUNEC_16056.mRNA.2,FUNEC_16056.mRNA.5
FUNEC_16056	FUNEC_16056;RI:NODE_140_length_125053_cov_45.825524:26496:27413-27517:27834:-	FUNEC_16056.mRNA.5	FUNEC_16056.mRNA.3,FUNEC_16056.mRNA.5
FUNEC_16056	FUNEC_16056;RI:NODE_140_length_125053_cov_45.825524:25664:26435-26496:26564:-	FUNEC_16056.mRNA.4,FUNEC_16056.mRNA.7	FUNEC_16056.mRNA.1,FUNEC_16056.mRNA.2,FUNEC_16056.mRNA.7,FUNEC_16056.mRNA.4
FUNEC_16056	FUNEC_16056;RI:NODE_140_length_125053_cov_45.825524:25664:26564-26626:27413:-	FUNEC_16056.mRNA.6	FUNEC_16056.mRNA.6,FUNEC_16056.mRNA.4
FUNEC_16056	FUNEC_16056;RI:NODE_140_length_125053_cov_45.825524:25664:26435-26496:27413:-	FUNEC_16056.mRNA.6	FUNEC_16056.mRNA.6,FUNEC_16056.mRNA.3
FUNEC_12883	FUNEC_12883;RI:NODE_141_length_124639_cov_52.708882:72338:73192-73256:73572:-	FUNEC_12883.mRNA.3	FUNEC_12883.mRNA.2,FUNEC_12883.mRNA.3
FUNEC_12883	FUNEC_12883;RI:NODE_141_length_124639_cov_52.708882:72338:73192-73240:73572:-	FUNEC_12883.mRNA.3	FUNEC_12883.mRNA.3,FUNEC_12883.mRNA.1
FUNEC_12874	FUNEC_12874;RI:NODE_141_length_124639_cov_52.708882:50549:50935-51093:51637:+	FUNEC_12874.mRNA.2	FUNEC_12874.mRNA.2,FUNEC_12874.mRNA.1
FUNEC_12874	FUNEC_12874;RI:NODE_141_length_124639_cov_52.708882:50291:50488-50549:51637:+	FUNEC_12874.mRNA.3	FUNEC_12874.mRNA.2,FUNEC_12874.mRNA.3
FUNEC_05052	FUNEC_05052;RI:NODE_142_length_123125_cov_44.278393:6902:7359-7514:9262:+	FUNEC_05052.mRNA.7,FUNEC_05052.mRNA.3,FUNEC_05052.mRNA.6	FUNEC_05052.mRNA.6,FUNEC_05052.mRNA.4,FUNEC_05052.mRNA.7,FUNEC_05052.mRNA.3
FUNEC_05052	FUNEC_05052;RI:NODE_142_length_123125_cov_44.278393:6902:7021-7514:9262:+	FUNEC_05052.mRNA.7,FUNEC_05052.mRNA.3,FUNEC_05052.mRNA.6	FUNEC_05052.mRNA.7,FUNEC_05052.mRNA.2,FUNEC_05052.mRNA.6,FUNEC_05052.mRNA.5,FUNEC_05052.mRNA.1,FUNEC_05052.mRNA.3
FUNEC_05052	FUNEC_05052;RI:NODE_142_length_123125_cov_44.278393:540:2164-2253:3197:+	FUNEC_05052.mRNA.2,FUNEC_05052.mRNA.4,FUNEC_05052.mRNA.6	FUNEC_05052.mRNA.4,FUNEC_05052.mRNA.2,FUNEC_05052.mRNA.6,FUNEC_05052.mRNA.1,FUNEC_05052.mRNA.3
FUNEC_05068	FUNEC_05068;RI:NODE_142_length_123125_cov_44.278393:95984:96316-96377:98236:+	FUNEC_05068.mRNA.2	FUNEC_05068.mRNA.1,FUNEC_05068.mRNA.2
FUNEC_17135	FUNEC_17135;RI:NODE_143_length_121056_cov_44.380033:3406:5209-5269:5489:-	FUNEC_17135.mRNA.3	FUNEC_17135.mRNA.1,FUNEC_17135.mRNA.2,FUNEC_17135.mRNA.3
FUNEC_17135	FUNEC_17135;RI:NODE_143_length_121056_cov_44.380033:724:1810-1866:3347:-	FUNEC_17135.mRNA.2	FUNEC_17135.mRNA.1,FUNEC_17135.mRNA.2,FUNEC_17135.mRNA.3
FUNEC_09745	FUNEC_09745;RI:NODE_144_length_120169_cov_51.200508:59715:59785-59872:60189:+	FUNEC_09745.mRNA.2	FUNEC_09745.mRNA.2,FUNEC_09745.mRNA.1
FUNEC_09445	FUNEC_09445;RI:NODE_147_length_117965_cov_49.269665:38103:38440-38509:39073:+	FUNEC_09445.mRNA.2	FUNEC_09445.mRNA.2,FUNEC_09445.mRNA.1,FUNEC_09445.mRNA.3
FUNEC_09445	FUNEC_09445;RI:NODE_147_length_117965_cov_49.269665:37261:37482-37573:38031:+	FUNEC_09445.mRNA.3	FUNEC_09445.mRNA.1,FUNEC_09445.mRNA.2,FUNEC_09445.mRNA.3
FUNEC_08559	FUNEC_08559;RI:NODE_148_length_117650_cov_44.402481:67047:69063-69122:69959:+	FUNEC_08559.mRNA.2	FUNEC_08559.mRNA.3,FUNEC_08559.mRNA.1,FUNEC_08559.mRNA.2
FUNEC_08564	FUNEC_08564;RI:NODE_148_length_117650_cov_44.402481:93606:94897-94971:95701:+	FUNEC_08564.mRNA.3	FUNEC_08564.mRNA.3,FUNEC_08564.mRNA.2
FUNEC_08564	FUNEC_08564;RI:NODE_148_length_117650_cov_44.402481:93606:94500-94971:95701:+	FUNEC_08564.mRNA.3	FUNEC_08564.mRNA.3,FUNEC_08564.mRNA.1
FUNEC_17074	FUNEC_17074;RI:NODE_149_length_116502_cov_55.899968:96903:97094-97156:97462:-	FUNEC_17074.mRNA.2	FUNEC_17074.mRNA.1,FUNEC_17074.mRNA.2
FUNEC_15131	FUNEC_15131;RI:NODE_14_length_669565_cov_47.059536:106253:107770-107829:108972:+	FUNEC_15131.mRNA.3	FUNEC_15131.mRNA.1,FUNEC_15131.mRNA.3
FUNEC_15131	FUNEC_15131;RI:NODE_14_length_669565_cov_47.059536:105017:106108-106253:107770:+	FUNEC_15131.mRNA.2	FUNEC_15131.mRNA.1,FUNEC_15131.mRNA.2
FUNEC_15202	FUNEC_15202;RI:NODE_14_length_669565_cov_47.059536:234307:235908-235968:237133:+	FUNEC_15202.mRNA.3,FUNEC_15202.mRNA.8,FUNEC_15202.mRNA.7,FUNEC_15202.mRNA.9	FUNEC_15202.mRNA.1,FUNEC_15202.mRNA.2,FUNEC_15202.mRNA.8,FUNEC_15202.mRNA.7,FUNEC_15202.mRNA.6,FUNEC_15202.mRNA.9,FUNEC_15202.mRNA.4,FUNEC_15202.mRNA.3
FUNEC_15202	FUNEC_15202;RI:NODE_14_length_669565_cov_47.059536:230456:233588-234099:234251:+	FUNEC_15202.mRNA.4,FUNEC_15202.mRNA.8	FUNEC_15202.mRNA.4,FUNEC_15202.mRNA.1,FUNEC_15202.mRNA.8,FUNEC_15202.mRNA.3
FUNEC_15202	FUNEC_15202;RI:NODE_14_length_669565_cov_47.059536:234099:234251-234307:237133:+	FUNEC_15202.mRNA.5	FUNEC_15202.mRNA.3,FUNEC_15202.mRNA.7,FUNEC_15202.mRNA.5
FUNEC_15202	FUNEC_15202;RI:NODE_14_length_669565_cov_47.059536:229218:230364-230456:233588:+	FUNEC_15202.mRNA.2,FUNEC_15202.mRNA.7	FUNEC_15202.mRNA.1,FUNEC_15202.mRNA.2,FUNEC_15202.mRNA.5,FUNEC_15202.mRNA.7,FUNEC_15202.mRNA.3
FUNEC_15202	FUNEC_15202;RI:NODE_14_length_669565_cov_47.059536:229218:233588-234099:234251:+	FUNEC_15202.mRNA.6,FUNEC_15202.mRNA.9	FUNEC_15202.mRNA.2,FUNEC_15202.mRNA.7,FUNEC_15202.mRNA.6,FUNEC_15202.mRNA.9
FUNEC_15202	FUNEC_15202;RI:NODE_14_length_669565_cov_47.059536:229218:230364-230456:234251:+	FUNEC_15202.mRNA.6,FUNEC_15202.mRNA.9	FUNEC_15202.mRNA.4,FUNEC_15202.mRNA.8,FUNEC_15202.mRNA.6,FUNEC_15202.mRNA.9
[truncated: 1,392 more rows]

## Sheet: A3-EC4-genome
Alternative 3′ splice site (A3) events in EC4
[truncated: 320 more rows]

## Sheet: A3-upregulated
Alternative 3′ splice site (A3) events in differentially upregulated (when grown with a pathogen Diaporthe) transcripts of EC4
[truncated: 96 more rows]

## Sheet: A5-EC4-genome
Alternative 5′ splice site (A5) events in EC4
[truncated: 333 more rows]

[truncated: 4 more sheets: A5-upregulated, SE-EC4-genome, SE-upregulated, AF-EC4-genome]
