# Supplementary material for: A biofertilizing fungal endophyte of cranberry plants suppresses the plant pathogen Diaporthe
Source: Front Microbiol. 2024 Feb 2;15:1327392. doi: 10.3389/fmicb.2024.1327392 (PMC10869595; doi:10.3389/fmicb.2024.1327392)
Supplement: Supplementary File 2 — CAZymes. [file Table_2.XLSX]

## Sheet: Upregulated
Upregulated transcripts of EC4 when grown in the presence of Diaporthe
Differentially upregulated transcripts	baseMean	log2FoldChange	lfcSE - The standard error estimate for the log2 fold change estimate	stat - The value of the test statistic for the transcript	pvalue - P-value of the test for the transcript	padj - Adjusted P-value for multiple testing for the transcript
FUNEC_04106.mRNA.2	924.82	12.6366	1.42189	8.88716	6.27e-19	3.3e-17
FUNEC_04605.mRNA.1	815.623	12.4555	1.26294	9.86232	6.06e-23	4.48e-21
FUNEC_02061.mRNA.1	404.845	11.4484	1.29816	8.81898	1.16e-18	5.96e-17
FUNEC_14174.mRNA.3	297.619	11.0003	1.36935	8.03327	9.49e-16	3.47e-14
FUNEC_05672.mRNA.2	236.322	10.6713	1.38203	7.72146	1.15e-14	3.75e-13
FUNEC_14007.mRNA.2	178.828	10.2631	1.46731	6.99451	2.66e-12	6.68e-11
FUNEC_09074.mRNA.2	157.084	10.0809	1.36907	7.3633	1.79e-13	5.12e-12
FUNEC_05672.mRNA.1	150.279	10.0186	1.3403	7.47489	7.73e-14	2.28e-12
FUNEC_13285.mRNA.3	140.624	9.91748	1.22779	8.07748	6.61e-16	2.48e-14
FUNEC_06673.mRNA.5	132.924	9.83513	1.29379	7.60181	2.92e-14	9.07e-13
FUNEC_00757.mRNA.7	117.487	9.65817	3.907	2.47202	0.0134353	0.0448345
FUNEC_01121.mRNA.1	114.655	9.62557	1.31869	7.29934	2.89e-13	8.06e-12
FUNEC_14007.mRNA.1	104.737	9.49124	1.52682	6.21634	5.09e-10	8.97e-09
FUNEC_10623.mRNA.1	104.528	9.4896	3.90703	2.42885	0.0151466	0.0494162
FUNEC_16571.mRNA.9	103.572	9.4779	1.26272	7.50596	6.1e-14	1.84e-12
FUNEC_08521.mRNA.9	83.3332	9.16302	1.2454	7.3575	1.87e-13	5.33e-12
FUNEC_00757.mRNA.3	63.2786	8.76586	1.85644	4.72186	2.34e-06	2.2e-05
FUNEC_06410.mRNA.2	61.7156	8.73018	1.51741	5.75336	8.75e-09	1.28e-07
FUNEC_04126.mRNA.2	58.4523	8.66111	1.47258	5.8816	4.06e-09	6.22e-08
FUNEC_10618.mRNA.6	58.2562	8.64714	1.51093	5.72307	1.05e-08	1.51e-07
FUNEC_06120.mRNA.1	57.8249	8.63964	2.76839	3.12081	0.00180352	0.00822769
FUNEC_05682.mRNA.5	54.7803	8.55736	1.31595	6.50278	7.88e-11	1.6e-09
FUNEC_00443.mRNA.5	54.6942	8.55573	1.42806	5.99114	2.08e-09	3.34e-08
FUNEC_13685.mRNA.3	48.0469	8.36918	1.48843	5.62284	1.88e-08	2.61e-07
FUNEC_09593.mRNA.5	46.2365	8.31507	2.76349	3.0089	0.00262191	0.0113775
FUNEC_17336.mRNA.3	45.8656	8.3033	2.7466	3.02312	0.00250184	0.0109252
FUNEC_10979.mRNA.2	42.7867	8.2026	1.55688	5.26863	1.37e-07	1.62e-06
FUNEC_06200.mRNA.1	41.84	8.17387	1.31811	6.20121	5.6e-10	9.84e-09
FUNEC_09512.mRNA.2	41.7868	8.16852	1.80315	4.53013	5.89e-06	5.1e-05
FUNEC_11223.mRNA.3	41.5368	8.1583	1.28809	6.33366	2.39e-10	4.49e-09
FUNEC_16284.mRNA.11	41.1723	8.14703	1.46333	5.56745	2.58e-08	3.5e-07
FUNEC_10786.mRNA.4	40.8441	8.13775	1.46299	5.5624	2.66e-08	3.6e-07
FUNEC_14733.mRNA.2	79.6608	8.13565	2.39981	3.39013	0.000698597	0.003598
FUNEC_09708.mRNA.1	39.4792	8.08902	1.36579	5.9226	3.17e-09	4.92e-08
FUNEC_01616.mRNA.6	36.3987	7.96839	1.5725	5.06733	4.03e-07	4.39e-06
FUNEC_10786.mRNA.2	35.9391	7.9529	1.71481	4.63778	3.52e-06	3.19e-05
FUNEC_06267.mRNA.1	35.6922	7.93915	2.79554	2.83993	0.00451228	0.0180176
FUNEC_06209.mRNA.5	34.4191	7.88752	1.58007	4.99189	5.98e-07	6.31e-06
FUNEC_04602.mRNA.1	34.0672	7.8746	2.89596	2.71917	0.00654466	0.0245643
FUNEC_09593.mRNA.3	33.6117	7.85508	2.82984	2.7758	0.00550655	0.0212458
FUNEC_17538.mRNA.2	33.1488	7.83341	2.86616	2.73307	0.00627472	0.0237023
FUNEC_13378.mRNA.1	32.9804	7.82719	1.43059	5.47129	4.47e-08	5.8e-07
FUNEC_03456.mRNA.3	32.7834	7.81921	1.46734	5.32883	9.88e-08	1.2e-06
FUNEC_12874.mRNA.1	32.4182	7.80765	1.69527	4.60555	4.11e-06	3.67e-05
FUNEC_15104.mRNA.4	32.4794	7.8041	1.46144	5.34002	9.29e-08	1.14e-06
FUNEC_02895.mRNA.8	31.2146	7.7447	1.48642	5.2103	1.89e-07	2.18e-06
FUNEC_16657.mRNA.2	30.9832	7.73772	1.37988	5.60751	2.05e-08	2.83e-07
FUNEC_14947.mRNA.7	30.9184	7.73262	1.43077	5.40453	6.5e-08	8.2e-07
FUNEC_00844.mRNA.1	28.6327	7.62515	1.4474	5.26817	1.38e-07	1.63e-06
FUNEC_10623.mRNA.2	28.6764	7.62381	2.84543	2.67932	0.0073772	0.0272193
FUNEC_10469.mRNA.4	28.3311	7.60639	2.87222	2.64826	0.00809079	0.029386
FUNEC_01431.mRNA.1	27.9266	7.58508	3.06952	2.4711	0.0134699	0.0449199
FUNEC_00738.mRNA.4	27.6785	7.57369	1.4827	5.10805	3.25e-07	3.62e-06
FUNEC_04253.mRNA.1	27.0053	7.54066	2.83739	2.65761	0.00786974	0.0287084
FUNEC_10469.mRNA.3	26.9042	7.53207	2.86008	2.63352	0.00845054	0.0304826
FUNEC_07078.mRNA.3	26.0378	7.48696	1.61136	4.64636	3.38e-06	3.07e-05
FUNEC_14545.mRNA.2	25.7206	7.47163	1.47984	5.04895	4.44e-07	4.79e-06
FUNEC_02536.mRNA.2	25.5991	7.46219	1.77069	4.21428	2.51e-05	0.000186253
FUNEC_12462.mRNA.4	25.1793	7.43663	1.52323	4.88215	1.05e-06	1.06e-05
FUNEC_03554.mRNA.2	24.9924	7.42658	2.88798	2.57155	0.0101245	0.0355279
FUNEC_08272.mRNA.3	24.7914	7.41507	1.37198	5.40465	6.49e-08	8.2e-07
FUNEC_13739.mRNA.4	24.6317	7.4055	2.87193	2.57858	0.00992083	0.0349175
FUNEC_16759.mRNA.2	24.4849	7.40019	1.34469	5.50327	3.73e-08	4.92e-07
FUNEC_08943.mRNA.2	24.1493	7.37541	1.59529	4.62323	3.78e-06	3.4e-05
FUNEC_01063.mRNA.5	23.8746	7.36016	2.91906	2.52142	0.0116883	0.0399507
FUNEC_13517.mRNA.2	23.8144	7.35893	1.62046	4.54125	5.59e-06	4.85e-05
FUNEC_06224.mRNA.2	23.576	7.34185	2.96338	2.47752	0.0132297	0.0442739
FUNEC_01341.mRNA.2	22.7633	7.29224	1.49664	4.8724	1.1e-06	1.1e-05
FUNEC_14385.mRNA.1	22.6996	7.28777	2.9418	2.47732	0.0132374	0.044292
FUNEC_12386.mRNA.3	22.2103	7.25591	1.54758	4.68857	2.75e-06	2.55e-05
FUNEC_05542.mRNA.3	21.6977	7.22027	1.45845	4.95063	7.4e-07	7.68e-06
FUNEC_00408.mRNA.1	21.5124	7.21303	1.47226	4.8993	9.62e-07	9.78e-06
FUNEC_04076.mRNA.3	21.1422	7.18398	2.9413	2.44245	0.0145878	0.0479683
FUNEC_03071.mRNA.2	20.7007	7.15536	2.9093	2.45948	0.0139138	0.0461618
FUNEC_06203.mRNA.1	20.557	7.14423	2.09942	3.40295	0.00066662	0.00345823
FUNEC_17393.mRNA.1	12532.2	7.13385	0.244884	29.1315	1.43e-186	2.87e-182
FUNEC_06209.mRNA.8	20.0691	7.10891	1.60664	4.42472	9.66e-06	8.01e-05
FUNEC_15346.mRNA.3	19.4894	7.06578	1.48542	4.75675	1.97e-06	1.87e-05
FUNEC_15701.mRNA.2	19.1658	7.04439	1.58505	4.44427	8.82e-06	7.4e-05
FUNEC_06224.mRNA.1	18.2183	6.97091	1.68308	4.14176	3.45e-05	0.000248155
FUNEC_07884.mRNA.4	17.5978	6.91904	2.05816	3.36176	0.000774481	0.00392916
FUNEC_07571.mRNA.2	16.8513	6.86059	1.59556	4.2998	1.71e-05	0.000133666
FUNEC_10760.mRNA.1	16.51	6.83016	1.62754	4.19661	2.71e-05	0.000199606
FUNEC_12699.mRNA.2	16.4293	6.82123	1.41231	4.82983	1.37e-06	1.34e-05
FUNEC_04261.mRNA.1	16.1891	6.79843	1.52952	4.44482	8.8e-06	7.38e-05
FUNEC_06673.mRNA.7	15.9748	6.77877	1.40282	4.83223	1.35e-06	1.32e-05
FUNEC_00269.mRNA.7	15.8106	6.76456	1.70754	3.96159	7.45e-05	0.000496909
FUNEC_04700.mRNA.1	267.954	6.75777	0.826686	8.17452	2.97e-16	1.16e-14
FUNEC_10786.mRNA.6	15.6059	6.74695	1.67637	4.02473	5.7e-05	0.000390939
FUNEC_05068.mRNA.2	15.346	6.72204	1.49008	4.51121	6.45e-06	5.55e-05
FUNEC_11101.mRNA.4	14.9488	6.68568	1.59703	4.18631	2.84e-05	0.000207883
FUNEC_05323.mRNA.6	14.6267	6.65103	1.74423	3.81317	0.000137196	0.00085679
FUNEC_03867.mRNA.2	14.4485	6.63826	1.56321	4.24657	2.17e-05	0.000164458
FUNEC_00280.mRNA.1	14.4612	6.63778	1.70748	3.88747	0.000101293	0.000656975
FUNEC_02949.mRNA.3	14.3294	6.62492	1.55323	4.26525	2e-05	0.000153022
FUNEC_00432.mRNA.3	14.1652	6.61215	1.56322	4.22982	2.34e-05	0.000175726
FUNEC_11803.mRNA.2	27.7062	6.60858	1.51129	4.3728	1.23e-05	9.95e-05
FUNEC_10760.mRNA.3	13.9819	6.58755	1.83698	3.58608	0.000335688	0.00188568
FUNEC_14107.mRNA.2	13.9188	6.58369	1.70656	3.85788	0.000114376	0.000732335
FUNEC_16557.mRNA.5	13.611	6.55179	1.54883	4.23015	2.34e-05	0.000175602
FUNEC_09077.mRNA.1	13.5422	6.5417	1.59778	4.09425	4.24e-05	0.000299453
FUNEC_10741.mRNA.2	13.3653	6.53243	1.59251	4.10196	4.1e-05	0.000290669
FUNEC_04989.mRNA.1	44.0102	6.48086	1.41418	4.58278	4.59e-06	4.06e-05
FUNEC_09793.mRNA.1	12.9498	6.48072	1.81403	3.57255	0.000353517	0.00196815
FUNEC_16531.mRNA.4	12.7749	6.46222	1.9859	3.25406	0.0011377	0.00549727
FUNEC_07338.mRNA.9	12.6279	6.44018	1.75486	3.66992	0.000242627	0.0014224
FUNEC_09306.mRNA.3	12.6122	6.43877	1.58112	4.07229	4.66e-05	0.000325242
FUNEC_04029.mRNA.3	12.5443	6.43572	1.56265	4.11847	3.81e-05	0.000272844
FUNEC_16294.mRNA.3	12.4885	6.42448	1.9837	3.23863	0.00120107	0.00575484
FUNEC_09445.mRNA.1	12.4037	6.42124	1.473	4.3593	1.3e-05	0.000105146
FUNEC_04327.mRNA.3	12.3698	6.41753	1.50264	4.27082	1.95e-05	0.000149647
FUNEC_10145.mRNA.1	12.2657	6.40334	1.7361	3.68836	0.000225707	0.00133654
FUNEC_02263.mRNA.1	12.0799	6.39592	1.47576	4.33399	1.46e-05	0.000116359
FUNEC_04327.mRNA.4	12.1599	6.39236	1.48112	4.31588	1.59e-05	0.000125177
FUNEC_06231.mRNA.1	12.1398	6.38801	1.67553	3.81253	0.00013755	0.000858199
FUNEC_04713.mRNA.5	12.0738	6.37729	1.52696	4.17647	2.96e-05	0.000215621
FUNEC_05686.mRNA.2	11.9088	6.37208	1.6916	3.76689	0.000165294	0.00101235
FUNEC_04807.mRNA.1	11.282	6.37079	1.74072	3.65987	0.000252345	0.00147335
FUNEC_09896.mRNA.1	340.162	6.34616	0.483721	13.1195	2.55e-39	5.15e-37
FUNEC_07704.mRNA.3	11.7727	6.34385	1.73653	3.65317	0.00025902	0.00150705
FUNEC_05031.mRNA.1	11.769	6.3405	1.76934	3.58355	0.000338959	0.00190157
FUNEC_03288.mRNA.1	373.864	6.32989	0.961348	6.58439	4.57e-11	9.72e-10
FUNEC_16402.mRNA.4	23.0995	6.32598	1.37194	4.61097	4.01e-06	3.59e-05
FUNEC_05691.mRNA.2	11.5429	6.31446	1.51083	4.17945	2.92e-05	0.000213546
FUNEC_14436.mRNA.1	11.5053	6.3135	1.66583	3.79	0.000150649	0.000931503
FUNEC_02432.mRNA.2	11.1721	6.26984	1.63223	3.84127	0.0001224	0.000776509
FUNEC_08226.mRNA.1	213.984	6.24792	0.631112	9.89987	4.17e-23	3.14e-21
FUNEC_01219.mRNA.1	11.0045	6.24695	1.74324	3.58352	0.000338992	0.00190157
FUNEC_07007.mRNA.2	10.7261	6.21421	1.54774	4.01502	5.94e-05	0.000405084
FUNEC_16294.mRNA.5	10.7537	6.20972	1.64021	3.78592	0.000153139	0.000945439
FUNEC_00884.mRNA.1	10.6342	6.2003	1.79376	3.4566	0.000547028	0.00290254
FUNEC_09689.mRNA.1	10.5063	6.19961	1.72409	3.59586	0.000323317	0.00182644
FUNEC_04714.mRNA.1	1345.93	6.18832	0.663974	9.32014	1.16e-20	7.18e-19
FUNEC_12786.mRNA.2	10.4976	6.17918	1.67779	3.68293	0.000230565	0.00135927
FUNEC_14940.mRNA.8	10.4193	6.16928	1.7989	3.42947	0.000604765	0.00317188
FUNEC_04993.mRNA.2	10.4304	6.16386	1.55528	3.96319	7.4e-05	0.000494415
FUNEC_10786.mRNA.5	10.3064	6.14909	1.73564	3.54285	0.000395834	0.00218009
FUNEC_01105.mRNA.1	1353.91	6.13236	0.791565	7.74713	9.4e-15	3.1e-13
FUNEC_05250.mRNA.4	10.1408	6.12399	1.92957	3.17376	0.0015048	0.00702181
FUNEC_14940.mRNA.3	10.0962	6.12057	1.80318	3.39431	0.000688006	0.00355352
FUNEC_03637.mRNA.1	10.1087	6.11938	1.54969	3.94876	7.86e-05	0.000521686
FUNEC_09219.mRNA.1	10.0517	6.11655	1.90708	3.20729	0.00133993	0.00633823
FUNEC_01299.mRNA.1	84.1945	6.1048	0.849703	7.18463	6.74e-13	1.81e-11
FUNEC_12342.mRNA.3	9.9569	6.09731	1.61273	3.78074	0.000156365	0.000962976
FUNEC_14461.mRNA.1	242.74	6.08762	0.481894	12.6327	1.39e-36	2.51e-34
FUNEC_02301.mRNA.2	9.54771	6.037	1.75249	3.44481	0.000571457	0.00301856
FUNEC_05283.mRNA.4	9.43126	6.02232	1.85237	3.25114	0.00114942	0.0055479
FUNEC_00168.mRNA.2	9.27457	6.00062	1.96597	3.05225	0.00227135	0.0100525
FUNEC_09669.mRNA.1	9.22101	5.98749	1.63752	3.65643	0.000255754	0.00149021
FUNEC_00973.mRNA.1	9.07723	5.9701	1.58901	3.75712	0.000171878	0.00104947
FUNEC_00955.mRNA.1	166.473	5.95902	0.671633	8.87244	7.16e-19	3.76e-17
FUNEC_05417.mRNA.4	9.01196	5.95849	1.78838	3.33178	0.000862915	0.00432625
FUNEC_04806.mRNA.2	9.00184	5.95334	1.60304	3.71377	0.000204193	0.00122107
FUNEC_03132.mRNA.1	8.86746	5.94368	1.84102	3.22846	0.00124457	0.00593343
FUNEC_01674.mRNA.3	8.92403	5.94215	1.83351	3.24087	0.00119166	0.00571661
FUNEC_13693.mRNA.6	8.66284	5.90004	1.69498	3.4809	0.000499731	0.00267499
FUNEC_07342.mRNA.4	288.63	5.89115	2.1206	2.77806	0.00546844	0.0211313
FUNEC_06342.mRNA.6	8.29734	5.83788	1.76807	3.30183	0.000960557	0.00474211
FUNEC_08386.mRNA.4	8.30477	5.83385	2.08504	2.79795	0.00514278	0.0201334
FUNEC_03679.mRNA.2	8.14413	5.81071	1.93969	2.9957	0.00273817	0.0118002
FUNEC_11044.mRNA.2	8.01176	5.78703	2.08345	2.77762	0.00547589	0.021149
FUNEC_02799.mRNA.2	7.60871	5.71033	1.87326	3.04834	0.00230109	0.0101585
FUNEC_13851.mRNA.2	7.60871	5.71033	1.87326	3.04834	0.00230109	0.0101585
FUNEC_13367.mRNA.2	7.46532	5.68591	1.74768	3.2534	0.00114031	0.00550723
FUNEC_15362.mRNA.1	26.3516	5.66645	1.14593	4.94484	7.62e-07	7.9e-06
FUNEC_01277.mRNA.2	7.32856	5.66611	1.87553	3.02107	0.00251885	0.0109923
FUNEC_08225.mRNA.6	7.3651	5.66497	1.78899	3.16658	0.00154244	0.00717569
FUNEC_12887.mRNA.1	7.3388	5.66036	1.70767	3.31467	0.000917502	0.00455993
FUNEC_16402.mRNA.1	7.33904	5.65965	1.70741	3.31477	0.000917201	0.00455957
FUNEC_12865.mRNA.1	14.4137	5.65769	1.40596	4.02407	5.72e-05	0.000391836
FUNEC_15952.mRNA.2	88.3801	5.62151	1.33736	4.20343	2.63e-05	0.000194038
FUNEC_16712.mRNA.1	43.9258	5.62104	1.36547	4.11655	3.85e-05	0.000274924
FUNEC_14377.mRNA.1	25.2984	5.6149	1.22578	4.58068	4.63e-06	4.1e-05
FUNEC_06276.mRNA.1	7.05318	5.60218	1.68287	3.32894	0.000871781	0.00436195
FUNEC_01919.mRNA.1	7.01194	5.59897	2.01131	2.78375	0.00537352	0.020845
FUNEC_11527.mRNA.7	7.01444	5.59651	2.10632	2.65701	0.00788362	0.0287486
FUNEC_11174.mRNA.2	6.88863	5.57722	2.14132	2.60457	0.00919902	0.0327282
FUNEC_03623.mRNA.2	6.89052	5.56655	2.2479	2.47633	0.0132741	0.0444001
FUNEC_10198.mRNA.1	13.5149	5.56433	1.39708	3.98283	6.81e-05	0.000459246
FUNEC_11688.mRNA.1	6.83833	5.55917	1.8159	3.06139	0.00220313	0.00978327
FUNEC_01277.mRNA.1	93.8231	5.55618	0.914437	6.07607	1.23e-09	2.05e-08
FUNEC_13304.mRNA.1	6.81408	5.55618	2.08015	2.67105	0.00756147	0.0277508
FUNEC_03080.mRNA.2	6.77448	5.54385	2.20676	2.51222	0.0119975	0.0407983
FUNEC_16846.mRNA.3	64.7919	5.53575	1.10637	5.00353	5.63e-07	5.95e-06
FUNEC_05250.mRNA.3	6.62897	5.51275	1.79143	3.0773	0.00208888	0.00932538
FUNEC_15570.mRNA.2	6.59624	5.50943	1.74925	3.1496	0.00163492	0.00753237
FUNEC_12625.mRNA.1	6.48135	5.48506	1.97424	2.77832	0.00546403	0.0211184
FUNEC_16702.mRNA.2	6.35793	5.45784	1.98952	2.7433	0.00608253	0.0231159
FUNEC_13927.mRNA.1	12.5948	5.45743	1.55812	3.50256	0.000460803	0.00249464
FUNEC_17074.mRNA.2	12.3943	5.44956	1.58604	3.43595	0.000590481	0.00310838
FUNEC_16082.mRNA.2	6.25703	5.43214	1.94309	2.79562	0.00517999	0.0202593
FUNEC_12877.mRNA.1	6.17326	5.42627	1.89952	2.85666	0.00428128	0.0172432
FUNEC_05678.mRNA.3	6.19743	5.42097	1.73979	3.11588	0.00183395	0.00834748
FUNEC_09320.mRNA.2	6.11677	5.39705	1.93877	2.78375	0.00537346	0.020845
FUNEC_14459.mRNA.2	6.03857	5.37778	1.93005	2.78634	0.00533068	0.0207231
FUNEC_12492.mRNA.1	11.8531	5.34512	1.50407	3.55378	0.000379736	0.00209751
FUNEC_06872.mRNA.1	5.87437	5.34429	1.85071	2.8877	0.00388074	0.0158534
FUNEC_11101.mRNA.2	5.81602	5.3261	1.79451	2.968	0.00299742	0.0127093
FUNEC_16637.mRNA.2	5.73851	5.30948	1.89627	2.79996	0.00511092	0.0200479
FUNEC_10786.mRNA.1	634.349	5.30224	1.65583	3.20216	0.00136402	0.00643392
FUNEC_08456.mRNA.2	5.69572	5.29503	2.01674	2.62554	0.0086511	0.0311163
FUNEC_01228.mRNA.2	5.61429	5.27523	2.02911	2.59978	0.00932844	0.0331121
FUNEC_11044.mRNA.3	5.60527	5.27316	1.82868	2.88359	0.00393169	0.016019
FUNEC_01219.mRNA.3	5.52002	5.24864	1.79808	2.91902	0.0035113	0.0145944
FUNEC_06845.mRNA.1	10.7714	5.23153	1.51762	3.44718	0.000566469	0.00299379
FUNEC_17024.mRNA.4	5.42806	5.22729	1.94049	2.6938	0.00706423	0.0262047
FUNEC_13510.mRNA.2	5.42761	5.22449	1.8955	2.75626	0.00584665	0.0223692
FUNEC_10430.mRNA.1	270.456	5.22021	2.10035	2.4854	0.0129405	0.0434294
FUNEC_11682.mRNA.6	5.35935	5.21286	2.04416	2.55012	0.0107685	0.0373763
FUNEC_15527.mRNA.1	116.556	5.20708	0.549552	9.47513	2.66e-21	1.75e-19
FUNEC_05762.mRNA.4	44.6988	5.1968	1.18062	4.40175	1.07e-05	8.82e-05
FUNEC_10073.mRNA.1	19.4785	5.18562	1.23973	4.18287	2.88e-05	0.00021074
FUNEC_16214.mRNA.1	446.844	5.16987	0.292071	17.7007	4.14e-70	2.96e-67
FUNEC_04839.mRNA.1	5.15433	5.15179	1.92549	2.67557	0.00746029	0.0274601
FUNEC_14589.mRNA.2	5.10711	5.13859	1.82238	2.81971	0.00480664	0.0190297
FUNEC_15927.mRNA.1	204.106	5.12627	0.745425	6.87698	6.11e-12	1.45e-10
FUNEC_12522.mRNA.3	5.05391	5.12508	1.92221	2.66625	0.00767022	0.0280778
FUNEC_07069.mRNA.3	994.609	5.123	0.679519	7.53915	4.73e-14	1.45e-12
FUNEC_13774.mRNA.2	4.89345	5.07735	2.00196	2.53618	0.0112068	0.0386149
FUNEC_03242.mRNA.7	38.1295	5.07341	1.77387	2.86008	0.00423537	0.0170826
FUNEC_12616.mRNA.1	9.6329	5.06107	1.47208	3.43804	0.000585951	0.00308941
FUNEC_06894.mRNA.1	24.0847	5.02774	1.29651	3.87791	0.000105358	0.000681355
FUNEC_04713.mRNA.6	4.71337	5.02235	1.98178	2.53427	0.0112682	0.0387999
FUNEC_16922.mRNA.2	4.63463	5.00032	1.91059	2.61716	0.0088664	0.0317026
FUNEC_17337.mRNA.1	15.4745	4.99088	1.37492	3.62994	0.000283487	0.00163608
FUNEC_02804.mRNA.1	9.0926	4.9821	1.55666	3.20051	0.00137186	0.00646783
FUNEC_03668.mRNA.1	4.50985	4.9658	1.92691	2.57707	0.00996413	0.0350267
FUNEC_11601.mRNA.1	4.50425	4.96463	1.93934	2.55996	0.0104685	0.0364941
FUNEC_01314.mRNA.1	1491.6	4.95811	0.242999	20.4039	1.55e-92	2.81e-89
FUNEC_14591.mRNA.1	9.14586	4.95747	1.48855	3.33039	0.000867229	0.00434244
FUNEC_16571.mRNA.7	103.255	4.94577	0.772475	6.4025	1.53e-10	2.96e-09
FUNEC_05302.mRNA.4	30.0755	4.92919	1.2137	4.06129	4.88e-05	0.000339525
FUNEC_07954.mRNA.1	16.2866	4.91415	1.2124	4.05322	5.05e-05	0.000349995
FUNEC_02867.mRNA.1	4.21981	4.89103	1.96693	2.48663	0.0128958	0.0433229
FUNEC_12653.mRNA.1	227.604	4.88053	1.14954	4.24565	2.18e-05	0.000165068
FUNEC_03863.mRNA.1	14.5475	4.86089	1.4063	3.45651	0.00054721	0.00290274
FUNEC_12191.mRNA.1	15.848	4.85792	1.43401	3.38765	0.000704954	0.00362403
FUNEC_04498.mRNA.1	20.9764	4.83292	1.46014	3.30991	0.000933263	0.00462448
FUNEC_11095.mRNA.1	8.08796	4.81187	1.61781	2.97432	0.00293642	0.0124877
FUNEC_01299.mRNA.2	670.634	4.8091	0.208428	23.0732	8.6e-118	2.87e-114
FUNEC_14868.mRNA.1	1381.42	4.80768	0.603761	7.96289	1.68e-15	5.98e-14
FUNEC_02477.mRNA.3	8.11497	4.80763	1.66509	2.8873	0.00388559	0.0158667
FUNEC_06726.mRNA.1	4.03791	4.80708	1.97626	2.43242	0.0149984	0.0490204
FUNEC_15585.mRNA.1	8.12559	4.80205	1.57159	3.05554	0.00224654	0.00995374
FUNEC_04711.mRNA.1	442.358	4.78845	0.504873	9.48446	2.44e-21	1.61e-19
FUNEC_13668.mRNA.1	3582.47	4.77033	0.24516	19.4581	2.49e-84	3.83e-81
FUNEC_01356.mRNA.1	698.635	4.72932	0.232238	20.3641	3.48e-92	5.81e-89
FUNEC_03248.mRNA.1	7.60142	4.71834	1.76558	2.6724	0.00753111	0.0276749
FUNEC_15247.mRNA.1	34.4336	4.71669	1.12708	4.18488	2.85e-05	0.000208962
FUNEC_15830.mRNA.2	116.395	4.70996	0.973297	4.83919	1.3e-06	1.28e-05
FUNEC_11176.mRNA.1	3064.01	4.69916	0.163054	28.8197	1.22e-182	1.22e-178
FUNEC_13764.mRNA.1	67.1488	4.68077	0.737774	6.34445	2.23e-10	4.22e-09
FUNEC_05741.mRNA.2	12.9318	4.67967	1.33373	3.50871	0.000450283	0.00244298
FUNEC_16366.mRNA.1	30.9232	4.6721	1.08859	4.29189	1.77e-05	0.000137556
FUNEC_11079.mRNA.1	2436.12	4.66985	1.77088	2.63702	0.00836373	0.0302185
FUNEC_04675.mRNA.1	779.186	4.6484	0.609172	7.63069	2.33e-14	7.37e-13
FUNEC_08014.mRNA.1	7.23389	4.63748	1.65832	2.79649	0.00516618	0.0202132
FUNEC_13218.mRNA.1	18.7706	4.63293	1.0766	4.30331	1.68e-05	0.00013167
FUNEC_12830.mRNA.1	38.3219	4.62561	0.785456	5.88908	3.88e-09	5.96e-08
FUNEC_10780.mRNA.1	18.206	4.61695	1.20491	3.83178	0.00012722	0.000803107
FUNEC_16644.mRNA.1	103.852	4.59579	0.672078	6.83819	8.02e-12	1.89e-10
FUNEC_07898.mRNA.1	6.84905	4.58142	1.6622	2.75624	0.00584693	0.0223692
FUNEC_09949.mRNA.1	1248.56	4.58005	0.25719	17.808	6.12e-71	4.71e-68
FUNEC_06953.mRNA.1	3727.76	4.57705	0.294956	15.5177	2.63e-54	1.08e-51
FUNEC_03874.mRNA.1	3725.24	4.55272	0.302238	15.0634	2.82e-51	1.06e-48
FUNEC_01299.mRNA.3	6.68495	4.52576	1.79469	2.52175	0.0116773	0.0399336
FUNEC_01810.mRNA.1	17.319	4.52035	1.10646	4.08541	4.4e-05	0.000309988
FUNEC_07578.mRNA.1	684.006	4.51058	0.506527	8.90491	5.34e-19	2.84e-17
FUNEC_15791.mRNA.1	70.6933	4.50542	0.767172	5.87277	4.29e-09	6.53e-08
FUNEC_16329.mRNA.1	381.086	4.50067	1.09488	4.11065	3.95e-05	0.000280785
FUNEC_12422.mRNA.1	26.9961	4.49348	1.02917	4.36614	1.26e-05	0.000102193
FUNEC_06761.mRNA.1	6.48908	4.48487	1.59033	2.82009	0.00480105	0.0190151
FUNEC_14387.mRNA.1	111.339	4.48292	0.527739	8.49457	1.99e-17	8.93e-16
FUNEC_12555.mRNA.1	60.7168	4.46229	0.66453	6.71496	1.88e-11	4.24e-10
FUNEC_13366.mRNA.1	16.7169	4.45946	1.10909	4.02084	5.8e-05	0.00039669
FUNEC_12072.mRNA.1	821.471	4.45429	0.386934	11.5118	1.15e-30	1.55e-28
FUNEC_16912.mRNA.2	26.3496	4.44818	1.13336	3.92478	8.68e-05	0.000570987
FUNEC_15375.mRNA.1	80.2678	4.44617	0.634387	7.00861	2.41e-12	6.08e-11
FUNEC_11642.mRNA.1	46.0945	4.43622	0.708746	6.25926	3.87e-10	6.94e-09
FUNEC_06846.mRNA.1	6.29766	4.43141	1.60163	2.76682	0.00566065	0.0217534
FUNEC_11774.mRNA.1	195.607	4.43082	0.829534	5.34134	9.23e-08	1.13e-06
FUNEC_08235.mRNA.1	987.609	4.41743	0.399229	11.0649	1.86e-28	2.03e-26
FUNEC_06608.mRNA.1	149.171	4.38799	0.633888	6.92234	4.44e-12	1.08e-10
FUNEC_07069.mRNA.5	113.183	4.37743	0.729127	6.00366	1.93e-09	3.13e-08
FUNEC_00617.mRNA.5	94.8021	4.36283	1.06376	4.10134	4.11e-05	0.000291347
FUNEC_09677.mRNA.1	15.4761	4.32991	1.09176	3.966	7.31e-05	0.000489278
FUNEC_00025.mRNA.1	49.0589	4.32334	0.675772	6.39764	1.58e-10	3.05e-09
FUNEC_11802.mRNA.1	47.4095	4.32178	1.17663	3.673	0.000239717	0.00140908
FUNEC_06316.mRNA.1	20.8553	4.31874	0.956285	4.51617	6.3e-06	5.43e-05
FUNEC_01257.mRNA.1	1639.97	4.31119	0.231627	18.6127	2.54e-77	2.98e-74
FUNEC_11792.mRNA.2	1040.06	4.30592	0.6087	7.07396	1.51e-12	3.89e-11
FUNEC_12992.mRNA.1	246.697	4.29882	0.284922	15.0877	1.95e-51	7.51e-49
FUNEC_16402.mRNA.8	340.847	4.26898	0.61186	6.97706	3.01e-12	7.5e-11
FUNEC_16027.mRNA.1	5.8349	4.26635	1.71612	2.48604	0.0129173	0.0433663
FUNEC_07858.mRNA.1	1274.7	4.25506	0.388718	10.9464	6.92e-28	7.36e-26
FUNEC_14756.mRNA.2	45.2631	4.25122	1.48181	2.86894	0.00411847	0.0167052
FUNEC_03623.mRNA.6	26.3624	4.20558	1.24104	3.38876	0.000702089	0.00361133
FUNEC_06318.mRNA.1	42.4251	4.20379	0.907896	4.63025	3.65e-06	3.3e-05
FUNEC_01614.mRNA.1	10.2918	4.19919	1.53451	2.7365	0.0062097	0.0234921
FUNEC_10637.mRNA.1	26.2296	4.19471	0.872951	4.8052	1.55e-06	1.5e-05
FUNEC_09021.mRNA.4	633.233	4.18743	1.46692	2.85457	0.00430952	0.0173325
FUNEC_03180.mRNA.1	172.906	4.18374	0.890548	4.69794	2.63e-06	2.44e-05
FUNEC_04490.mRNA.2	17.977	4.18284	1.44533	2.89403	0.00380334	0.0155913
FUNEC_12258.mRNA.1	1898.74	4.18255	0.441659	9.47008	2.8e-21	1.82e-19
FUNEC_01121.mRNA.4	72.8031	4.17531	1.47337	2.83386	0.00459899	0.018314
FUNEC_12993.mRNA.1	123.976	4.17364	1.01718	4.10314	4.08e-05	0.000289294
FUNEC_12799.mRNA.1	58.5965	4.15775	0.631161	6.58746	4.47e-11	9.55e-10
FUNEC_16557.mRNA.4	44.8309	4.15615	1.37736	3.01747	0.00254897	0.0111068
FUNEC_16847.mRNA.1	25.3728	4.15343	1.25359	3.31323	0.000922246	0.00457896
FUNEC_14134.mRNA.2	63.4143	4.13674	1.4437	2.86538	0.00416506	0.0168599
FUNEC_01262.mRNA.1	979.68	4.12872	0.166717	24.7649	2.15e-135	8.58e-132
FUNEC_11627.mRNA.1	50.9731	4.12751	0.812978	5.07702	3.83e-07	4.19e-06
FUNEC_16932.mRNA.1	8.6711	4.12643	1.65887	2.4875	0.0128644	0.0432393
FUNEC_10438.mRNA.1	4555.12	4.12497	0.257332	16.0298	7.92e-58	3.86e-55
FUNEC_13473.mRNA.1	24.4487	4.1146	1.41323	2.91148	0.00359717	0.0148935
FUNEC_11842.mRNA.1	1819.34	4.10506	0.253236	16.2104	4.26e-59	2.3e-56
FUNEC_14764.mRNA.1	392.265	4.1004	0.357087	11.4829	1.61e-30	2.13e-28
FUNEC_03080.mRNA.1	25.5551	4.09702	1.47383	2.77985	0.00543844	0.021061
FUNEC_04680.mRNA.2	50.1446	4.09346	1.52773	2.67943	0.00737467	0.0272193
FUNEC_07556.mRNA.4	8.72482	4.08869	1.3908	2.93981	0.00328409	0.0137904
FUNEC_05672.mRNA.9	402.588	4.07526	1.06697	3.81946	0.000133743	0.000837843
FUNEC_01711.mRNA.1	4.91309	4.06742	1.62315	2.50588	0.0122147	0.0414524
FUNEC_05967.mRNA.1	8.47878	4.05508	1.61178	2.5159	0.0118728	0.0404432
FUNEC_11680.mRNA.1	45.7281	4.02725	1.10356	3.64933	0.000262927	0.00152667
FUNEC_09404.mRNA.1	32.2265	4.02417	0.791757	5.08258	3.72e-07	4.08e-06
FUNEC_00558.mRNA.1	16.5425	4.02127	0.991465	4.05589	4.99e-05	0.000346748
FUNEC_13285.mRNA.1	127.198	4.01583	1.0975	3.65908	0.000253123	0.00147715
FUNEC_14134.mRNA.5	113.992	4.0024	1.56906	2.55082	0.010747	0.0373134
FUNEC_10152.mRNA.1	90.1848	4.00153	0.745989	5.36406	8.14e-08	1e-06
FUNEC_05935.mRNA.1	694.613	3.99145	1.59661	2.49995	0.0124212	0.0419894
FUNEC_01310.mRNA.1	44.7809	3.98635	0.664782	5.99648	2.02e-09	3.24e-08
FUNEC_04512.mRNA.3	8.28805	3.98535	1.43079	2.78541	0.00534605	0.0207667
FUNEC_05762.mRNA.3	55.402	3.971	0.596859	6.65316	2.87e-11	6.31e-10
FUNEC_13229.mRNA.1	506.125	3.96921	0.614029	6.4642	1.02e-10	2.03e-09
FUNEC_12653.mRNA.2	6445.09	3.94939	0.271539	14.5445	6.33e-48	1.92e-45
FUNEC_09541.mRNA.1	82.9876	3.93584	0.836995	4.70235	2.57e-06	2.4e-05
FUNEC_10791.mRNA.1	981.864	3.93283	0.426203	9.22758	2.77e-20	1.65e-18
FUNEC_14588.mRNA.1	16.6418	3.93012	1.02739	3.82533	0.0001306	0.000821493
FUNEC_13443.mRNA.1	552.127	3.92222	0.512322	7.65576	1.92e-14	6.11e-13
FUNEC_05069.mRNA.1	7.86666	3.91129	1.39356	2.80669	0.00500533	0.0196878
FUNEC_10806.mRNA.1	323.725	3.90242	0.348917	11.1844	4.86e-29	5.69e-27
FUNEC_04616.mRNA.3	37.5978	3.89516	1.49837	2.59959	0.00933349	0.0331241
FUNEC_10765.mRNA.4	233.407	3.87693	0.50635	7.65663	1.91e-14	6.08e-13
FUNEC_04939.mRNA.1	24.8627	3.87227	1.32113	2.93102	0.00337849	0.0141275
FUNEC_12072.mRNA.2	1778.31	3.86233	0.300899	12.836	1.03e-37	1.99e-35
FUNEC_06830.mRNA.2	59.2122	3.85917	1.50786	2.55937	0.0104862	0.0365345
FUNEC_16313.mRNA.1	496.618	3.8572	0.472289	8.16702	3.16e-16	1.23e-14
FUNEC_15104.mRNA.3	34.8593	3.84788	1.4305	2.68989	0.00714763	0.0264846
FUNEC_07669.mRNA.1	34.7871	3.8468	1.1339	3.39254	0.000692488	0.0035739
FUNEC_04454.mRNA.1	1476.18	3.84054	1.24609	3.08207	0.0020557	0.00921008
FUNEC_13285.mRNA.2	1467.94	3.81374	0.348027	10.9582	6.07e-28	6.49e-26
FUNEC_14345.mRNA.1	142.211	3.80478	0.574934	6.61777	3.65e-11	7.87e-10
FUNEC_12915.mRNA.1	253.515	3.78173	1.28796	2.93621	0.00332246	0.013934
FUNEC_02721.mRNA.1	1255.22	3.77683	0.892067	4.2338	2.3e-05	0.000173169
FUNEC_03410.mRNA.1	350.189	3.77069	0.420217	8.9732	2.88e-19	1.56e-17
FUNEC_11174.mRNA.1	18.2603	3.76663	1.00332	3.75415	0.00017393	0.00106015
FUNEC_13132.mRNA.3	365.882	3.76397	1.21576	3.09599	0.00196157	0.00884584
FUNEC_05550.mRNA.1	4628.08	3.76063	0.668118	5.62869	1.82e-08	2.53e-07
FUNEC_04458.mRNA.1	59.1634	3.75967	0.592663	6.34369	2.24e-10	4.23e-09
FUNEC_10786.mRNA.3	140.495	3.75825	0.951747	3.94879	7.85e-05	0.000521686
FUNEC_01420.mRNA.1	224.139	3.75231	0.519537	7.22242	5.11e-13	1.38e-11
FUNEC_09564.mRNA.1	124.648	3.7461	0.405153	9.24615	2.33e-20	1.4e-18
FUNEC_09206.mRNA.1	66.7232	3.73682	0.689135	5.42248	5.88e-08	7.47e-07
FUNEC_09596.mRNA.1	1340.21	3.73486	0.199046	18.7638	1.49e-78	1.87e-75
FUNEC_16585.mRNA.1	61.3462	3.73277	0.692045	5.39382	6.9e-08	8.66e-07
FUNEC_10285.mRNA.1	2101.8	3.72833	0.331729	11.2391	2.62e-29	3.18e-27
FUNEC_04832.mRNA.1	89.2619	3.72575	0.515669	7.22508	5.01e-13	1.36e-11
FUNEC_01215.mRNA.3	18.8264	3.7197	1.47317	2.52496	0.0115711	0.0396313
FUNEC_14757.mRNA.1	2274.52	3.71607	0.474775	7.82702	5e-15	1.69e-13
FUNEC_03252.mRNA.1	6.82708	3.69594	1.32818	2.78272	0.0053906	0.0208992
FUNEC_14361.mRNA.1	1916.01	3.68545	0.245662	15.0021	7.11e-51	2.45e-48
FUNEC_03620.mRNA.1	9.8311	3.66373	1.15519	3.17153	0.00151639	0.00706601
FUNEC_10816.mRNA.1	1253.5	3.6618	0.327102	11.1947	4.33e-29	5.1e-27
FUNEC_14299.mRNA.1	3064.24	3.64864	0.232715	15.6786	2.12e-55	8.83e-53
FUNEC_03623.mRNA.1	16.5095	3.63146	1.28309	2.83025	0.00465115	0.0184983
FUNEC_12911.mRNA.1	7.1726	3.62857	1.36002	2.66803	0.00762973	0.027945
FUNEC_06896.mRNA.1	2098.99	3.62649	0.311559	11.6398	2.59e-31	3.64e-29
FUNEC_16387.mRNA.4	58.5257	3.61375	0.722975	4.99844	5.78e-07	6.11e-06
FUNEC_01299.mRNA.4	64.0285	3.60783	0.505847	7.13226	9.87e-13	2.59e-11
FUNEC_08932.mRNA.1	36.258	3.60531	0.599757	6.01129	1.84e-09	2.99e-08
FUNEC_06601.mRNA.6	443.476	3.60233	0.655925	5.49199	3.97e-08	5.22e-07
FUNEC_12844.mRNA.2	263.158	3.60036	0.986549	3.64945	0.000262799	0.00152637
FUNEC_08774.mRNA.1	107.484	3.59701	0.598578	6.00927	1.86e-09	3.03e-08
FUNEC_12076.mRNA.1	6.96745	3.58962	1.38357	2.59446	0.00947385	0.0335687
FUNEC_13856.mRNA.1	482.262	3.58957	0.356383	10.0722	7.33e-24	5.87e-22
FUNEC_05809.mRNA.1	1352.76	3.58338	0.412798	8.68072	3.93e-18	1.91e-16
FUNEC_15709.mRNA.1	10.0217	3.58242	1.08148	3.31251	0.000924624	0.00458849
FUNEC_06327.mRNA.1	710.799	3.579	0.482987	7.41014	1.26e-13	3.64e-12
FUNEC_02427.mRNA.1	322.464	3.5761	0.446392	8.01112	1.14e-15	4.11e-14
FUNEC_12618.mRNA.1	76.1196	3.57107	0.725013	4.92552	8.41e-07	8.66e-06
FUNEC_08488.mRNA.3	2088.79	3.56641	0.194769	18.311	6.76e-75	6.76e-72
FUNEC_17003.mRNA.1	13.2011	3.55994	1.28585	2.76854	0.00563074	0.0216664
FUNEC_06382.mRNA.8	72.4344	3.55685	0.651893	5.45618	4.86e-08	6.27e-07
FUNEC_13002.mRNA.1	129.634	3.54561	0.474944	7.46531	8.31e-14	2.43e-12
FUNEC_04092.mRNA.1	381.155	3.53975	0.289067	12.2454	1.78e-34	2.96e-32
FUNEC_14107.mRNA.1	15.9978	3.53914	1.11549	3.17273	0.00151014	0.00704181
FUNEC_14140.mRNA.1	20.8908	3.53512	0.94624	3.73597	0.000186997	0.00112801
FUNEC_06356.mRNA.1	40.7616	3.53328	0.768313	4.59875	4.25e-06	3.78e-05
FUNEC_12375.mRNA.1	31.7154	3.53249	0.703827	5.01897	5.19e-07	5.52e-06
FUNEC_11385.mRNA.2	363.9	3.53105	0.561971	6.28332	3.31e-10	6.06e-09
FUNEC_03341.mRNA.2	17.7622	3.52324	0.902684	3.90307	9.5e-05	0.000620044
FUNEC_05781.mRNA.1	92.8669	3.51831	0.467165	7.53119	5.03e-14	1.53e-12
FUNEC_07255.mRNA.1	1097.6	3.51582	0.234069	15.0205	5.39e-51	1.89e-48
FUNEC_13398.mRNA.1	222.554	3.50881	0.663915	5.28504	1.26e-07	1.5e-06
FUNEC_16056.mRNA.2	28.3464	3.50819	1.03648	3.38472	0.000712508	0.00365179
FUNEC_00858.mRNA.2	246.178	3.4928	0.657096	5.31551	1.06e-07	1.29e-06
FUNEC_01936.mRNA.2	21.3922	3.48538	1.40189	2.4862	0.0129114	0.043361
FUNEC_11385.mRNA.1	2854.98	3.47982	0.404293	8.60718	7.49e-18	3.52e-16
FUNEC_15095.mRNA.1	6.16504	3.47558	1.37207	2.5331	0.0113059	0.0389028
FUNEC_03805.mRNA.1	157.547	3.47326	1.17895	2.94607	0.00321841	0.0135602
FUNEC_01072.mRNA.1	9.33367	3.46809	1.25257	2.76879	0.00562653	0.0216544
FUNEC_02287.mRNA.1	31.0576	3.46284	0.64896	5.33599	9.5e-08	1.16e-06
FUNEC_11835.mRNA.1	885.534	3.46176	0.516019	6.70859	1.97e-11	4.42e-10
FUNEC_07869.mRNA.2	93.8441	3.45926	0.441146	7.84153	4.45e-15	1.52e-13
FUNEC_16170.mRNA.1	46.1672	3.44978	0.822822	4.19261	2.76e-05	0.000202706
FUNEC_07011.mRNA.1	2760.46	3.44199	0.341979	10.0649	7.89e-24	6.24e-22
FUNEC_11767.mRNA.1	428.046	3.44176	0.677383	5.08097	3.76e-07	4.11e-06
FUNEC_04675.mRNA.2	777.95	3.43954	0.737917	4.66115	3.14e-06	2.88e-05
FUNEC_12659.mRNA.1	30.1158	3.43363	1.11056	3.0918	0.00198945	0.00895745
FUNEC_00092.mRNA.1	122.627	3.42572	0.758057	4.51909	6.21e-06	5.36e-05
FUNEC_05830.mRNA.2	285.943	3.42084	0.718485	4.76118	1.92e-06	1.84e-05
FUNEC_01760.mRNA.1	29.3866	3.41445	1.00655	3.39224	0.000693249	0.00357598
FUNEC_08667.mRNA.2	50.7196	3.41244	0.678497	5.02941	4.92e-07	5.26e-06
FUNEC_16178.mRNA.1	8.91792	3.40393	1.22065	2.78862	0.00529329	0.0206178
FUNEC_04978.mRNA.1	749.438	3.40205	0.269096	12.6425	1.23e-36	2.24e-34
FUNEC_13543.mRNA.13	769.909	3.39745	0.495903	6.85104	7.33e-12	1.73e-10
FUNEC_14772.mRNA.1	582.412	3.39362	0.264388	12.8357	1.03e-37	1.99e-35
FUNEC_13651.mRNA.2	160.967	3.38202	0.292392	11.5668	6.07e-31	8.27e-29
FUNEC_08241.mRNA.1	38.5537	3.37568	0.870668	3.87712	0.000105701	0.000683133
FUNEC_11285.mRNA.1	41.6923	3.36963	1.0942	3.07954	0.00207322	0.00927204
FUNEC_00993.mRNA.3	2142.44	3.36739	0.131558	25.5963	1.68e-144	1.12e-140
FUNEC_14806.mRNA.1	1106.44	3.36487	0.162682	20.6837	4.85e-95	9.71e-92
FUNEC_09345.mRNA.1	116.84	3.36406	0.363587	9.25244	2.19e-20	1.33e-18
FUNEC_01044.mRNA.1	184.568	3.36341	0.540208	6.22613	4.78e-10	8.44e-09
FUNEC_16750.mRNA.1	4617.6	3.35239	0.232276	14.4328	3.22e-47	9.2e-45
FUNEC_04820.mRNA.1	93.8405	3.35212	0.426203	7.86508	3.69e-15	1.27e-13
FUNEC_13041.mRNA.1	42.0324	3.35029	1.15637	2.89724	0.00376464	0.0154608
FUNEC_01196.mRNA.2	153.139	3.34951	0.619378	5.40786	6.38e-08	8.08e-07
FUNEC_06979.mRNA.1	23.6167	3.34914	0.788972	4.24494	2.19e-05	0.00016547
FUNEC_03661.mRNA.1	3862.56	3.3449	0.34449	9.70972	2.74e-22	1.94e-20
FUNEC_13091.mRNA.1	36.6852	3.33928	0.84262	3.96298	7.4e-05	0.000494685
FUNEC_03539.mRNA.1	416.044	3.33602	0.406543	8.20583	2.29e-16	9.11e-15
FUNEC_04274.mRNA.1	53.6756	3.33178	0.76844	4.33577	1.45e-05	0.000115603
FUNEC_14296.mRNA.1	184.849	3.32111	0.975246	3.4054	0.000660664	0.00343178
FUNEC_11384.mRNA.1	8.49841	3.31772	1.18576	2.79796	0.00514266	0.0201334
FUNEC_10982.mRNA.1	11.0623	3.3141	0.982827	3.37201	0.000746214	0.00380311
FUNEC_14403.mRNA.1	18.5424	3.31298	1.05751	3.1328	0.00173145	0.00792784
FUNEC_13796.mRNA.2	52.9317	3.31284	1.073	3.08744	0.00201886	0.0090715
FUNEC_17361.mRNA.1	166.908	3.31146	0.601041	5.50954	3.6e-08	4.78e-07
FUNEC_00858.mRNA.4	118.103	3.30973	0.343894	9.62427	6.32e-22	4.31e-20
FUNEC_09783.mRNA.1	176.258	3.30465	0.67657	4.88442	1.04e-06	1.05e-05
FUNEC_12509.mRNA.1	441.507	3.29677	0.268127	12.2956	9.57e-35	1.62e-32
FUNEC_05318.mRNA.1	1151.8	3.2967	0.354346	9.30361	1.36e-20	8.31e-19
FUNEC_00456.mRNA.1	433.907	3.29231	0.334781	9.8342	8.02e-23	5.86e-21
FUNEC_12806.mRNA.1	183.9	3.29071	0.499283	6.59087	4.37e-11	9.35e-10
FUNEC_04485.mRNA.1	11.761	3.28495	1.1243	2.92178	0.00348036	0.0144899
FUNEC_05052.mRNA.1	493.296	3.27954	1.01051	3.24543	0.00117275	0.00563669
FUNEC_13819.mRNA.1	139.516	3.27677	0.547117	5.98916	2.11e-09	3.37e-08
FUNEC_14624.mRNA.1	721.273	3.27228	0.407028	8.03944	9.02e-16	3.33e-14
FUNEC_17009.mRNA.1	1023.36	3.27052	0.206667	15.8251	2.09e-56	9.72e-54
FUNEC_15626.mRNA.1	57.2717	3.27013	0.757352	4.31784	1.58e-05	0.000124169
FUNEC_09897.mRNA.4	457.005	3.26409	0.384449	8.49032	2.06e-17	9.25e-16
FUNEC_13357.mRNA.1	301.326	3.25552	0.786717	4.1381	3.5e-05	0.00025187
FUNEC_06941.mRNA.1	394.792	3.25414	0.369854	8.79844	1.39e-18	7.06e-17
FUNEC_11335.mRNA.1	69.7347	3.24993	0.859348	3.78185	0.000155664	0.000959252
FUNEC_09143.mRNA.1	588.588	3.24797	0.524197	6.1961	5.79e-10	1.01e-08
FUNEC_05010.mRNA.1	1011.58	3.24227	0.374287	8.66251	4.61e-18	2.24e-16
FUNEC_03433.mRNA.1	1683.97	3.24108	0.148624	21.8073	1.98e-105	5.65e-102
FUNEC_08564.mRNA.2	66.0646	3.2409	0.902449	3.59122	0.000329131	0.00185562
FUNEC_00917.mRNA.1	3741.44	3.2345	0.452703	7.14486	9.01e-13	2.38e-11
FUNEC_11369.mRNA.1	29.1105	3.23213	1.04212	3.10148	0.00192553	0.00869904
FUNEC_07078.mRNA.1	29.6286	3.23127	1.09885	2.9406	0.00327578	0.0137613
FUNEC_12451.mRNA.1	1218.53	3.22778	0.400754	8.05426	8e-16	2.97e-14
FUNEC_14772.mRNA.3	52.6902	3.21936	0.912421	3.52837	0.000418129	0.00228714
FUNEC_01936.mRNA.1	1396.92	3.2106	0.664091	4.83458	1.33e-06	1.31e-05
FUNEC_15263.mRNA.1	173.503	3.20347	0.42827	7.48003	7.43e-14	2.2e-12
FUNEC_05838.mRNA.2	96.8847	3.19996	1.24221	2.57602	0.00999446	0.0351272
FUNEC_02634.mRNA.1	15.0351	3.19654	0.937251	3.41055	0.000648326	0.00337295
FUNEC_12736.mRNA.1	143.038	3.19477	0.345483	9.24727	2.3e-20	1.39e-18
FUNEC_16474.mRNA.1	1628.8	3.19445	0.274141	11.6526	2.23e-31	3.2e-29
FUNEC_06421.mRNA.2	44.939	3.18438	1.00735	3.16114	0.00157152	0.00728556
FUNEC_03180.mRNA.2	33.3312	3.18139	1.26995	2.50512	0.0122409	0.0415026
FUNEC_12334.mRNA.1	77.8381	3.17953	0.682194	4.66074	3.15e-06	2.89e-05
FUNEC_04048.mRNA.1	266.194	3.17397	0.626388	5.0671	4.04e-07	4.39e-06
FUNEC_01217.mRNA.1	1003.45	3.17263	0.406533	7.80411	5.99e-15	2.01e-13
FUNEC_07301.mRNA.1	177.547	3.16545	0.243749	12.9865	1.46e-38	2.89e-36
FUNEC_14431.mRNA.1	546.866	3.15679	0.310952	10.152	3.25e-24	2.68e-22
FUNEC_03728.mRNA.1	28.0384	3.15577	1.07687	2.93049	0.00338425	0.0141487
FUNEC_07042.mRNA.1	1143.5	3.15448	0.503648	6.26325	3.77e-10	6.78e-09
FUNEC_04614.mRNA.2	327.072	3.15102	0.530149	5.94364	2.79e-09	4.36e-08
FUNEC_07931.mRNA.1	149.459	3.14617	0.615359	5.11274	3.18e-07	3.54e-06
FUNEC_02202.mRNA.1	60.6738	3.13173	0.610215	5.13218	2.86e-07	3.23e-06
FUNEC_14620.mRNA.1	9175.29	3.12737	0.285964	10.9362	7.73e-28	8.19e-26
FUNEC_14534.mRNA.1	27.8735	3.12664	1.26739	2.467	0.0136252	0.0453545
FUNEC_02270.mRNA.1	11.4201	3.12629	1.0377	3.01272	0.00258921	0.0112592
FUNEC_10579.mRNA.1	69.8349	3.12556	0.47407	6.59303	4.31e-11	9.25e-10
FUNEC_04802.mRNA.1	32.1508	3.12101	0.800402	3.89931	9.65e-05	0.000629359
FUNEC_03057.mRNA.1	103.79	3.11902	0.397176	7.85301	4.06e-15	1.39e-13
FUNEC_04823.mRNA.1	138.193	3.11386	0.505535	6.15952	7.3e-10	1.26e-08
FUNEC_09927.mRNA.1	156.366	3.11342	1.07103	2.90694	0.00364983	0.0150669
FUNEC_14827.mRNA.6	59.7924	3.11206	0.772334	4.02942	5.59e-05	0.000384122
FUNEC_04569.mRNA.1	199.489	3.11143	0.349652	8.89864	5.65e-19	2.99e-17
FUNEC_01752.mRNA.1	17.3261	3.10937	0.929762	3.34427	0.000825001	0.00415491
FUNEC_13132.mRNA.7	97.4186	3.10892	1.18842	2.61601	0.00889648	0.0317988
FUNEC_12097.mRNA.1	118.299	3.09615	0.491618	6.29787	3.02e-10	5.57e-09
FUNEC_07246.mRNA.3	128.094	3.08936	0.983791	3.14026	0.00168798	0.00774474
FUNEC_17048.mRNA.1	37.9418	3.08655	0.560357	5.50818	3.63e-08	4.8e-07
FUNEC_11490.mRNA.1	21.5502	3.08138	1.02612	3.00295	0.00267377	0.0115551
FUNEC_14735.mRNA.1	142.543	3.07638	0.630954	4.87576	1.08e-06	1.09e-05
FUNEC_12923.mRNA.1	131.671	3.0755	0.468978	6.55787	5.46e-11	1.14e-09
FUNEC_12755.mRNA.1	164.182	3.06727	0.5773	5.31313	1.08e-07	1.3e-06
FUNEC_06827.mRNA.2	221.378	3.05417	0.418819	7.29235	3.05e-13	8.45e-12
FUNEC_12883.mRNA.3	91.6246	3.03702	1.2436	2.44211	0.0146017	0.0480062
FUNEC_14968.mRNA.1	16.4583	3.03399	0.827072	3.66836	0.000244114	0.00142988
FUNEC_06660.mRNA.1	2227.3	3.03279	0.227539	13.3287	1.58e-40	3.39e-38
FUNEC_09338.mRNA.1	20.6001	3.01973	0.85727	3.52249	0.000427507	0.00233205
FUNEC_01076.mRNA.1	3502.05	3.01739	0.159411	18.9284	6.66e-80	9.52e-77
FUNEC_14760.mRNA.1	1112.59	3.01496	0.547267	5.50912	3.61e-08	4.78e-07
FUNEC_07310.mRNA.1	17.6418	3.01286	1.08417	2.77896	0.00545338	0.0210935
FUNEC_16650.mRNA.1	27.9913	3.00772	0.726956	4.13742	3.51e-05	0.000252526
FUNEC_02733.mRNA.1	52.2074	3.00573	0.838252	3.58571	0.000336169	0.00188785
FUNEC_02973.mRNA.1	249.638	3.00322	0.275826	10.8881	1.31e-27	1.36e-25
FUNEC_08399.mRNA.4	160.184	3.00127	1.15941	2.58861	0.00963635	0.0340721
FUNEC_12280.mRNA.1	5115.75	2.99307	0.234529	12.7621	2.67e-37	4.95e-35
FUNEC_08702.mRNA.1	17.5053	2.98401	0.764374	3.90386	9.47e-05	0.000618225
FUNEC_03164.mRNA.1	44.7152	2.98291	0.71475	4.17336	3e-05	0.000218298
FUNEC_04799.mRNA.2	150.796	2.98129	0.636162	4.68637	2.78e-06	2.57e-05
FUNEC_11431.mRNA.1	156.944	2.98114	0.469563	6.34875	2.17e-10	4.11e-09
FUNEC_12874.mRNA.2	492.587	2.97796	0.290462	10.2525	1.15e-24	9.82e-23
FUNEC_03868.mRNA.1	87.1347	2.97338	0.483747	6.14655	7.92e-10	1.36e-08
FUNEC_15473.mRNA.1	18.0686	2.97002	0.966985	3.07143	0.00213038	0.00949291
FUNEC_16557.mRNA.3	63.9032	2.96543	0.870155	3.40793	0.000654581	0.00340195
FUNEC_04373.mRNA.1	50.2566	2.96506	0.885563	3.34823	0.000813305	0.00410737
FUNEC_07305.mRNA.1	43.1796	2.96301	0.644809	4.59517	4.32e-06	3.84e-05
FUNEC_10285.mRNA.2	8946.59	2.96298	0.209438	14.1473	1.94e-45	4.98e-43
FUNEC_09521.mRNA.5	9032.24	2.95952	0.16406	18.0393	9.58e-73	8.33e-70
FUNEC_11013.mRNA.3	15.7716	2.95924	1.1397	2.5965	0.00941778	0.0333937
FUNEC_03993.mRNA.1	380.686	2.95136	0.568646	5.19015	2.1e-07	2.42e-06
FUNEC_09273.mRNA.1	1383.07	2.95098	0.304772	9.68257	3.58e-22	2.51e-20
FUNEC_04248.mRNA.1	1892.82	2.93897	0.180139	16.315	7.72e-60	4.29e-57
FUNEC_00567.mRNA.1	21.6991	2.93379	0.65216	4.49857	6.84e-06	5.84e-05
FUNEC_16675.mRNA.1	44.7282	2.93315	0.600808	4.88201	1.05e-06	1.06e-05
FUNEC_12467.mRNA.2	171.929	2.93308	0.440082	6.66486	2.65e-11	5.87e-10
FUNEC_14736.mRNA.1	128.977	2.92651	0.348845	8.38915	4.9e-17	2.11e-15
FUNEC_11297.mRNA.1	65.8916	2.92272	0.476474	6.13406	8.57e-10	1.46e-08
FUNEC_12981.mRNA.1	84.7666	2.9217	0.443578	6.58667	4.5e-11	9.59e-10
FUNEC_10445.mRNA.1	63.6065	2.9186	0.698689	4.17726	2.95e-05	0.000215067
FUNEC_16258.mRNA.2	120.39	2.91726	0.463971	6.28759	3.22e-10	5.92e-09
FUNEC_12424.mRNA.1	6834.25	2.91046	0.487498	5.9702	2.37e-09	3.75e-08
FUNEC_10488.mRNA.1	973.94	2.9102	0.207488	14.0259	1.08e-44	2.64e-42
FUNEC_14590.mRNA.1	65.8094	2.90617	0.459486	6.32484	2.54e-10	4.74e-09
FUNEC_07767.mRNA.2	87.8824	2.89832	0.945776	3.06449	0.00218042	0.00969942
FUNEC_06827.mRNA.1	266.034	2.89576	0.519724	5.57172	2.52e-08	3.43e-07
FUNEC_14541.mRNA.1	545.384	2.89384	0.194143	14.9057	3.03e-50	9.93e-48
FUNEC_07293.mRNA.1	440.978	2.89084	0.27146	10.6493	1.76e-26	1.68e-24
FUNEC_08726.mRNA.1	70.1226	2.88876	0.413269	6.99003	2.75e-12	6.88e-11
FUNEC_07421.mRNA.6	183.078	2.88707	0.443558	6.50889	7.57e-11	1.54e-09
FUNEC_15599.mRNA.1	53.2164	2.88667	0.726275	3.97462	7.05e-05	0.000473948
FUNEC_01177.mRNA.1	295.661	2.88375	0.352018	8.19207	2.57e-16	1.02e-14
FUNEC_14756.mRNA.1	1126.97	2.8817	0.373419	7.71708	1.19e-14	3.87e-13
FUNEC_13949.mRNA.1	73.5236	2.87192	0.789465	3.6378	0.000274972	0.00158923
FUNEC_08546.mRNA.1	16.2191	2.85865	0.748583	3.81875	0.000134127	0.000839461
FUNEC_16462.mRNA.1	74.3609	2.85196	0.584562	4.8788	1.07e-06	1.07e-05
FUNEC_02572.mRNA.1	25.929	2.84623	0.85723	3.32026	0.000899341	0.00448192
FUNEC_02795.mRNA.1	14.7388	2.84492	0.83897	3.39097	0.000696467	0.00358888
FUNEC_09408.mRNA.1	884.731	2.84394	0.358268	7.93802	2.05e-15	7.25e-14
FUNEC_02723.mRNA.1	52.5884	2.84246	0.564775	5.0329	4.83e-07	5.17e-06
FUNEC_13951.mRNA.1	52.5884	2.84246	0.564775	5.0329	4.83e-07	5.17e-06
FUNEC_15622.mRNA.4	129.318	2.84171	0.60049	4.73231	2.22e-06	2.09e-05
FUNEC_17052.mRNA.1	91.1832	2.83495	0.434048	6.53142	6.52e-11	1.34e-09
FUNEC_12280.mRNA.2	159.849	2.83382	1.11382	2.54424	0.0109515	0.0378986
FUNEC_12586.mRNA.2	44.7797	2.83129	1.04909	2.69881	0.00695885	0.0258714
FUNEC_10800.mRNA.1	10.8081	2.82252	1.00304	2.81396	0.00489346	0.0193275
FUNEC_13810.mRNA.1	407.689	2.82209	0.372686	7.5723	3.67e-14	1.13e-12
FUNEC_06974.mRNA.2	530.434	2.81923	0.412431	6.83563	8.16e-12	1.92e-10
FUNEC_12883.mRNA.1	55.7999	2.81801	0.975829	2.88781	0.00387929	0.0158506
FUNEC_03387.mRNA.1	4815.45	2.81379	0.412671	6.81848	9.2e-12	2.14e-10
FUNEC_16402.mRNA.3	699.991	2.80306	0.388088	7.22273	5.1e-13	1.38e-11
FUNEC_06356.mRNA.2	216.36	2.79746	0.530935	5.26894	1.37e-07	1.62e-06
FUNEC_11550.mRNA.1	46.3738	2.79666	0.519621	5.38212	7.36e-08	9.17e-07
FUNEC_14773.mRNA.1	22.2057	2.79335	0.703863	3.9686	7.23e-05	0.000484869
FUNEC_06752.mRNA.2	1554.51	2.79079	0.439519	6.34965	2.16e-10	4.09e-09
FUNEC_11825.mRNA.1	131.871	2.78913	0.37186	7.50048	6.36e-14	1.91e-12
FUNEC_03074.mRNA.1	488.758	2.78221	0.431942	6.44117	1.19e-10	2.34e-09
FUNEC_06224.mRNA.3	684.754	2.77669	0.290626	9.55416	1.25e-21	8.37e-20
FUNEC_02886.mRNA.1	5230.04	2.77571	0.265519	10.4539	1.41e-25	1.27e-23
FUNEC_14755.mRNA.1	393.003	2.77186	0.444375	6.23766	4.44e-10	7.88e-09
FUNEC_06646.mRNA.1	127.687	2.77139	0.385001	7.19842	6.09e-13	1.64e-11
FUNEC_00959.mRNA.1	37.8285	2.77106	0.50556	5.48117	4.23e-08	5.51e-07
FUNEC_16402.mRNA.6	275.978	2.76932	0.487317	5.6828	1.33e-08	1.89e-07
FUNEC_03994.mRNA.1	831.554	2.76755	0.483253	5.72691	1.02e-08	1.48e-07
FUNEC_16959.mRNA.2	57.9438	2.76754	0.914605	3.02594	0.00247864	0.0108381
FUNEC_07192.mRNA.1	201.819	2.76677	0.229627	12.0489	1.96e-33	3.12e-31
FUNEC_03137.mRNA.1	17.6784	2.76586	0.857516	3.22543	0.00125785	0.00598531
FUNEC_16959.mRNA.1	34.2579	2.7618	0.994334	2.77754	0.00547724	0.021149
FUNEC_03847.mRNA.3	102.538	2.75835	1.06968	2.57866	0.00991838	0.034915
FUNEC_13955.mRNA.1	667.849	2.75776	0.268075	10.2872	8.04e-25	6.91e-23
FUNEC_01205.mRNA.1	252.412	2.75179	0.591704	4.65062	3.31e-06	3.01e-05
FUNEC_17376.mRNA.1	2786.83	2.74463	0.319143	8.6	7.97e-18	3.74e-16
FUNEC_00833.mRNA.1	34.3935	2.7389	0.570628	4.79981	1.59e-06	1.53e-05
FUNEC_12072.mRNA.3	99.0184	2.73708	0.417771	6.55162	5.69e-11	1.18e-09
FUNEC_09892.mRNA.1	58.657	2.73453	0.503971	5.42597	5.76e-08	7.34e-07
FUNEC_16453.mRNA.2	248.247	2.73277	0.353656	7.7272	1.1e-14	3.59e-13
FUNEC_07877.mRNA.1	57.4486	2.72817	0.555174	4.91407	8.92e-07	9.14e-06
FUNEC_12638.mRNA.1	620.254	2.71757	0.376168	7.22435	5.04e-13	1.37e-11
FUNEC_17365.mRNA.1	3750.18	2.71671	0.187591	14.4821	1.57e-47	4.56e-45
FUNEC_12035.mRNA.1	1311.98	2.70841	0.444193	6.09737	1.08e-09	1.82e-08
FUNEC_05219.mRNA.1	889.72	2.70583	0.25791	10.4914	9.46e-26	8.65e-24
FUNEC_07589.mRNA.1	35.3083	2.70232	0.543243	4.97442	6.54e-07	6.86e-06
FUNEC_07367.mRNA.1	4650.08	2.69533	0.189068	14.2559	4.12e-46	1.11e-43
FUNEC_00917.mRNA.2	7003.94	2.69499	0.335386	8.03551	9.32e-16	3.43e-14
FUNEC_04710.mRNA.1	858.981	2.69452	0.343723	7.83923	4.53e-15	1.55e-13
FUNEC_04979.mRNA.1	2474.93	2.6937	0.737859	3.6507	0.000261523	0.00151984
FUNEC_10414.mRNA.1	3995.8	2.69323	0.340062	7.91983	2.38e-15	8.35e-14
FUNEC_10232.mRNA.1	1177	2.68707	0.223354	12.0306	2.45e-33	3.87e-31
FUNEC_14327.mRNA.1	96.8566	2.68483	0.635533	4.22454	2.39e-05	0.000179365
FUNEC_08829.mRNA.1	650.735	2.68325	0.278181	9.64567	5.13e-22	3.54e-20
FUNEC_12549.mRNA.1	285.548	2.68035	0.517099	5.18344	2.18e-07	2.5e-06
FUNEC_04490.mRNA.1	211.306	2.67769	0.419239	6.38701	1.69e-10	3.25e-09
FUNEC_11842.mRNA.2	26.279	2.67406	1.03696	2.57876	0.00991543	0.0349108
FUNEC_12358.mRNA.1	165.68	2.67397	0.368049	7.26527	3.72e-13	1.03e-11
FUNEC_01133.mRNA.1	2940.27	2.66719	0.218958	12.1813	3.91e-34	6.41e-32
FUNEC_15755.mRNA.1	129.198	2.66675	0.445192	5.99012	2.1e-09	3.36e-08
FUNEC_09370.mRNA.1	3939.34	2.66459	0.169214	15.7469	7.21e-56	3.07e-53
FUNEC_10799.mRNA.1	205.1	2.66223	0.270589	9.83865	7.67e-23	5.62e-21
FUNEC_16391.mRNA.1	8454.37	2.65703	0.370453	7.17237	7.37e-13	1.96e-11
FUNEC_12795.mRNA.1	104.755	2.65656	0.57275	4.63826	3.51e-06	3.18e-05
FUNEC_03857.mRNA.1	19.4617	2.65603	1.05939	2.50713	0.0121716	0.0413342
FUNEC_02358.mRNA.1	382.99	2.6543	0.325116	8.16415	3.24e-16	1.25e-14
FUNEC_13772.mRNA.1	382.99	2.6543	0.325116	8.16415	3.24e-16	1.25e-14
FUNEC_09897.mRNA.2	407.357	2.65429	0.327836	8.0964	5.66e-16	2.15e-14
FUNEC_14234.mRNA.1	456.221	2.65388	0.188368	14.0888	4.45e-45	1.11e-42
FUNEC_08436.mRNA.1	483.213	2.6519	0.229184	11.571	5.78e-31	7.94e-29
FUNEC_07584.mRNA.1	39.0794	2.64774	0.74335	3.5619	0.000368182	0.00204014
FUNEC_05783.mRNA.1	15.0704	2.6453	1.08769	2.43204	0.015014	0.0490474
FUNEC_15285.mRNA.1	6197.37	2.64376	0.398464	6.63487	3.25e-11	7.06e-10
FUNEC_08142.mRNA.1	31.5008	2.64299	0.59414	4.44843	8.65e-06	7.28e-05
FUNEC_04686.mRNA.2	16.5265	2.6425	0.939575	2.81244	0.00491671	0.019404
FUNEC_12317.mRNA.1	35.1901	2.64185	0.570631	4.62971	3.66e-06	3.3e-05
FUNEC_12159.mRNA.1	108.197	2.6404	0.536258	4.92376	8.49e-07	8.73e-06
FUNEC_14791.mRNA.3	98.0774	2.63976	0.425448	6.20466	5.48e-10	9.65e-09
FUNEC_15152.mRNA.5	70.1522	2.63908	0.939571	2.80881	0.00497248	0.0195888
FUNEC_03153.mRNA.1	3513.57	2.63673	0.418762	6.29649	3.04e-10	5.61e-09
FUNEC_05052.mRNA.3	141.05	2.63557	0.975052	2.70301	0.00687147	0.0256158
FUNEC_04230.mRNA.1	400.746	2.63464	0.175062	15.0498	3.46e-51	1.26e-48
FUNEC_03725.mRNA.1	137.677	2.63367	0.577246	4.56247	5.06e-06	4.44e-05
FUNEC_09294.mRNA.1	3225.27	2.63095	0.141887	18.5426	9.35e-77	9.85e-74
FUNEC_11405.mRNA.1	17.4026	2.62891	0.762147	3.44934	0.000561954	0.0029715
FUNEC_07328.mRNA.1	986.574	2.62757	0.427495	6.14644	7.92e-10	1.36e-08
FUNEC_11617.mRNA.1	407.149	2.62716	0.366941	7.15963	8.09e-13	2.15e-11
FUNEC_02183.mRNA.1	30.2764	2.62709	0.734467	3.57687	0.000347739	0.00194084
FUNEC_02129.mRNA.1	42.1967	2.62696	0.846133	3.10466	0.00190498	0.00862371
FUNEC_15341.mRNA.1	206.734	2.62647	0.367915	7.1388	9.41e-13	2.48e-11
FUNEC_09337.mRNA.1	3608.79	2.62583	0.149223	17.5967	2.61e-69	1.74e-66
FUNEC_11380.mRNA.2	25.5885	2.62408	0.993463	2.64134	0.00825779	0.0298843
FUNEC_09215.mRNA.1	876.114	2.62196	0.17696	14.8167	1.14e-49	3.69e-47
FUNEC_00921.mRNA.2	10485.6	2.61889	0.358024	7.31482	2.58e-13	7.25e-12
FUNEC_12437.mRNA.1	12.2413	2.61765	0.921566	2.84044	0.00450519	0.0179965
FUNEC_12998.mRNA.1	53.1496	2.61419	0.841777	3.10556	0.00189919	0.00860526
FUNEC_00237.mRNA.3	498.123	2.61381	0.740455	3.53	0.000415552	0.00227428
FUNEC_17347.mRNA.2	233.125	2.61132	0.43125	6.05524	1.4e-09	2.31e-08
FUNEC_07007.mRNA.1	309.443	2.60588	0.233944	11.1389	8.11e-29	9.22e-27
FUNEC_17123.mRNA.1	16.6507	2.60053	0.762059	3.4125	0.0006437	0.0033515
FUNEC_06441.mRNA.1	9621	2.6001	0.175987	14.7744	2.14e-49	6.8e-47
FUNEC_06920.mRNA.1	100.283	2.59941	0.521191	4.98743	6.12e-07	6.45e-06
FUNEC_09596.mRNA.3	69.1206	2.59786	0.592643	4.38352	1.17e-05	9.51e-05
FUNEC_10683.mRNA.1	11.8515	2.59694	1.03621	2.5062	0.0122036	0.0414217
FUNEC_14048.mRNA.1	78.1858	2.59326	0.418332	6.19904	5.68e-10	9.97e-09
FUNEC_15202.mRNA.4	96.132	2.59317	1.01445	2.55622	0.0105815	0.0368091
FUNEC_14194.mRNA.3	249.213	2.59041	0.462687	5.59864	2.16e-08	2.97e-07
FUNEC_14827.mRNA.4	438.497	2.59032	0.238555	10.8584	1.82e-27	1.85e-25
FUNEC_12649.mRNA.1	6484.05	2.5898	0.266446	9.71979	2.48e-22	1.77e-20
FUNEC_13287.mRNA.2	2153.61	2.58938	0.173354	14.937	1.89e-50	6.31e-48
FUNEC_05839.mRNA.1	124.743	2.58882	0.38721	6.68582	2.3e-11	5.15e-10
FUNEC_14827.mRNA.8	87.3785	2.58641	0.704536	3.67109	0.000241517	0.00141758
FUNEC_13543.mRNA.9	2335.64	2.58536	0.411239	6.28677	3.24e-10	5.94e-09
FUNEC_06028.mRNA.2	159.284	2.58439	0.456187	5.6652	1.47e-08	2.09e-07
FUNEC_09204.mRNA.1	17438.4	2.58368	0.263684	9.79839	1.14e-22	8.29e-21
FUNEC_13038.mRNA.1	360.349	2.58237	0.448687	5.75538	8.64e-09	1.27e-07
FUNEC_06198.mRNA.1	5322.9	2.57777	0.338634	7.61226	2.69e-14	8.41e-13
FUNEC_04213.mRNA.1	78.1503	2.57694	0.398808	6.46162	1.04e-10	2.06e-09
FUNEC_00237.mRNA.4	625.732	2.5746	0.615572	4.18246	2.88e-05	0.000211049
FUNEC_15580.mRNA.1	43.7617	2.57435	0.470285	5.47402	4.4e-08	5.72e-07
FUNEC_12883.mRNA.2	197.479	2.57057	0.568492	4.52174	6.13e-06	5.29e-05
FUNEC_05010.mRNA.2	3659.71	2.5601	0.221254	11.5708	5.79e-31	7.94e-29
FUNEC_04430.mRNA.1	497.144	2.54771	0.406587	6.26611	3.7e-10	6.67e-09
FUNEC_08910.mRNA.2	1227.58	2.54733	0.188365	13.5234	1.14e-41	2.53e-39
FUNEC_05935.mRNA.5	25.9971	2.54437	0.904372	2.81341	0.00490192	0.0193571
FUNEC_06764.mRNA.1	299.374	2.54249	0.2977	8.54043	1.34e-17	6.11e-16
FUNEC_06921.mRNA.2	1119.09	2.53446	0.36037	7.03293	2.02e-12	5.12e-11
FUNEC_03795.mRNA.1	40.4775	2.53357	0.838258	3.02243	0.00250754	0.0109453
FUNEC_03701.mRNA.1	33.5934	2.5293	0.765378	3.30464	0.000950972	0.00470408
FUNEC_14484.mRNA.2	2015.5	2.52702	0.581854	4.34304	1.41e-05	0.00011229
FUNEC_07842.mRNA.1	323.383	2.52445	0.474514	5.32007	1.04e-07	1.26e-06
FUNEC_09186.mRNA.1	93.2034	2.52089	0.774316	3.25564	0.00113137	0.00546933
FUNEC_05682.mRNA.3	350.369	2.51985	0.749527	3.36192	0.00077403	0.00392886
FUNEC_09476.mRNA.1	2203.51	2.51909	0.269085	9.36169	7.85e-21	4.91e-19
FUNEC_04623.mRNA.1	48.4852	2.51808	0.636321	3.95724	7.58e-05	0.000505525
FUNEC_01513.mRNA.1	2370.49	2.51714	0.25255	9.9669	2.13e-23	1.65e-21
FUNEC_05550.mRNA.4	207.146	2.51408	0.385106	6.5283	6.65e-11	1.36e-09
FUNEC_06307.mRNA.1	68.2686	2.51101	0.627203	4.00349	6.24e-05	0.000423335
FUNEC_10352.mRNA.1	180.539	2.50616	0.266213	9.41409	4.77e-21	3.08e-19
FUNEC_00065.mRNA.4	376.931	2.50156	0.375894	6.65496	2.83e-11	6.24e-10
FUNEC_01213.mRNA.1	34.2252	2.50118	0.530613	4.71376	2.43e-06	2.28e-05
FUNEC_17416.mRNA.1	64.2022	2.5007	0.587508	4.25645	2.08e-05	0.000158381
FUNEC_14448.mRNA.2	103.49	2.49729	0.698043	3.57756	0.000346816	0.00193723
FUNEC_01715.mRNA.1	740.846	2.49659	0.237937	10.4927	9.34e-26	8.57e-24
FUNEC_03850.mRNA.1	7994.06	2.49423	0.283466	8.79907	1.38e-18	7.04e-17
FUNEC_16471.mRNA.1	123.379	2.49035	0.591151	4.21271	2.52e-05	0.000187482
FUNEC_07005.mRNA.2	522.432	2.48709	0.199524	12.4651	1.16e-35	2.03e-33
FUNEC_15364.mRNA.1	284.747	2.48644	0.384576	6.46541	1.01e-10	2.02e-09
FUNEC_17279.mRNA.1	114.847	2.48605	0.532285	4.67052	3e-06	2.77e-05
FUNEC_16648.mRNA.2	334.609	2.48471	0.298352	8.32812	8.21e-17	3.41e-15
FUNEC_13543.mRNA.8	127.454	2.48016	0.937404	2.64578	0.0081503	0.0295701
FUNEC_14772.mRNA.2	897.951	2.47845	0.303	8.1797	2.85e-16	1.11e-14
FUNEC_09191.mRNA.2	16852.3	2.47794	0.351761	7.04439	1.86e-12	4.76e-11
FUNEC_05930.mRNA.2	25.8053	2.47266	0.63704	3.88149	0.00010382	0.000672278
FUNEC_04799.mRNA.1	691.27	2.46938	0.496241	4.97617	6.49e-07	6.81e-06
FUNEC_12491.mRNA.1	74.3774	2.46771	0.590535	4.17877	2.93e-05	0.000213876
FUNEC_11833.mRNA.1	88.3874	2.46764	0.716967	3.44177	0.000577918	0.00305107
FUNEC_16936.mRNA.1	19.7702	2.46571	0.680442	3.62368	0.000290437	0.00167233
FUNEC_16759.mRNA.1	264.656	2.46346	0.395056	6.23574	4.5e-10	7.97e-09
FUNEC_09200.mRNA.1	51.8385	2.45796	0.746209	3.29393	0.00098796	0.00485846
FUNEC_10488.mRNA.3	89.3443	2.45549	0.487618	5.03569	4.76e-07	5.11e-06
FUNEC_05407.mRNA.1	7366.32	2.45318	0.163194	15.0322	4.51e-51	1.61e-48
FUNEC_03685.mRNA.1	25.9435	2.45155	0.649925	3.77205	0.000161914	0.000993174
FUNEC_06320.mRNA.1	554.561	2.45116	0.408576	5.99928	1.98e-09	3.19e-08
FUNEC_09202.mRNA.3	1050.98	2.44478	0.572438	4.27082	1.95e-05	0.000149647
FUNEC_16331.mRNA.1	2843.53	2.44253	0.26461	9.23068	2.69e-20	1.61e-18
FUNEC_13299.mRNA.1	289.234	2.44024	0.213116	11.4503	2.34e-30	3.07e-28
FUNEC_14657.mRNA.1	156.83	2.43252	0.3416	7.12094	1.07e-12	2.8e-11
FUNEC_07940.mRNA.1	3169.42	2.43137	0.268864	9.04314	1.52e-19	8.44e-18
FUNEC_04548.mRNA.1	10.8851	2.43083	0.940453	2.58474	0.00974511	0.0343985
FUNEC_09172.mRNA.2	572.155	2.42966	0.332428	7.30883	2.69e-13	7.55e-12
FUNEC_02414.mRNA.4	11.6209	2.42802	0.9937	2.44342	0.0145488	0.0478953
FUNEC_13886.mRNA.5	11.6209	2.42802	0.9937	2.44342	0.0145488	0.0478953
FUNEC_14145.mRNA.1	12564.9	2.42656	0.251247	9.65807	4.54e-22	3.17e-20
FUNEC_04151.mRNA.1	10.9897	2.42642	0.850686	2.85232	0.0043402	0.0174454
FUNEC_14194.mRNA.1	472.508	2.42232	0.38541	6.28505	3.28e-10	6e-09
FUNEC_14490.mRNA.1	32.4043	2.42203	0.544497	4.44819	8.66e-06	7.29e-05
FUNEC_02066.mRNA.1	201.332	2.42165	0.436313	5.55026	2.85e-08	3.84e-07
FUNEC_14532.mRNA.2	76.6176	2.42065	0.693033	3.49284	0.00047791	0.00256918
FUNEC_02173.mRNA.1	446.979	2.42064	0.39822	6.07865	1.21e-09	2.02e-08
FUNEC_11340.mRNA.1	280.377	2.41837	0.375684	6.43726	1.22e-10	2.4e-09
FUNEC_14553.mRNA.1	60.1681	2.41724	0.534993	4.51827	6.23e-06	5.38e-05
FUNEC_00065.mRNA.2	220.966	2.40852	0.557583	4.31957	1.56e-05	0.000123297
FUNEC_01177.mRNA.3	888.111	2.405	0.211107	11.3923	4.57e-30	5.93e-28
FUNEC_10097.mRNA.1	14.1879	2.40045	0.887645	2.70429	0.00684506	0.0255385
FUNEC_13064.mRNA.1	139.36	2.39978	0.417365	5.74983	8.93e-09	1.31e-07
FUNEC_16035.mRNA.1	35.8345	2.39938	0.877073	2.73566	0.00622547	0.0235429
FUNEC_06106.mRNA.4	35.6346	2.39827	0.727174	3.29806	0.000973548	0.00479796
FUNEC_05447.mRNA.1	499.937	2.39731	0.22761	10.5325	6.12e-26	5.72e-24
FUNEC_12362.mRNA.1	37.8566	2.3961	0.561168	4.26985	1.96e-05	0.000150187
FUNEC_00921.mRNA.1	530.474	2.39289	0.236447	10.1202	4.5e-24	3.67e-22
FUNEC_08454.mRNA.1	14.8518	2.39165	0.764806	3.12713	0.00176524	0.00806962
FUNEC_09191.mRNA.1	2903.03	2.38699	0.356978	6.68664	2.28e-11	5.12e-10
FUNEC_10500.mRNA.1	819.568	2.38405	0.257016	9.27587	1.76e-20	1.07e-18
FUNEC_05313.mRNA.1	431.009	2.37961	0.33658	7.06998	1.55e-12	4e-11
FUNEC_04668.mRNA.1	11.7905	2.37931	0.926964	2.56678	0.0102647	0.0359383
FUNEC_04045.mRNA.1	712.501	2.37717	0.303783	7.82522	5.07e-15	1.72e-13
FUNEC_12443.mRNA.1	431.176	2.37621	0.176313	13.4772	2.13e-41	4.63e-39
FUNEC_00799.mRNA.1	182.57	2.3758	0.410612	5.786	7.21e-09	1.07e-07
FUNEC_03690.mRNA.1	77.4666	2.37233	0.679654	3.49049	0.000482134	0.00258911
FUNEC_14097.mRNA.1	79.9	2.37011	0.71018	3.33734	0.000845839	0.00425236
FUNEC_12882.mRNA.1	4257.54	2.3673	0.276274	8.56865	1.05e-17	4.84e-16
FUNEC_03216.mRNA.1	41.8924	2.36717	0.510068	4.64089	3.47e-06	3.15e-05
FUNEC_11362.mRNA.1	2601.9	2.36654	0.249869	9.47112	2.77e-21	1.81e-19
FUNEC_00858.mRNA.1	645.679	2.36478	0.378222	6.25236	4.04e-10	7.22e-09
FUNEC_11044.mRNA.1	222.432	2.3625	0.293425	8.05144	8.18e-16	3.03e-14
FUNEC_09302.mRNA.1	119.947	2.35889	0.715649	3.29615	0.000980181	0.00482589
FUNEC_02283.mRNA.1	30.3979	2.35688	0.546302	4.31425	1.6e-05	0.000125958
FUNEC_02880.mRNA.1	27.009	2.35662	0.585411	4.02559	5.68e-05	0.000389841
FUNEC_13993.mRNA.5	29.8867	2.35557	0.857937	2.74562	0.00603961	0.022979
FUNEC_03310.mRNA.1	17.1495	2.35113	0.950953	2.47239	0.0134213	0.0448205
FUNEC_04616.mRNA.1	413.881	2.34763	0.185545	12.6526	1.08e-36	1.99e-34
FUNEC_01115.mRNA.2	1553.12	2.34647	0.334951	7.00541	2.46e-12	6.21e-11
FUNEC_05974.mRNA.1	58.447	2.34602	0.585023	4.01013	6.07e-05	0.000412725
FUNEC_01448.mRNA.1	3469.2	2.34577	0.388946	6.0311	1.63e-09	2.67e-08
FUNEC_13199.mRNA.1	281.297	2.34572	0.357097	6.56886	5.07e-11	1.07e-09
FUNEC_00228.mRNA.2	88.1677	2.34428	0.710455	3.29969	0.000967933	0.00477382
FUNEC_05964.mRNA.1	239.446	2.34376	0.316813	7.39794	1.38e-13	3.98e-12
FUNEC_10298.mRNA.1	6911.48	2.33899	0.659656	3.54577	0.000391471	0.00215783
FUNEC_02072.mRNA.1	147.278	2.33866	0.34458	6.78698	1.15e-11	2.65e-10
FUNEC_10488.mRNA.4	85.8836	2.33831	0.604701	3.86689	0.000110233	0.00070967
FUNEC_01336.mRNA.1	57.2287	2.33734	0.456088	5.12476	2.98e-07	3.34e-06
FUNEC_01115.mRNA.7	143.22	2.33729	0.728884	3.20668	0.00134278	0.0063502
FUNEC_13257.mRNA.1	15.7208	2.33516	0.791134	2.95166	0.00316067	0.0133506
FUNEC_02377.mRNA.1	20.2406	2.33503	0.870862	2.68129	0.00733389	0.0271095
FUNEC_08488.mRNA.5	3394.08	2.33442	0.164587	14.1835	1.16e-45	3.01e-43
FUNEC_08917.mRNA.1	1189.81	2.33202	0.218847	10.6559	1.64e-26	1.57e-24
FUNEC_17287.mRNA.1	14221.6	2.32944	0.147608	15.7812	4.19e-56	1.82e-53
FUNEC_11310.mRNA.1	179.076	2.3291	0.29576	7.87498	3.41e-15	1.18e-13
FUNEC_03235.mRNA.1	160.275	2.32256	0.377594	6.15096	7.7e-10	1.33e-08
FUNEC_15683.mRNA.1	10.8349	2.32133	0.857061	2.70847	0.00675936	0.0252706
FUNEC_01353.mRNA.1	178.553	2.31939	0.268063	8.65239	5.04e-18	2.44e-16
FUNEC_02204.mRNA.2	119.703	2.31817	0.600994	3.85722	0.000114682	0.000734058
FUNEC_05938.mRNA.2	1871.49	2.31294	0.315771	7.32476	2.39e-13	6.76e-12
FUNEC_15270.mRNA.1	2259.46	2.31097	0.146104	15.8173	2.36e-56	1.06e-53
FUNEC_01215.mRNA.2	384.952	2.31081	0.422487	5.46954	4.51e-08	5.85e-07
FUNEC_13072.mRNA.1	509.119	2.30727	0.206314	11.1833	4.92e-29	5.73e-27
FUNEC_01148.mRNA.1	91.0292	2.30684	0.604072	3.81882	0.000134093	0.000839461
FUNEC_12708.mRNA.1	3034.22	2.30352	0.292359	7.87905	3.3e-15	1.14e-13
FUNEC_16729.mRNA.1	57.8109	2.30298	0.440145	5.23233	1.67e-07	1.95e-06
FUNEC_08479.mRNA.2	255.037	2.29734	0.89553	2.56534	0.0103075	0.0360629
FUNEC_13993.mRNA.1	1165.79	2.29539	0.197277	11.6354	2.72e-31	3.81e-29
FUNEC_01118.mRNA.1	192.775	2.29401	0.354191	6.47676	9.37e-11	1.88e-09
FUNEC_10803.mRNA.1	6057.97	2.2915	0.285914	8.01464	1.1e-15	4.03e-14
FUNEC_09932.mRNA.1	17.5024	2.2889	0.712961	3.21042	0.00132542	0.00627404
FUNEC_12207.mRNA.1	609.256	2.28887	0.422434	5.41829	6.02e-08	7.64e-07
FUNEC_02766.mRNA.1	67.8422	2.28585	0.481751	4.74487	2.09e-06	1.98e-05
FUNEC_06702.mRNA.1	6032.81	2.2856	0.233981	9.76829	1.54e-22	1.11e-20
FUNEC_09618.mRNA.2	448.101	2.28392	0.274813	8.31079	9.51e-17	3.91e-15
FUNEC_10279.mRNA.1	342.741	2.28144	0.358906	6.35665	2.06e-10	3.92e-09
FUNEC_09680.mRNA.3	1570.71	2.27869	0.35553	6.40926	1.46e-10	2.84e-09
FUNEC_12362.mRNA.2	43.352	2.27752	0.580055	3.9264	8.62e-05	0.000568276
FUNEC_08884.mRNA.1	34.4981	2.27412	0.510422	4.45537	8.38e-06	7.06e-05
FUNEC_01122.mRNA.1	45.4939	2.27212	0.627063	3.62344	0.000290713	0.00167344
FUNEC_15983.mRNA.1	2824.93	2.27155	0.647954	3.50572	0.000455369	0.0024679
FUNEC_14636.mRNA.1	53.7629	2.26764	0.457047	4.96149	7e-07	7.31e-06
FUNEC_13302.mRNA.1	173.909	2.26727	0.311338	7.28234	3.28e-13	9.09e-12
FUNEC_16387.mRNA.3	1137.13	2.26295	0.294826	7.67552	1.65e-14	5.28e-13
FUNEC_03247.mRNA.1	248.214	2.26197	0.250887	9.01588	1.95e-19	1.07e-17
FUNEC_02681.mRNA.1	137.043	2.25793	0.634816	3.55683	0.000375359	0.00207589
FUNEC_12795.mRNA.2	3090	2.25658	0.241237	9.3542	8.42e-21	5.23e-19
FUNEC_01466.mRNA.1	641.88	2.25546	0.289068	7.80255	6.07e-15	2.03e-13
FUNEC_11345.mRNA.1	147.398	2.2538	0.378288	5.9579	2.56e-09	4.03e-08
FUNEC_04532.mRNA.1	576.277	2.25051	0.19321	11.648	2.35e-31	3.36e-29
FUNEC_06190.mRNA.2	265.538	2.24996	0.27064	8.31347	9.29e-17	3.84e-15
FUNEC_04017.mRNA.1	174.697	2.24666	0.519923	4.32114	1.55e-05	0.00012257
FUNEC_02563.mRNA.1	91.6104	2.24353	0.624058	3.59506	0.000324313	0.00183069
FUNEC_08382.mRNA.1	32.0046	2.24175	0.748892	2.99343	0.00275865	0.011873
FUNEC_11609.mRNA.1	147.678	2.23936	0.432262	5.18056	2.21e-07	2.53e-06
FUNEC_05930.mRNA.1	412.654	2.23755	0.222213	10.0694	7.54e-24	6.01e-22
FUNEC_11966.mRNA.2	2548.58	2.23344	0.184959	12.0753	1.43e-33	2.3e-31
FUNEC_17504.mRNA.1	74.7141	2.2332	0.626363	3.56534	0.000363388	0.00201749
FUNEC_11146.mRNA.1	48.1033	2.23237	0.515935	4.32685	1.51e-05	0.000119816
FUNEC_06302.mRNA.1	11069	2.22867	0.197228	11.3	1.31e-29	1.65e-27
FUNEC_02168.mRNA.1	151.846	2.22831	0.27787	8.01922	1.06e-15	3.89e-14
FUNEC_07847.mRNA.1	17.4624	2.22721	0.675467	3.29729	0.000976243	0.00481006
FUNEC_16677.mRNA.1	52.4204	2.2246	0.432194	5.14723	2.64e-07	3e-06
FUNEC_07483.mRNA.1	568.403	2.22098	0.347021	6.40012	1.55e-10	3e-09
FUNEC_03927.mRNA.1	117.143	2.22048	0.452593	4.90614	9.29e-07	9.49e-06
FUNEC_15352.mRNA.1	125.247	2.21866	0.684099	3.24318	0.00118202	0.00567442
FUNEC_01160.mRNA.1	76.2615	2.21786	0.372991	5.94616	2.75e-09	4.3e-08
FUNEC_09384.mRNA.4	84.0763	2.2172	0.624172	3.55222	0.000381998	0.00210852
FUNEC_14379.mRNA.1	759.941	2.20907	0.263244	8.39173	4.79e-17	2.07e-15
FUNEC_17480.mRNA.1	359.117	2.20854	0.195918	11.2728	1.79e-29	2.21e-27
FUNEC_00438.mRNA.1	1645.27	2.20441	0.123919	17.7891	8.58e-71	6.36e-68
FUNEC_00718.mRNA.1	1846.37	2.20033	0.217502	10.1163	4.68e-24	3.8e-22
FUNEC_13473.mRNA.2	1526.33	2.19917	0.252729	8.70169	3.27e-18	1.6e-16
FUNEC_07069.mRNA.1	5013.97	2.19623	0.27598	7.95795	1.75e-15	6.22e-14
FUNEC_09172.mRNA.3	735.203	2.19588	0.298426	7.3582	1.86e-13	5.31e-12
FUNEC_00442.mRNA.2	274.164	2.19063	0.495311	4.42274	9.75e-06	8.07e-05
FUNEC_10324.mRNA.2	107.489	2.19025	0.445618	4.91509	8.87e-07	9.1e-06
FUNEC_09929.mRNA.1	22135	2.18985	0.215448	10.1641	2.87e-24	2.39e-22
FUNEC_15204.mRNA.1	7532	2.18456	0.281947	7.74812	9.33e-15	3.08e-13
FUNEC_12579.mRNA.1	13.2186	2.18221	0.88981	2.45245	0.0141888	0.0468953
FUNEC_06865.mRNA.1	408.218	2.1817	0.26874	8.11824	4.73e-16	1.81e-14
FUNEC_10634.mRNA.2	47.2586	2.18077	0.692668	3.14837	0.00164186	0.00755563
FUNEC_16511.mRNA.1	22.1103	2.17881	0.695185	3.13414	0.0017236	0.00789367
FUNEC_11053.mRNA.2	1896.83	2.17601	0.164506	13.2275	6.09e-40	1.26e-37
FUNEC_05561.mRNA.1	196.784	2.17286	0.26299	8.26216	1.43e-16	5.83e-15
FUNEC_00221.mRNA.1	87.4553	2.16864	0.373796	5.80166	6.57e-09	9.79e-08
FUNEC_00176.mRNA.2	66.5386	2.1684	0.408227	5.31175	1.09e-07	1.31e-06
FUNEC_07150.mRNA.1	177.905	2.16517	0.301573	7.17958	6.99e-13	1.87e-11
FUNEC_03604.mRNA.2	56.614	2.16463	0.467865	4.62661	3.72e-06	3.35e-05
FUNEC_14631.mRNA.1	19.689	2.16227	0.625453	3.45712	0.000545987	0.00289778
FUNEC_14547.mRNA.1	49.0422	2.15981	0.630806	3.42389	0.000617307	0.00323004
FUNEC_05913.mRNA.1	43.6338	2.15565	0.728603	2.95861	0.00309027	0.0130776
FUNEC_11348.mRNA.1	7682.32	2.15266	0.184509	11.667	1.88e-31	2.73e-29
FUNEC_13796.mRNA.1	61.2272	2.15164	0.498799	4.31364	1.61e-05	0.000126258
FUNEC_17121.mRNA.1	327.192	2.14887	0.362694	5.92475	3.13e-09	4.87e-08
FUNEC_05511.mRNA.1	496.686	2.14862	0.216395	9.92913	3.11e-23	2.38e-21
FUNEC_01855.mRNA.1	4449.25	2.14785	0.197356	10.8832	1.39e-27	1.43e-25
FUNEC_06347.mRNA.1	152.739	2.14579	0.33151	6.47277	9.62e-11	1.93e-09
FUNEC_16081.mRNA.1	28.2896	2.14368	0.605909	3.53795	0.000403245	0.00221602
FUNEC_16115.mRNA.1	4644.47	2.14301	0.244772	8.75513	2.04e-18	1.02e-16
FUNEC_01570.mRNA.1	248.482	2.14238	0.651112	3.29034	0.00100067	0.00491228
FUNEC_04076.mRNA.6	219.893	2.13135	0.609349	3.49776	0.00046919	0.0025291
FUNEC_06441.mRNA.2	656.26	2.12889	0.436725	4.87466	1.09e-06	1.09e-05
FUNEC_06963.mRNA.1	447.929	2.12166	0.358252	5.92225	3.18e-09	4.93e-08
FUNEC_02609.mRNA.1	472.278	2.11573	0.420324	5.03358	4.81e-07	5.16e-06
FUNEC_01362.mRNA.1	1186.08	2.11572	0.320808	6.59499	4.25e-11	9.15e-10
FUNEC_11183.mRNA.1	315.61	2.11537	0.277655	7.61868	2.56e-14	8.04e-13
FUNEC_12666.mRNA.2	11685.5	2.11517	0.137078	15.4303	1.02e-53	4.1e-51
FUNEC_01126.mRNA.1	79.55	2.11478	0.525769	4.02226	5.76e-05	0.000394453
FUNEC_14356.mRNA.2	269.925	2.11377	0.313157	6.74989	1.48e-11	3.37e-10
FUNEC_01236.mRNA.1	274.648	2.11219	0.364845	5.78927	7.07e-09	1.05e-07
FUNEC_12448.mRNA.1	764.741	2.1078	0.401245	5.25314	1.5e-07	1.75e-06
FUNEC_10785.mRNA.1	131.672	2.10712	0.419917	5.01795	5.22e-07	5.55e-06
FUNEC_04968.mRNA.1	15.7253	2.10702	0.857406	2.45743	0.0139935	0.0464108
FUNEC_09496.mRNA.1	2103.13	2.1062	0.238304	8.83829	9.72e-19	5.04e-17
FUNEC_11545.mRNA.1	511.466	2.10543	0.499321	4.21659	2.48e-05	0.000184692
FUNEC_04839.mRNA.2	231.93	2.09937	0.30399	6.90606	4.98e-12	1.2e-10
FUNEC_01115.mRNA.6	167.213	2.09251	0.498592	4.19683	2.71e-05	0.000199482
FUNEC_13641.mRNA.1	779.347	2.09101	0.286453	7.29968	2.88e-13	8.05e-12
FUNEC_09202.mRNA.2	301.344	2.09023	0.33141	6.30706	2.84e-10	5.28e-09
FUNEC_11773.mRNA.1	418.617	2.08841	0.48096	4.34218	1.41e-05	0.000112684
FUNEC_04837.mRNA.1	13.1822	2.08773	0.784259	2.66204	0.00776683	0.0283692
FUNEC_08393.mRNA.1	87.3515	2.08712	0.353724	5.90042	3.63e-09	5.58e-08
FUNEC_05037.mRNA.1	1472.93	2.08682	0.241844	8.62878	6.2e-18	2.94e-16
FUNEC_10009.mRNA.1	434.658	2.08305	0.380943	5.46814	4.55e-08	5.89e-07
FUNEC_00714.mRNA.1	444.254	2.07906	0.57104	3.64083	0.00027176	0.00157294
FUNEC_15620.mRNA.1	71.6527	2.07432	0.689434	3.00874	0.00262337	0.0113814
FUNEC_13287.mRNA.4	901.706	2.07067	0.168344	12.3002	9.03e-35	1.54e-32
FUNEC_04486.mRNA.1	719.352	2.06969	0.236954	8.73456	2.45e-18	1.22e-16
FUNEC_12802.mRNA.3	168.566	2.06791	0.359831	5.74689	9.09e-09	1.33e-07
FUNEC_06618.mRNA.1	1678.2	2.06762	0.468525	4.41303	1.02e-05	8.41e-05
FUNEC_06037.mRNA.1	111.467	2.06725	0.535075	3.86347	0.000111786	0.000717527
FUNEC_01994.mRNA.5	392.514	2.06723	0.74554	2.7728	0.00555763	0.0214222
FUNEC_11256.mRNA.1	129.118	2.06699	0.296599	6.96895	3.19e-12	7.89e-11
FUNEC_14944.mRNA.1	821.075	2.06585	0.203512	10.151	3.28e-24	2.7e-22
FUNEC_00713.mRNA.1	1991.69	2.06404	0.32281	6.39398	1.62e-10	3.11e-09
FUNEC_01522.mRNA.1	870.165	2.06393	0.288379	7.157	8.25e-13	2.19e-11
FUNEC_01241.mRNA.1	89.3868	2.06313	0.323545	6.37663	1.81e-10	3.47e-09
FUNEC_00812.mRNA.1	35.0498	2.06245	0.525773	3.9227	8.76e-05	0.000575574
FUNEC_12509.mRNA.2	44.384	2.06091	0.750751	2.74513	0.00604867	0.0230091
FUNEC_06436.mRNA.1	332.031	2.0604	0.20778	9.9163	3.54e-23	2.69e-21
FUNEC_02672.mRNA.1	280.777	2.06002	0.299452	6.87929	6.01e-12	1.43e-10
FUNEC_01416.mRNA.1	18.1651	2.05774	0.665105	3.09386	0.00197571	0.0088996
FUNEC_09975.mRNA.1	66.7361	2.05299	0.802989	2.55669	0.0105675	0.0367752
FUNEC_05103.mRNA.1	146.372	2.05096	0.477254	4.29741	1.73e-05	0.000134556
FUNEC_04810.mRNA.1	70.7559	2.05017	0.55548	3.69082	0.000223537	0.00132486
FUNEC_15740.mRNA.1	25.2168	2.04861	0.599147	3.41922	0.000628016	0.00328129
FUNEC_12984.mRNA.1	13.774	2.04604	0.83857	2.43992	0.0146907	0.0482194
FUNEC_03233.mRNA.1	63.9963	2.04334	0.470076	4.34682	1.38e-05	0.000110595
FUNEC_13427.mRNA.1	576.326	2.04324	0.316228	6.46128	1.04e-10	2.07e-09
FUNEC_08921.mRNA.1	67769.6	2.04095	0.147741	13.8144	2.09e-43	4.86e-41
FUNEC_05550.mRNA.7	94.1389	2.04062	0.496885	4.10683	4.01e-05	0.000284919
FUNEC_12449.mRNA.1	803.423	2.0384	0.143108	14.2438	4.9e-46	1.31e-43
FUNEC_09593.mRNA.2	1826.13	2.03831	0.212345	9.59906	8.07e-22	5.45e-20
FUNEC_16006.mRNA.1	76.344	2.03541	0.504109	4.03763	5.4e-05	0.000372413
FUNEC_04467.mRNA.1	72.9281	2.03357	0.535261	3.79921	0.000145157	0.000900604
FUNEC_13662.mRNA.2	2002	2.03261	0.350811	5.79402	6.87e-09	1.02e-07
FUNEC_05390.mRNA.2	468.908	2.03056	0.358769	5.65981	1.52e-08	2.14e-07
FUNEC_16302.mRNA.1	110.746	2.03027	0.53779	3.77522	0.000159869	0.00098244
FUNEC_14827.mRNA.5	640.536	2.03022	0.361658	5.61364	1.98e-08	2.74e-07
FUNEC_12948.mRNA.1	191.601	2.02972	0.40362	5.0288	4.94e-07	5.28e-06
FUNEC_00720.mRNA.4	238.3	2.02768	0.384458	5.27413	1.33e-07	1.58e-06
FUNEC_03154.mRNA.1	1485.33	2.02651	0.246941	8.20644	2.28e-16	9.08e-15
FUNEC_09395.mRNA.1	514.32	2.02556	0.462656	4.37812	1.2e-05	9.73e-05
FUNEC_06609.mRNA.1	16483.4	2.02527	0.125617	16.1226	1.77e-58	9.32e-56
FUNEC_02865.mRNA.1	30346.5	2.02292	0.215571	9.38403	6.35e-21	4.02e-19
FUNEC_15037.mRNA.1	17.752	2.02287	0.705135	2.86878	0.00412063	0.0167091
FUNEC_03242.mRNA.1	27030.3	2.02166	0.180413	11.2058	3.82e-29	4.52e-27
FUNEC_16991.mRNA.1	544.306	2.02128	0.385069	5.24915	1.53e-07	1.79e-06
FUNEC_12188.mRNA.1	72.9559	2.0166	0.731931	2.75518	0.0058659	0.0224376
FUNEC_17480.mRNA.2	858.004	2.01655	0.15712	12.8345	1.05e-37	2e-35
FUNEC_07563.mRNA.1	185.322	2.01564	0.461168	4.37073	1.24e-05	0.000100357
FUNEC_09676.mRNA.2	397.654	2.01553	0.442234	4.55762	5.17e-06	4.53e-05
FUNEC_00302.mRNA.1	4081.78	2.0136	0.229526	8.77285	1.74e-18	8.8e-17
FUNEC_14330.mRNA.1	9873.82	2.01322	0.145699	13.8176	2e-43	4.7e-41
FUNEC_16833.mRNA.1	8482.12	2.01275	0.249377	8.07112	6.97e-16	2.61e-14
FUNEC_08369.mRNA.1	2097.47	2.01206	0.13752	14.6311	1.78e-48	5.48e-46
FUNEC_05046.mRNA.1	258.458	2.01181	0.325029	6.18964	6.03e-10	1.05e-08
FUNEC_16199.mRNA.1	122.937	2.00809	0.588247	3.41368	0.000640921	0.00333906
FUNEC_04261.mRNA.3	285.941	2.0071	0.54266	3.69864	0.000216757	0.00128774
FUNEC_02152.mRNA.1	616.714	2.00535	0.232035	8.64243	5.5e-18	2.64e-16
FUNEC_03795.mRNA.2	985.074	2.0053	0.19694	10.1823	2.38e-24	2e-22
FUNEC_09595.mRNA.1	342.182	2.00514	0.486904	4.11813	3.82e-05	0.000273142
FUNEC_05269.mRNA.1	96.5285	2.00375	0.532497	3.76294	0.00016793	0.00102693
FUNEC_17475.mRNA.5	186.261	2.00179	0.445834	4.48998	7.12e-06	6.07e-05
FUNEC_12397.mRNA.1	158.677	1.99996	0.371561	5.3826	7.34e-08	9.16e-07
FUNEC_04126.mRNA.3	227.968	1.9998	0.775923	2.57732	0.00995686	0.0350153
FUNEC_12593.mRNA.1	9481.88	1.99916	0.219074	9.1255	7.14e-20	4.08e-18
FUNEC_15158.mRNA.1	11633.3	1.99718	0.27538	7.25243	4.09e-13	1.13e-11
FUNEC_07248.mRNA.1	70.8461	1.99707	0.468207	4.26536	2e-05	0.000153004
FUNEC_13565.mRNA.1	223.989	1.99667	0.284827	7.01012	2.38e-12	6.02e-11
FUNEC_09389.mRNA.1	1458.94	1.99593	0.570773	3.49689	0.000470712	0.00253594
FUNEC_17514.mRNA.3	86.8992	1.99441	0.395666	5.04062	4.64e-07	4.99e-06
FUNEC_07161.mRNA.1	2475.95	1.99298	0.139735	14.2626	3.74e-46	1.03e-43
FUNEC_10059.mRNA.3	69.4787	1.99108	0.519165	3.83517	0.000125477	0.000793262
FUNEC_10217.mRNA.1	51.9035	1.99052	0.496691	4.00756	6.14e-05	0.00041711
FUNEC_07060.mRNA.4	81.1465	1.98996	0.667046	2.98324	0.00285215	0.0121863
FUNEC_16335.mRNA.1	2453.59	1.98761	0.330054	6.02208	1.72e-09	2.81e-08
FUNEC_06774.mRNA.1	54.9325	1.98758	0.513075	3.87387	0.000107123	0.000691201
FUNEC_14643.mRNA.1	45.3438	1.98672	0.495002	4.01357	5.98e-05	0.000407182
FUNEC_00845.mRNA.1	21.4884	1.98636	0.616559	3.22168	0.0012744	0.006054
FUNEC_15915.mRNA.2	274.479	1.98584	0.328788	6.03986	1.54e-09	2.54e-08
FUNEC_07060.mRNA.3	983.123	1.98469	0.61346	3.23524	0.00121539	0.00581229
FUNEC_16315.mRNA.1	84.5217	1.98456	0.495363	4.00628	6.17e-05	0.000419085
FUNEC_05120.mRNA.1	234.041	1.98456	0.264064	7.51545	5.67e-14	1.71e-12
FUNEC_11709.mRNA.1	816.716	1.98442	0.332762	5.96349	2.47e-09	3.9e-08
FUNEC_01145.mRNA.2	771.997	1.98404	0.236879	8.37574	5.49e-17	2.35e-15
FUNEC_04434.mRNA.1	15.2804	1.98327	0.75803	2.61635	0.00888751	0.0317724
FUNEC_09622.mRNA.1	1692.53	1.98322	0.302999	6.54529	5.94e-11	1.23e-09
FUNEC_05488.mRNA.1	1027.92	1.98216	0.340682	5.81821	5.95e-09	8.93e-08
FUNEC_00247.mRNA.1	195.03	1.98167	0.582508	3.40196	0.000669034	0.00346806
FUNEC_17135.mRNA.3	244.802	1.97964	0.486073	4.07273	4.65e-05	0.000324735
FUNEC_06870.mRNA.3	248.99	1.97947	0.434837	4.55222	5.31e-06	4.64e-05
FUNEC_01177.mRNA.4	137.613	1.97734	0.513896	3.84774	0.000119212	0.000759651
FUNEC_16326.mRNA.1	3823.27	1.97702	0.468312	4.2216	2.43e-05	0.000181176
FUNEC_16453.mRNA.1	622.416	1.97637	0.29697	6.65512	2.83e-11	6.24e-10
FUNEC_12328.mRNA.1	124.37	1.97431	0.386468	5.1086	3.25e-07	3.62e-06
FUNEC_10488.mRNA.2	51.1826	1.9728	0.467389	4.22091	2.43e-05	0.000181598
FUNEC_01063.mRNA.1	55.5352	1.97274	0.683124	2.88782	0.00387922	0.0158506
FUNEC_12419.mRNA.1	1819.56	1.97267	0.235924	8.36147	6.19e-17	2.61e-15
FUNEC_09580.mRNA.1	1995.07	1.9719	0.130577	15.1015	1.58e-51	6.21e-49
FUNEC_09202.mRNA.1	22848.3	1.96989	0.268224	7.34422	2.07e-13	5.87e-12
FUNEC_03976.mRNA.1	14.9728	1.96968	0.811062	2.42852	0.0151605	0.0494533
FUNEC_11104.mRNA.1	7847.85	1.96726	0.122714	16.0312	7.74e-58	3.86e-55
FUNEC_08527.mRNA.1	11407.3	1.96715	0.15904	12.3689	3.85e-35	6.65e-33
FUNEC_14756.mRNA.3	42.2884	1.96705	0.652486	3.0147	0.00257231	0.0112012
FUNEC_15498.mRNA.1	49.7348	1.96331	0.424607	4.62383	3.77e-06	3.39e-05
FUNEC_11808.mRNA.2	807.193	1.96214	0.42121	4.65834	3.19e-06	2.91e-05
FUNEC_03996.mRNA.5	225.171	1.961	0.338393	5.79503	6.83e-09	1.02e-07
FUNEC_03706.mRNA.1	734.047	1.96037	0.26606	7.36815	1.73e-13	4.95e-12
FUNEC_04716.mRNA.2	553.826	1.96031	0.32857	5.96618	2.43e-09	3.84e-08
FUNEC_07612.mRNA.1	313.84	1.96031	0.258501	7.58335	3.37e-14	1.04e-12
FUNEC_06985.mRNA.1	763.305	1.9601	0.270945	7.23434	4.68e-13	1.28e-11
FUNEC_13546.mRNA.5	1471.11	1.96001	0.381266	5.14078	2.74e-07	3.09e-06
FUNEC_06022.mRNA.1	79.2785	1.95857	0.388105	5.04649	4.5e-07	4.85e-06
FUNEC_15202.mRNA.1	1525.7	1.95756	0.25607	7.64462	2.1e-14	6.65e-13
FUNEC_00444.mRNA.1	549.2	1.95692	0.2569	7.61747	2.59e-14	8.1e-13
FUNEC_15122.mRNA.2	950.074	1.95566	0.372248	5.25365	1.49e-07	1.75e-06
FUNEC_14210.mRNA.1	295.605	1.95412	0.384369	5.08397	3.7e-07	4.05e-06
FUNEC_10638.mRNA.1	102.568	1.95314	0.328849	5.93932	2.86e-09	4.47e-08
FUNEC_11687.mRNA.1	640.761	1.95311	0.196032	9.96325	2.21e-23	1.71e-21
FUNEC_13717.mRNA.1	757.339	1.95143	0.274214	7.11645	1.11e-12	2.89e-11
FUNEC_04187.mRNA.1	69.0905	1.94733	0.552507	3.52454	0.000424216	0.00231537
FUNEC_01413.mRNA.1	294.387	1.94488	0.488848	3.9785	6.94e-05	0.000466906
FUNEC_02971.mRNA.2	29.0409	1.94488	0.527879	3.68432	0.000229312	0.00135428
FUNEC_06687.mRNA.1	11761.4	1.94173	0.487229	3.98524	6.74e-05	0.000454919
FUNEC_08671.mRNA.1	105.773	1.94141	0.426881	4.54789	5.42e-06	4.73e-05
FUNEC_01364.mRNA.2	136.915	1.93467	0.357122	5.41741	6.05e-08	7.67e-07
FUNEC_11080.mRNA.1	352.726	1.93265	0.236585	8.16894	3.11e-16	1.21e-14
FUNEC_02204.mRNA.1	266.945	1.9317	0.499252	3.86919	0.000109196	0.000703444
FUNEC_01359.mRNA.1	23.5559	1.93117	0.567819	3.40103	0.000671322	0.00347901
FUNEC_17210.mRNA.1	215.188	1.9304	0.307978	6.26798	3.66e-10	6.61e-09
FUNEC_06870.mRNA.1	12692.5	1.93039	0.194809	9.90913	3.8e-23	2.87e-21
FUNEC_00091.mRNA.1	174.878	1.92887	0.633151	3.04647	0.00231549	0.0102095
FUNEC_14204.mRNA.1	554.64	1.92695	0.277286	6.94932	3.67e-12	9e-11
FUNEC_12874.mRNA.3	40.7967	1.92596	0.674234	2.85652	0.00428316	0.0172473
FUNEC_06444.mRNA.1	21.4443	1.9256	0.669207	2.87743	0.00400933	0.0163021
FUNEC_10695.mRNA.1	516.882	1.92482	0.633691	3.03746	0.00238577	0.0104801
FUNEC_09616.mRNA.1	1730.06	1.92381	0.289729	6.64004	3.14e-11	6.84e-10
FUNEC_03145.mRNA.1	228.216	1.923	0.194872	9.86801	5.73e-23	4.26e-21
FUNEC_06467.mRNA.1	248.151	1.92082	0.237271	8.09549	5.7e-16	2.16e-14
FUNEC_03259.mRNA.1	15.2495	1.92071	0.683358	2.8107	0.00494345	0.0194903
FUNEC_04950.mRNA.1	332.958	1.91894	0.569591	3.36898	0.000754482	0.00384231
FUNEC_15078.mRNA.1	20.1917	1.91875	0.753984	2.54481	0.0109337	0.037863
FUNEC_09397.mRNA.1	661.306	1.91851	0.470225	4.07998	4.5e-05	0.000316431
FUNEC_13132.mRNA.4	375.825	1.91692	0.192005	9.98371	1.8e-23	1.4e-21
FUNEC_07659.mRNA.1	166.919	1.9163	0.244999	7.82169	5.21e-15	1.76e-13
FUNEC_06095.mRNA.1	393.85	1.91531	0.424874	4.50794	6.55e-06	5.61e-05
FUNEC_16605.mRNA.1	1901.81	1.91419	0.180412	10.6101	2.68e-26	2.54e-24
FUNEC_01391.mRNA.1	428.037	1.91346	0.254681	7.51317	5.77e-14	1.74e-12
FUNEC_04819.mRNA.1	321.221	1.91302	0.530921	3.60321	0.000314309	0.00178564
FUNEC_06242.mRNA.1	43174	1.91264	0.0909355	21.0329	3.28e-98	7.3e-95
FUNEC_15654.mRNA.1	25.7228	1.91142	0.728191	2.62489	0.00866774	0.0311481
FUNEC_15192.mRNA.1	1208.21	1.91083	0.391206	4.88445	1.04e-06	1.05e-05
FUNEC_03182.mRNA.2	4506.48	1.91059	0.31391	6.08645	1.15e-09	1.94e-08
FUNEC_07605.mRNA.1	1682.42	1.90955	0.211503	9.02849	1.74e-19	9.59e-18
FUNEC_17247.mRNA.1	346.488	1.90748	0.48586	3.92598	8.64e-05	0.000568813
FUNEC_10285.mRNA.5	1357.03	1.90575	0.304586	6.25684	3.93e-10	7.04e-09
FUNEC_10828.mRNA.1	209.9	1.90572	0.283058	6.73262	1.67e-11	3.77e-10
FUNEC_00884.mRNA.2	29.2931	1.90492	0.554329	3.43644	0.000589407	0.00310376
FUNEC_13367.mRNA.1	58.4477	1.90457	0.532583	3.5761	0.000348753	0.00194541
FUNEC_02000.mRNA.1	9836.3	1.9041	0.126501	15.052	3.35e-51	1.24e-48
FUNEC_12663.mRNA.1	247.451	1.90275	0.198929	9.56496	1.12e-21	7.56e-20
FUNEC_12250.mRNA.1	57.7217	1.90056	0.431632	4.4032	1.07e-05	8.77e-05
FUNEC_10085.mRNA.1	171.796	1.89985	0.284373	6.68083	2.38e-11	5.3e-10
FUNEC_17002.mRNA.1	138.057	1.8992	0.541884	3.5048	0.000456949	0.00247512
FUNEC_14527.mRNA.3	1013.84	1.8971	0.296315	6.4023	1.53e-10	2.96e-09
FUNEC_15225.mRNA.1	2261.51	1.89608	0.37668	5.03367	4.81e-07	5.16e-06
FUNEC_09077.mRNA.2	106.881	1.89495	0.50468	3.75475	0.000173517	0.00105818
FUNEC_11176.mRNA.4	123.482	1.88994	0.430635	4.38873	1.14e-05	9.3e-05
FUNEC_00497.mRNA.1	79.8512	1.88746	0.39657	4.75946	1.94e-06	1.85e-05
FUNEC_12225.mRNA.1	100.531	1.88714	0.433589	4.35238	1.35e-05	0.000108128
FUNEC_01840.mRNA.1	493.332	1.88687	0.299253	6.30527	2.88e-10	5.34e-09
FUNEC_17000.mRNA.1	154.417	1.88666	0.394939	4.77709	1.78e-06	1.71e-05
FUNEC_04002.mRNA.1	1958.89	1.88578	0.20142	9.36242	7.79e-21	4.89e-19
FUNEC_09384.mRNA.2	518.559	1.88516	0.571899	3.29632	0.000979612	0.00482428
FUNEC_17422.mRNA.1	3248.57	1.88477	0.200513	9.39972	5.47e-21	3.51e-19
FUNEC_10772.mRNA.3	278.527	1.88411	0.225912	8.33999	7.43e-17	3.11e-15
FUNEC_03467.mRNA.1	15391.3	1.88005	0.158646	11.8506	2.14e-32	3.24e-30
FUNEC_11075.mRNA.1	1017.31	1.87947	0.365656	5.14001	2.75e-07	3.1e-06
FUNEC_12679.mRNA.1	310.261	1.87537	0.42189	4.44517	8.78e-06	7.37e-05
FUNEC_11045.mRNA.1	3128.21	1.87528	0.166066	11.2924	1.43e-29	1.79e-27
FUNEC_07120.mRNA.1	4730.7	1.87471	0.155241	12.0762	1.41e-33	2.3e-31
FUNEC_15215.mRNA.1	6323.18	1.87431	0.40245	4.65724	3.2e-06	2.93e-05
FUNEC_12473.mRNA.2	37.2653	1.87241	0.525415	3.56367	0.000365705	0.00202754
FUNEC_14506.mRNA.7	103.679	1.87201	0.642656	2.91294	0.00358049	0.0148389
FUNEC_07128.mRNA.1	50.1422	1.86754	0.626894	2.97904	0.00289149	0.0123307
FUNEC_06484.mRNA.1	3267.31	1.86672	0.155794	11.982	4.42e-33	6.9e-31
FUNEC_01512.mRNA.1	282.516	1.86669	0.181443	10.288	7.98e-25	6.88e-23
FUNEC_08737.mRNA.1	86.2462	1.86577	0.755208	2.47054	0.0134908	0.0449746
FUNEC_10064.mRNA.1	512.38	1.8641	0.359848	5.18023	2.22e-07	2.54e-06
FUNEC_09654.mRNA.1	78.6293	1.86295	0.339505	5.48726	4.08e-08	5.35e-07
FUNEC_09181.mRNA.1	21.7372	1.8626	0.645915	2.88367	0.00393076	0.0160184
FUNEC_11972.mRNA.1	9086.87	1.86071	0.164137	11.3363	8.67e-30	1.1e-27
FUNEC_03471.mRNA.1	87.3292	1.85998	0.522514	3.55967	0.000371323	0.00205641
FUNEC_06987.mRNA.1	290.911	1.85937	0.265725	6.99734	2.61e-12	6.56e-11
FUNEC_12161.mRNA.1	7614.85	1.85305	0.197461	9.38441	6.33e-21	4.02e-19
FUNEC_11406.mRNA.1	8242.33	1.8527	0.178967	10.3522	4.09e-25	3.57e-23
FUNEC_07568.mRNA.1	79.984	1.85194	0.417857	4.43199	9.34e-06	7.77e-05
FUNEC_15828.mRNA.1	55.4797	1.84995	0.52916	3.49602	0.000472249	0.00254214
FUNEC_01845.mRNA.1	22.2512	1.84792	0.727682	2.53946	0.0111024	0.0383079
FUNEC_14719.mRNA.1	136.859	1.84707	0.41797	4.41914	9.91e-06	8.19e-05
FUNEC_14787.mRNA.1	1586.32	1.84491	0.561581	3.2852	0.0010191	0.00498804
FUNEC_03917.mRNA.1	241.084	1.84468	0.209261	8.81525	1.19e-18	6.14e-17
FUNEC_05010.mRNA.3	332.418	1.84414	0.251946	7.31959	2.49e-13	7.02e-12
FUNEC_03849.mRNA.1	48.7119	1.84113	0.575713	3.198	0.00138383	0.0065166
FUNEC_06979.mRNA.2	122.812	1.84092	0.327874	5.61474	1.97e-08	2.72e-07
FUNEC_11053.mRNA.1	431.657	1.84006	0.264135	6.96637	3.25e-12	8.01e-11
FUNEC_08732.mRNA.1	34.3923	1.83844	0.579763	3.17102	0.00151902	0.00707498
FUNEC_08387.mRNA.1	1243.32	1.83813	0.212965	8.63111	6.08e-18	2.89e-16
FUNEC_01743.mRNA.1	48.1847	1.83791	0.669855	2.74375	0.00607421	0.0230887
FUNEC_14471.mRNA.1	339.918	1.83785	0.37045	4.96113	7.01e-07	7.32e-06
FUNEC_05124.mRNA.3	58.405	1.83696	0.378046	4.85908	1.18e-06	1.17e-05
FUNEC_10354.mRNA.1	1352.2	1.83207	0.271589	6.74576	1.52e-11	3.45e-10
FUNEC_05414.mRNA.1	55.7164	1.83196	0.385467	4.75259	2.01e-06	1.91e-05
FUNEC_07010.mRNA.3	118.136	1.83185	0.629115	2.91179	0.00359366	0.0148873
FUNEC_10599.mRNA.1	2002	1.83161	0.325634	5.62475	1.86e-08	2.59e-07
FUNEC_12648.mRNA.1	160.089	1.82729	0.577835	3.1623	0.00156527	0.00726005
FUNEC_01177.mRNA.6	85.0251	1.82697	0.459741	3.97391	7.07e-05	0.000475194
FUNEC_06471.mRNA.1	476.291	1.82655	0.37595	4.85848	1.18e-06	1.17e-05
FUNEC_02905.mRNA.1	69.9669	1.82602	0.473577	3.85579	0.000115355	0.000737894
FUNEC_01214.mRNA.1	80.553	1.82568	0.563782	3.23827	0.00120257	0.00576066
FUNEC_08527.mRNA.2	1834.55	1.82241	0.225233	8.09122	5.91e-16	2.23e-14
FUNEC_06910.mRNA.1	42.0712	1.82226	0.478344	3.80952	0.000139237	0.000866562
FUNEC_00993.mRNA.2	2125.36	1.82183	0.226192	8.05434	7.99e-16	2.97e-14
FUNEC_17011.mRNA.1	356.193	1.82079	0.263354	6.91383	4.72e-12	1.14e-10
FUNEC_00356.mRNA.1	66.0874	1.82038	0.3383	5.38097	7.41e-08	9.21e-07
FUNEC_11178.mRNA.1	532.51	1.8199	0.392944	4.63145	3.63e-06	3.28e-05
FUNEC_01917.mRNA.1	1202.09	1.81942	0.21672	8.39525	4.65e-17	2.01e-15
FUNEC_11432.mRNA.1	1098.54	1.81707	0.0965022	18.8293	4.34e-79	5.79e-76
FUNEC_14626.mRNA.3	258.782	1.81415	0.309513	5.8613	4.59e-09	6.98e-08
FUNEC_09072.mRNA.1	76.744	1.81239	0.370327	4.89404	9.88e-07	1e-05
FUNEC_10765.mRNA.2	374.505	1.81216	0.555606	3.2616	0.00110786	0.00536997
FUNEC_09911.mRNA.1	2758.05	1.81159	0.233311	7.76472	8.18e-15	2.72e-13
FUNEC_04923.mRNA.1	41.9878	1.81152	0.402246	4.50351	6.68e-06	5.72e-05
FUNEC_12679.mRNA.3	26.1716	1.81088	0.666699	2.71619	0.00660377	0.0247675
FUNEC_05232.mRNA.1	1927.5	1.81044	0.250207	7.23577	4.63e-13	1.26e-11
FUNEC_11042.mRNA.1	2480.79	1.80898	0.204957	8.82613	1.08e-18	5.6e-17
FUNEC_15278.mRNA.7	42.6896	1.80841	0.432896	4.17748	2.95e-05	0.000214936
FUNEC_10404.mRNA.1	25.7285	1.80608	0.607893	2.97105	0.00296785	0.0126053
FUNEC_07004.mRNA.1	1019.14	1.80506	0.589898	3.05995	0.00221375	0.0098215
FUNEC_07005.mRNA.1	760.891	1.80444	0.274809	6.56618	5.16e-11	1.08e-09
FUNEC_06723.mRNA.1	168.645	1.80307	0.274902	6.55894	5.42e-11	1.13e-09
FUNEC_04163.mRNA.3	28.3723	1.8029	0.647023	2.78645	0.00532889	0.0207231
FUNEC_15622.mRNA.3	2709.43	1.80183	0.207427	8.68658	3.74e-18	1.83e-16
FUNEC_03625.mRNA.1	188.698	1.80061	0.266876	6.74701	1.51e-11	3.43e-10
FUNEC_01871.mRNA.1	15571.5	1.79757	0.285839	6.28874	3.2e-10	5.88e-09
FUNEC_12915.mRNA.2	560.463	1.79679	0.46297	3.881	0.000104029	0.000673409
FUNEC_09961.mRNA.4	221.959	1.79225	0.615002	2.91422	0.00356583	0.0147873
FUNEC_06338.mRNA.1	366.556	1.79188	0.502596	3.56525	0.000363503	0.00201757
FUNEC_00229.mRNA.2	2410.68	1.79046	0.162238	11.036	2.56e-28	2.77e-26
FUNEC_01828.mRNA.1	156.717	1.78994	0.264044	6.77895	1.21e-11	2.79e-10
FUNEC_15150.mRNA.1	6642.58	1.78981	0.139782	12.8044	1.55e-37	2.93e-35
FUNEC_14231.mRNA.3	217.106	1.78918	0.418412	4.27613	1.9e-05	0.000146689
FUNEC_08841.mRNA.1	339.277	1.7869	0.433136	4.1255	3.7e-05	0.000265114
FUNEC_15766.mRNA.1	51.8521	1.7839	0.687761	2.59377	0.00949299	0.0336305
FUNEC_09695.mRNA.1	518.112	1.78299	0.20258	8.80144	1.35e-18	6.91e-17
FUNEC_00418.mRNA.1	3499.35	1.78011	0.229961	7.74092	9.87e-15	3.25e-13
FUNEC_08485.mRNA.2	460.167	1.77945	0.347902	5.1148	3.14e-07	3.51e-06
FUNEC_16097.mRNA.1	1488.69	1.7751	0.476971	3.7216	0.000197962	0.00118807
FUNEC_05492.mRNA.1	24.0507	1.76863	0.70727	2.50065	0.0123966	0.0419275
FUNEC_00436.mRNA.1	1691.22	1.76648	0.124943	14.1383	2.21e-45	5.59e-43
FUNEC_14145.mRNA.3	515.538	1.76562	0.423581	4.16831	3.07e-05	0.000222694
FUNEC_15080.mRNA.2	210.204	1.76553	0.47895	3.68626	0.000227577	0.00134522
FUNEC_16979.mRNA.1	124.148	1.76411	0.462875	3.81119	0.000138298	0.000861523
FUNEC_00264.mRNA.3	82.1517	1.76339	0.488444	3.61021	0.000305944	0.00174629
FUNEC_16681.mRNA.1	89.4328	1.76329	0.353997	4.9811	6.32e-07	6.65e-06
FUNEC_01446.mRNA.2	568.457	1.76316	0.526676	3.34771	0.000814811	0.00411394
FUNEC_09968.mRNA.1	6970.17	1.76279	0.38613	4.56526	4.99e-06	4.39e-05
FUNEC_14854.mRNA.1	198.944	1.76158	0.365595	4.81838	1.45e-06	1.41e-05
FUNEC_03251.mRNA.1	1541.27	1.76126	0.472286	3.72922	0.000192071	0.00115514
FUNEC_01448.mRNA.2	150.115	1.76109	0.41108	4.28406	1.84e-05	0.000141995
FUNEC_11013.mRNA.2	318.055	1.76012	0.502844	3.50034	0.000464669	0.0025115
FUNEC_14094.mRNA.1	301.877	1.75991	0.327355	5.37617	7.61e-08	9.43e-07
FUNEC_13447.mRNA.1	47238.7	1.75971	0.175124	10.0483	9.35e-24	7.36e-22
FUNEC_10443.mRNA.1	313.689	1.75895	0.153322	11.4723	1.82e-30	2.39e-28
FUNEC_13416.mRNA.1	768.358	1.75895	0.168353	10.448	1.5e-25	1.34e-23
FUNEC_04849.mRNA.2	42.7603	1.75714	0.447927	3.92282	8.75e-05	0.000575474
FUNEC_15240.mRNA.1	2183.19	1.75588	0.205939	8.52622	1.51e-17	6.88e-16
FUNEC_01437.mRNA.1	11215.5	1.75455	0.245814	7.13771	9.49e-13	2.5e-11
FUNEC_01750.mRNA.1	28.0482	1.75413	0.639022	2.74503	0.00605054	0.0230118
FUNEC_09084.mRNA.1	2952.75	1.75225	0.210891	8.30879	9.67e-17	3.97e-15
FUNEC_12634.mRNA.1	43.0104	1.74931	0.475196	3.68124	0.000232103	0.00136713
FUNEC_06689.mRNA.1	3918.97	1.74669	0.128128	13.6324	2.57e-42	5.78e-40
FUNEC_06929.mRNA.1	1806.02	1.74598	0.308461	5.6603	1.51e-08	2.14e-07
FUNEC_05623.mRNA.1	1361.87	1.74437	0.147198	11.8505	2.14e-32	3.24e-30
FUNEC_01538.mRNA.1	45.9577	1.74214	0.689013	2.52845	0.0114567	0.0393203
FUNEC_15031.mRNA.1	1134.46	1.74137	0.295035	5.90225	3.59e-09	5.53e-08
FUNEC_00948.mRNA.1	28728.3	1.741	0.160482	10.8486	2.03e-27	2.05e-25
FUNEC_04388.mRNA.3	587.984	1.74028	0.458791	3.79319	0.000148723	0.000920894
FUNEC_04020.mRNA.1	45.0779	1.73917	0.691973	2.51335	0.0119589	0.0407018
FUNEC_12182.mRNA.1	248.999	1.73914	0.300692	5.78379	7.3e-09	1.08e-07
FUNEC_10015.mRNA.2	60.1497	1.73821	0.565941	3.07136	0.00213085	0.00949291
FUNEC_12137.mRNA.1	1340.74	1.73567	0.308138	5.63277	1.77e-08	2.48e-07
FUNEC_01971.mRNA.3	2215.85	1.73563	0.16623	10.4411	1.61e-25	1.44e-23
FUNEC_17521.mRNA.1	162.928	1.7353	0.653907	2.65374	0.00796055	0.0289921
FUNEC_12211.mRNA.1	1249.99	1.73397	0.263063	6.59146	4.36e-11	9.34e-10
FUNEC_15949.mRNA.1	663.746	1.73326	0.207461	8.35465	6.56e-17	2.76e-15
FUNEC_06311.mRNA.1	150.601	1.73325	0.419932	4.12746	3.67e-05	0.000262959
FUNEC_02528.mRNA.1	84.8149	1.73205	0.557999	3.10404	0.00190896	0.00863782
FUNEC_17524.mRNA.3	70.0369	1.73138	0.434019	3.98917	6.63e-05	0.000447908
FUNEC_14007.mRNA.4	2744.51	1.73125	0.289851	5.97289	2.33e-09	3.7e-08
FUNEC_17315.mRNA.1	116.424	1.73057	0.336396	5.14446	2.68e-07	3.04e-06
FUNEC_17489.mRNA.1	15.7105	1.73022	0.696188	2.48528	0.0129448	0.0434367
FUNEC_10533.mRNA.1	2717.41	1.72933	0.201266	8.59228	8.53e-18	3.99e-16
FUNEC_08521.mRNA.4	614.877	1.72895	0.35693	4.84396	1.27e-06	1.26e-05
FUNEC_15488.mRNA.1	16.677	1.72837	0.648866	2.66368	0.00772912	0.0282521
FUNEC_14412.mRNA.1	693.771	1.72488	0.225691	7.64265	2.13e-14	6.73e-13
FUNEC_14822.mRNA.1	79.7306	1.72333	0.50568	3.40794	0.000654554	0.00340195
FUNEC_01967.mRNA.1	288.907	1.71994	0.441765	3.89334	9.89e-05	0.00064317
FUNEC_05539.mRNA.1	2122.5	1.71872	0.0985355	17.4427	3.91e-68	2.53e-65
FUNEC_05077.mRNA.2	372.086	1.71469	0.349581	4.90497	9.34e-07	9.53e-06
FUNEC_11699.mRNA.1	132.148	1.7138	0.366188	4.6801	2.87e-06	2.65e-05
FUNEC_01998.mRNA.1	170.042	1.71248	0.386073	4.43565	9.18e-06	7.66e-05
FUNEC_04841.mRNA.1	558.043	1.71227	0.535146	3.19962	0.00137607	0.0064831
FUNEC_09156.mRNA.1	1204.14	1.71015	0.376177	4.54612	5.46e-06	4.76e-05
FUNEC_06322.mRNA.1	53.9737	1.70965	0.449355	3.80467	0.000141991	0.000882687
FUNEC_15148.mRNA.3	88.4335	1.70584	0.507207	3.3632	0.000770447	0.00391214
FUNEC_00470.mRNA.1	133.51	1.70399	0.411501	4.14092	3.46e-05	0.000248887
FUNEC_13400.mRNA.1	53.2314	1.70395	0.511112	3.3338	0.000856687	0.00429826
FUNEC_08603.mRNA.1	222.309	1.7025	0.284765	5.97863	2.25e-09	3.58e-08
FUNEC_11089.mRNA.1	113.676	1.70174	0.335493	5.07236	3.93e-07	4.28e-06
FUNEC_13473.mRNA.3	161.072	1.70087	0.650997	2.61272	0.00898242	0.0320716
FUNEC_11013.mRNA.4	688.907	1.70047	0.271965	6.25255	4.04e-10	7.22e-09
FUNEC_15087.mRNA.1	1353.89	1.69982	0.360389	4.71662	2.4e-06	2.25e-05
FUNEC_12488.mRNA.1	940.797	1.69705	0.200088	8.48153	2.22e-17	9.95e-16
FUNEC_06879.mRNA.1	169.52	1.69356	0.384679	4.40253	1.07e-05	8.8e-05
FUNEC_14431.mRNA.2	39.3619	1.69302	0.549969	3.0784	0.00208116	0.00929925
FUNEC_12516.mRNA.1	15.3928	1.69279	0.667168	2.53728	0.0111717	0.0385207
FUNEC_06921.mRNA.4	70.146	1.69089	0.548555	3.08244	0.00205311	0.00920473
FUNEC_12535.mRNA.1	2313.55	1.69064	0.170567	9.91189	3.7e-23	2.8e-21
FUNEC_05796.mRNA.1	1113.52	1.68882	0.259125	6.51741	7.15e-11	1.46e-09
FUNEC_13595.mRNA.1	1583.79	1.68526	0.186864	9.01864	1.9e-19	1.05e-17
FUNEC_07953.mRNA.1	954.391	1.68401	0.319294	5.27417	1.33e-07	1.58e-06
FUNEC_07710.mRNA.1	9173.57	1.68394	0.391149	4.3051	1.67e-05	0.000130764
FUNEC_14015.mRNA.1	366.435	1.68234	0.27237	6.17665	6.55e-10	1.14e-08
FUNEC_06716.mRNA.1	536.83	1.67907	0.283413	5.92446	3.13e-09	4.87e-08
FUNEC_16893.mRNA.1	286.152	1.67784	0.324145	5.17621	2.26e-07	2.59e-06
FUNEC_03108.mRNA.1	3277.6	1.67651	0.254555	6.58603	4.52e-11	9.63e-10
FUNEC_02257.mRNA.2	17.6815	1.67492	0.668027	2.50727	0.0121669	0.0413254
FUNEC_00706.mRNA.1	259.124	1.67411	0.404753	4.13614	3.53e-05	0.00025376
FUNEC_17473.mRNA.1	247.613	1.67383	0.527528	3.17297	0.00150886	0.00703911
FUNEC_15688.mRNA.1	169.406	1.67307	0.321703	5.20067	1.99e-07	2.29e-06
FUNEC_01271.mRNA.1	71.0463	1.67282	0.43776	3.82131	0.000132746	0.000832896
FUNEC_13644.mRNA.3	681.545	1.67213	0.552587	3.02601	0.00247807	0.0108379
FUNEC_17135.mRNA.2	206.668	1.67157	0.683155	2.44684	0.0144113	0.0475364
FUNEC_08695.mRNA.1	154.111	1.66857	0.547526	3.04748	0.00230767	0.0101795
FUNEC_14524.mRNA.1	9834.15	1.66726	0.336298	4.95768	7.13e-07	7.43e-06
FUNEC_09376.mRNA.4	144.411	1.66667	0.382174	4.36101	1.29e-05	0.000104409
FUNEC_08347.mRNA.1	305.667	1.66495	0.168706	9.86896	5.68e-23	4.24e-21
FUNEC_06408.mRNA.1	335.871	1.66405	0.497934	3.34191	0.000832042	0.0041872
FUNEC_10450.mRNA.1	628.63	1.66351	0.290279	5.73071	1e-08	1.45e-07
FUNEC_11218.mRNA.1	1954.28	1.66346	0.172278	9.65572	4.65e-22	3.23e-20
FUNEC_12324.mRNA.2	91.4175	1.66194	0.390925	4.2513	2.13e-05	0.000161569
FUNEC_00332.mRNA.1	77.6422	1.66097	0.419228	3.96198	7.43e-05	0.000496421
FUNEC_00720.mRNA.1	6295.48	1.66049	0.159691	10.3981	2.53e-25	2.22e-23
FUNEC_15029.mRNA.1	1632.09	1.65736	0.253013	6.55052	5.73e-11	1.19e-09
FUNEC_10606.mRNA.1	972.893	1.6561	0.275987	6.00065	1.97e-09	3.18e-08
FUNEC_05727.mRNA.1	3954.12	1.65518	0.252829	6.54664	5.88e-11	1.22e-09
FUNEC_06427.mRNA.1	2284.35	1.65207	0.191868	8.61049	7.28e-18	3.43e-16
FUNEC_14254.mRNA.2	91.2767	1.6484	0.354527	4.64957	3.33e-06	3.03e-05
FUNEC_14828.mRNA.1	270.296	1.64815	0.492354	3.34749	0.000815471	0.00411624
FUNEC_05755.mRNA.1	306.927	1.648	0.353593	4.66073	3.15e-06	2.89e-05
FUNEC_03439.mRNA.1	945.214	1.64796	0.208451	7.90572	2.66e-15	9.32e-14
FUNEC_13110.mRNA.1	250.949	1.64796	0.215598	7.64363	2.11e-14	6.69e-13
FUNEC_00985.mRNA.1	1373.49	1.64792	0.227738	7.23603	4.62e-13	1.26e-11
FUNEC_05551.mRNA.1	3052.98	1.64768	0.236426	6.96912	3.19e-12	7.89e-11
FUNEC_07006.mRNA.1	34.8755	1.64361	0.529327	3.10509	0.00190218	0.00861297
FUNEC_11706.mRNA.1	178.055	1.64255	0.283085	5.80233	6.54e-09	9.76e-08
FUNEC_04335.mRNA.1	63725.1	1.64113	0.269971	6.07891	1.21e-09	2.02e-08
FUNEC_03948.mRNA.1	38.1172	1.64022	0.612329	2.67866	0.00739178	0.0272581
FUNEC_16031.mRNA.1	54.2391	1.63826	0.378444	4.32893	1.5e-05	0.000118781
FUNEC_10065.mRNA.1	3244.27	1.63785	0.186448	8.7845	1.57e-18	7.98e-17
FUNEC_11160.mRNA.1	235.117	1.63673	0.57198	2.86151	0.00421623	0.0170223
FUNEC_15453.mRNA.1	1627.29	1.63661	0.193878	8.44148	3.13e-17	1.38e-15
FUNEC_08681.mRNA.1	524.548	1.63593	0.175562	9.31823	1.18e-20	7.28e-19
FUNEC_04222.mRNA.1	1121.75	1.63549	0.189426	8.63391	5.93e-18	2.82e-16
FUNEC_10981.mRNA.4	3258.38	1.63517	0.312635	5.23027	1.69e-07	1.97e-06
FUNEC_15237.mRNA.1	1911.66	1.63481	0.195486	8.36279	6.12e-17	2.59e-15
FUNEC_06196.mRNA.1	606.308	1.63408	0.326383	5.00664	5.54e-07	5.86e-06
FUNEC_13010.mRNA.1	290.076	1.63342	0.493284	3.31132	0.000928584	0.00460303
FUNEC_01211.mRNA.1	15.3306	1.63324	0.644588	2.53377	0.0112844	0.0388415
FUNEC_00393.mRNA.1	439.915	1.63318	0.23603	6.91935	4.54e-12	1.1e-10
FUNEC_04040.mRNA.6	342.436	1.63289	0.385361	4.23731	2.26e-05	0.000170805
FUNEC_04554.mRNA.1	29.232	1.63285	0.574481	2.84231	0.00447878	0.0179017
FUNEC_07882.mRNA.1	3008.67	1.63246	0.313608	5.20542	1.94e-07	2.24e-06
FUNEC_01062.mRNA.1	362.174	1.63238	0.216309	7.54653	4.47e-14	1.37e-12
FUNEC_13266.mRNA.1	614.054	1.63094	0.272683	5.98109	2.22e-09	3.54e-08
FUNEC_07160.mRNA.1	208.388	1.63062	0.272727	5.97896	2.25e-09	3.58e-08
FUNEC_01243.mRNA.1	58.5547	1.62994	0.532017	3.0637	0.00218618	0.00971858
FUNEC_14226.mRNA.1	1273.92	1.62867	0.236864	6.87597	6.16e-12	1.46e-10
FUNEC_17129.mRNA.1	8468.41	1.62841	0.342527	4.75411	1.99e-06	1.9e-05
FUNEC_06709.mRNA.1	336.923	1.628	0.304492	5.34659	8.96e-08	1.1e-06
FUNEC_17426.mRNA.1	14989	1.62703	0.127203	12.7908	1.85e-37	3.45e-35
FUNEC_02644.mRNA.1	179.613	1.62512	0.412708	3.9377	8.23e-05	0.000544163
FUNEC_13522.mRNA.1	167.744	1.62233	0.29044	5.58576	2.33e-08	3.18e-07
FUNEC_10559.mRNA.1	3456.65	1.62199	0.258879	6.26543	3.72e-10	6.7e-09
FUNEC_14459.mRNA.1	383.055	1.62175	0.494293	3.28094	0.00103462	0.00505784
FUNEC_04106.mRNA.1	6174.77	1.62156	0.297562	5.44948	5.05e-08	6.49e-07
FUNEC_16571.mRNA.4	229.468	1.62127	0.389855	4.15864	3.2e-05	0.00023142
FUNEC_10643.mRNA.1	631.148	1.62113	0.317405	5.10743	3.27e-07	3.63e-06
FUNEC_15314.mRNA.1	1736.5	1.62091	0.144247	11.2371	2.68e-29	3.23e-27
FUNEC_04981.mRNA.1	2671.86	1.62011	0.199619	8.116	4.82e-16	1.84e-14
FUNEC_06321.mRNA.1	1026.22	1.61766	0.43246	3.7406	0.000183581	0.00111076
FUNEC_13171.mRNA.1	3696.1	1.61709	0.248961	6.49533	8.28e-11	1.67e-09
FUNEC_12613.mRNA.1	3372.66	1.61604	0.291556	5.54283	2.98e-08	3.99e-07
FUNEC_06760.mRNA.1	14064.4	1.61604	0.137375	11.7637	6.01e-32	8.83e-30
FUNEC_14381.mRNA.1	772.989	1.61113	0.20943	7.69293	1.44e-14	4.63e-13
FUNEC_05655.mRNA.2	44.2322	1.61052	0.458282	3.51425	0.000440996	0.00239649
FUNEC_01046.mRNA.1	2357.34	1.61018	0.191285	8.41769	3.84e-17	1.68e-15
FUNEC_01350.mRNA.1	1274.14	1.60785	0.253729	6.33687	2.34e-10	4.4e-09
FUNEC_09807.mRNA.1	6573.37	1.6072	0.144413	11.1292	9.05e-29	1.02e-26
FUNEC_16557.mRNA.1	164.569	1.60637	0.624244	2.57331	0.0100731	0.035385
FUNEC_15418.mRNA.1	480.206	1.60461	0.37321	4.29947	1.71e-05	0.000133762
FUNEC_16516.mRNA.1	39.0218	1.60299	0.535526	2.99329	0.00275984	0.0118731
FUNEC_14297.mRNA.1	25.4737	1.60199	0.653812	2.45023	0.0142765	0.0471305
FUNEC_14112.mRNA.1	148.722	1.59999	0.492975	3.24557	0.00117214	0.00563611
FUNEC_06263.mRNA.1	1542.19	1.59945	0.165232	9.68005	3.67e-22	2.56e-20
FUNEC_16427.mRNA.1	561.124	1.59873	0.304737	5.24628	1.55e-07	1.82e-06
FUNEC_07163.mRNA.1	19371.6	1.59749	0.170501	9.36935	7.3e-21	4.59e-19
FUNEC_13543.mRNA.10	960.517	1.5973	0.600328	2.66071	0.00779759	0.0284607
FUNEC_05532.mRNA.1	210.274	1.59595	0.478955	3.33215	0.000861792	0.0043217
FUNEC_13274.mRNA.1	51.2557	1.59579	0.6369	2.50555	0.0122261	0.0414699
FUNEC_10331.mRNA.1	123.906	1.59571	0.63684	2.50566	0.0122223	0.0414699
FUNEC_17165.mRNA.5	1620.73	1.59548	0.198258	8.04749	8.45e-16	3.13e-14
FUNEC_16467.mRNA.1	31.8469	1.59156	0.645292	2.46642	0.0136471	0.0454125
FUNEC_16387.mRNA.2	2562.02	1.58696	0.20024	7.92528	2.28e-15	8.02e-14
FUNEC_13484.mRNA.1	2219.13	1.58688	0.251519	6.30918	2.81e-10	5.22e-09
FUNEC_00527.mRNA.1	114.5	1.58661	0.472918	3.35494	0.00079383	0.00401815
FUNEC_08295.mRNA.1	142.373	1.58585	0.345333	4.59222	4.39e-06	3.89e-05
FUNEC_02346.mRNA.1	99.2256	1.58531	0.442768	3.58046	0.000342991	0.0019197
FUNEC_09171.mRNA.1	84.7727	1.58491	0.36428	4.3508	1.36e-05	0.000108867
FUNEC_16121.mRNA.1	88.4424	1.58362	0.465823	3.39962	0.000674794	0.00349249
FUNEC_01695.mRNA.1	37.2871	1.58035	0.440623	3.58661	0.000334999	0.00188287
FUNEC_16582.mRNA.1	3471.56	1.57805	0.411563	3.83429	0.000125927	0.000795603
FUNEC_12918.mRNA.1	344.662	1.57795	0.225441	6.99941	2.57e-12	6.47e-11
FUNEC_11283.mRNA.1	410.458	1.57718	0.342638	4.60305	4.16e-06	3.71e-05
FUNEC_15363.mRNA.2	539.712	1.5755	0.245522	6.41693	1.39e-10	2.71e-09
FUNEC_17364.mRNA.1	348.533	1.57448	0.480562	3.27633	0.00105164	0.00512226
FUNEC_07132.mRNA.2	121.369	1.5737	0.361859	4.34893	1.37e-05	0.000109713
FUNEC_15584.mRNA.1	192.109	1.5714	0.304359	5.16298	2.43e-07	2.77e-06
FUNEC_00036.mRNA.5	483.71	1.56994	0.170151	9.22677	2.79e-20	1.66e-18
FUNEC_04710.mRNA.3	669.989	1.5697	0.193049	8.13106	4.26e-16	1.64e-14
FUNEC_04590.mRNA.1	1589.53	1.56497	0.216946	7.21364	5.45e-13	1.47e-11
FUNEC_01445.mRNA.2	1374.36	1.56423	0.293414	5.33115	9.76e-08	1.19e-06
FUNEC_15425.mRNA.1	3996.1	1.56404	0.167906	9.31497	1.22e-20	7.49e-19
FUNEC_09057.mRNA.1	3173.07	1.56294	0.107493	14.5398	6.77e-48	2.02e-45
FUNEC_15595.mRNA.1	41.9285	1.56207	0.535171	2.91883	0.00351343	0.0145975
FUNEC_05678.mRNA.4	44.0564	1.56168	0.640225	2.43926	0.0147173	0.048291
FUNEC_13462.mRNA.1	746.243	1.559	0.432041	3.60844	0.000308041	0.00175501
FUNEC_07971.mRNA.1	1364.69	1.55773	0.137277	11.3474	7.64e-30	9.8e-28
FUNEC_12202.mRNA.1	61.3448	1.55694	0.382809	4.06715	4.76e-05	0.000331917
FUNEC_09614.mRNA.1	1366.54	1.55637	0.171152	9.09351	9.59e-20	5.39e-18
FUNEC_09194.mRNA.1	503.541	1.55623	0.22945	6.78244	1.18e-11	2.73e-10
FUNEC_07471.mRNA.1	1762.29	1.55497	0.240074	6.47703	9.35e-11	1.88e-09
FUNEC_09429.mRNA.1	59.4817	1.55107	0.476265	3.25673	0.00112704	0.00544973
FUNEC_06201.mRNA.1	47397.1	1.55051	0.0835108	18.5666	5.99e-77	6.65e-74
FUNEC_14129.mRNA.1	2855.3	1.54887	0.235772	6.56936	5.05e-11	1.06e-09
FUNEC_03844.mRNA.1	244.753	1.54749	0.20063	7.71313	1.23e-14	3.98e-13
FUNEC_07396.mRNA.1	5768	1.54735	0.360038	4.29773	1.73e-05	0.000134504
FUNEC_03647.mRNA.2	136.593	1.54686	0.272939	5.66742	1.45e-08	2.06e-07
FUNEC_11929.mRNA.3	40.3522	1.5466	0.487534	3.1723	0.00151238	0.00704897
FUNEC_02630.mRNA.1	2206.74	1.5462	0.147272	10.4989	8.74e-26	8.06e-24
FUNEC_10981.mRNA.1	34516.1	1.54616	0.364416	4.24284	2.21e-05	0.000166836
FUNEC_07634.mRNA.1	7806.24	1.54529	0.312545	4.94422	7.65e-07	7.92e-06
FUNEC_13652.mRNA.1	193.183	1.54423	0.329924	4.68056	2.86e-06	2.65e-05
FUNEC_13566.mRNA.1	131.999	1.54336	0.355671	4.3393	1.43e-05	0.000113991
FUNEC_17358.mRNA.2	694.989	1.54288	0.266919	5.78034	7.45e-09	1.1e-07
FUNEC_09079.mRNA.4	136.655	1.54146	0.285357	5.40186	6.6e-08	8.31e-07
FUNEC_02268.mRNA.1	260.731	1.53999	0.512457	3.0051	0.00265493	0.0114884
FUNEC_06624.mRNA.1	2354.17	1.53983	0.13735	11.211	3.6e-29	4.29e-27
FUNEC_04439.mRNA.1	1776.3	1.53943	0.247238	6.22651	4.77e-10	8.43e-09
FUNEC_16518.mRNA.1	16.4567	1.53823	0.609729	2.52282	0.0116419	0.0398397
FUNEC_08297.mRNA.1	378.019	1.53725	0.361385	4.25376	2.1e-05	0.000159927
FUNEC_14352.mRNA.1	313.25	1.53704	0.218386	7.03822	1.95e-12	4.95e-11
FUNEC_02296.mRNA.3	4826.13	1.53571	0.241541	6.35796	2.04e-10	3.89e-09
FUNEC_06953.mRNA.2	2806.78	1.53513	0.262212	5.85455	4.78e-09	7.22e-08
FUNEC_11660.mRNA.1	29.4905	1.53374	0.624965	2.45412	0.0141231	0.0467167
FUNEC_07614.mRNA.1	205.365	1.53156	0.289744	5.28588	1.25e-07	1.49e-06
FUNEC_15411.mRNA.1	53.2794	1.52899	0.451106	3.38943	0.000700374	0.00360622
FUNEC_09021.mRNA.1	2332.23	1.52881	0.232452	6.5769	4.8e-11	1.02e-09
FUNEC_08398.mRNA.3	616.141	1.52744	0.368483	4.14522	3.39e-05	0.000244782
FUNEC_06250.mRNA.1	2055.87	1.52593	0.283605	5.38047	7.43e-08	9.23e-07
FUNEC_13618.mRNA.1	803.693	1.52574	0.299733	5.09032	3.57e-07	3.94e-06
FUNEC_05438.mRNA.1	3552.8	1.52413	0.135232	11.2705	1.84e-29	2.25e-27
FUNEC_09102.mRNA.1	360.236	1.52403	0.376643	4.04636	5.2e-05	0.000359785
FUNEC_06675.mRNA.2	67.3495	1.52294	0.484624	3.14251	0.00167507	0.00769609
FUNEC_07437.mRNA.1	1978.06	1.52246	0.140393	10.8443	2.12e-27	2.13e-25
FUNEC_12338.mRNA.1	260.63	1.52236	0.391394	3.88959	0.000100415	0.000652337
FUNEC_14296.mRNA.2	1238.17	1.52196	0.22772	6.68346	2.33e-11	5.22e-10
FUNEC_14356.mRNA.3	212.162	1.52137	0.519747	2.92713	0.00342103	0.0142875
FUNEC_07231.mRNA.1	2446.06	1.52121	0.13989	10.8743	1.53e-27	1.57e-25
FUNEC_07300.mRNA.1	361.752	1.52054	0.25719	5.91212	3.38e-09	5.22e-08
FUNEC_06839.mRNA.1	101.292	1.51994	0.343691	4.4224	9.76e-06	8.08e-05
FUNEC_14996.mRNA.4	11624.6	1.51849	0.0711532	21.3411	4.71e-101	1.18e-97
FUNEC_10059.mRNA.1	451.621	1.51651	0.176995	8.56808	1.05e-17	4.85e-16
FUNEC_06181.mRNA.1	2859.68	1.51608	0.0840889	18.0296	1.14e-72	9.52e-70
FUNEC_07634.mRNA.3	470.294	1.51508	0.372241	4.07014	4.7e-05	0.000327906
FUNEC_09951.mRNA.1	939.106	1.51451	0.357949	4.23107	2.33e-05	0.000175017
FUNEC_17515.mRNA.3	177.51	1.51432	0.313977	4.82305	1.41e-06	1.38e-05
FUNEC_06135.mRNA.1	1897.6	1.51356	0.221785	6.82443	8.83e-12	2.06e-10
FUNEC_05693.mRNA.1	111.671	1.51295	0.415022	3.64547	0.000266899	0.00154749
FUNEC_14144.mRNA.1	1404.21	1.51179	0.248619	6.08075	1.2e-09	2e-08
FUNEC_03208.mRNA.2	5528.24	1.51145	0.227342	6.64834	2.96e-11	6.51e-10
FUNEC_02876.mRNA.1	3760.78	1.50967	0.252629	5.97585	2.29e-09	3.64e-08
FUNEC_08803.mRNA.1	892.717	1.50503	0.363057	4.14545	3.39e-05	0.000244628
FUNEC_07460.mRNA.1	1809.69	1.5045	0.163674	9.19201	3.86e-20	2.25e-18
FUNEC_12746.mRNA.1	70.3524	1.50415	0.500772	3.00366	0.00266756	0.0115331
FUNEC_12282.mRNA.1	18590.2	1.50358	0.10683	14.0745	5.45e-45	1.35e-42
FUNEC_16298.mRNA.1	2370.18	1.50349	0.158611	9.47912	2.56e-21	1.69e-19
FUNEC_10488.mRNA.5	40.0033	1.50349	0.543314	2.76726	0.00565296	0.0217403
FUNEC_12834.mRNA.1	88.2635	1.50138	0.334798	4.48445	7.31e-06	6.21e-05
FUNEC_10823.mRNA.1	11166.8	1.50113	0.28034	5.35469	8.57e-08	1.05e-06
FUNEC_08410.mRNA.1	4912.69	1.49975	0.143768	10.4317	1.78e-25	1.57e-23
FUNEC_00417.mRNA.1	158.12	1.49807	0.277537	5.39775	6.75e-08	8.49e-07
FUNEC_04184.mRNA.1	834.669	1.49781	0.361685	4.14118	3.46e-05	0.000248687
FUNEC_15202.mRNA.5	107.477	1.49733	0.591873	2.52981	0.0114124	0.0392287
FUNEC_07294.mRNA.2	37.8099	1.49652	0.59083	2.53291	0.0113121	0.0389107
FUNEC_14166.mRNA.1	74.4224	1.49563	0.328137	4.55793	5.17e-06	4.53e-05
FUNEC_12259.mRNA.2	82.6208	1.49455	0.500837	2.9841	0.00284411	0.012165
FUNEC_13626.mRNA.1	3323.14	1.49393	0.110701	13.4952	1.67e-41	3.67e-39
FUNEC_03811.mRNA.1	995.041	1.49381	0.145708	10.2521	1.16e-24	9.82e-23
FUNEC_05633.mRNA.1	71.9616	1.49357	0.416903	3.58253	0.000340285	0.00190775
FUNEC_15899.mRNA.1	9436.59	1.49262	0.128927	11.5773	5.37e-31	7.46e-29
FUNEC_09921.mRNA.1	750.926	1.4922	0.270386	5.51879	3.41e-08	4.55e-07
FUNEC_12186.mRNA.3	254.175	1.49182	0.305295	4.88649	1.03e-06	1.04e-05
FUNEC_12472.mRNA.1	62.8296	1.49094	0.353945	4.21235	2.53e-05	0.000187705
FUNEC_06446.mRNA.1	231.827	1.48998	0.405529	3.67416	0.000238634	0.00140354
FUNEC_02759.mRNA.2	382.391	1.48862	0.231222	6.43805	1.21e-10	2.39e-09
FUNEC_14843.mRNA.3	32.7326	1.48433	0.569527	2.60625	0.00915391	0.0326141
FUNEC_14287.mRNA.3	113.111	1.48202	0.502119	2.95154	0.00316192	0.0133531
FUNEC_05641.mRNA.1	509.011	1.48096	0.202524	7.31253	2.62e-13	7.36e-12
FUNEC_05010.mRNA.4	235.702	1.47958	0.443585	3.33551	0.000851443	0.00427516
FUNEC_02446.mRNA.1	77.96	1.47732	0.443691	3.3296	0.000869693	0.0043526
FUNEC_09322.mRNA.1	106.807	1.47681	0.328775	4.49186	7.06e-06	6.02e-05
FUNEC_02557.mRNA.1	64.4995	1.47593	0.350019	4.2167	2.48e-05	0.000184672
FUNEC_03022.mRNA.1	2900.93	1.47507	0.160003	9.21902	3e-20	1.76e-18
FUNEC_15978.mRNA.1	1809.69	1.47228	0.16984	8.66863	4.37e-18	2.12e-16
FUNEC_12417.mRNA.1	554.8	1.47199	0.190515	7.72636	1.11e-14	3.61e-13
FUNEC_06328.mRNA.1	27.0006	1.47178	0.588261	2.50191	0.0123524	0.0418054
FUNEC_15146.mRNA.1	29.2296	1.47144	0.532947	2.76096	0.00576317	0.0220953
FUNEC_12235.mRNA.1	280.856	1.47062	0.438068	3.35706	0.000787773	0.00399153
FUNEC_15776.mRNA.1	53.2268	1.47035	0.460812	3.19079	0.00141883	0.00666415
FUNEC_03152.mRNA.1	32.5534	1.4692	0.445754	3.29598	0.000980803	0.00482777
FUNEC_12791.mRNA.3	204.043	1.46729	0.523835	2.80104	0.00509376	0.0199963
FUNEC_13915.mRNA.1	1359.56	1.46671	0.315358	4.65094	3.3e-06	3.01e-05
FUNEC_07069.mRNA.2	535.097	1.46647	0.370721	3.95573	7.63e-05	0.000508054
FUNEC_14484.mRNA.5	212.406	1.46602	0.40695	3.60246	0.000315223	0.0017888
FUNEC_07094.mRNA.1	72.8213	1.46304	0.336833	4.34351	1.4e-05	0.000112141
FUNEC_08501.mRNA.1	2589.27	1.4628	0.125658	11.6411	2.55e-31	3.61e-29
FUNEC_05512.mRNA.1	47.7266	1.46196	0.511861	2.85616	0.00428802	0.0172599
FUNEC_05656.mRNA.1	732.344	1.46116	0.308167	4.74145	2.12e-06	2.01e-05
FUNEC_10140.mRNA.1	347.637	1.46101	0.552594	2.64391	0.00819543	0.0296962
FUNEC_01105.mRNA.3	96.6505	1.46099	0.461978	3.16246	0.00156443	0.00726005
FUNEC_10735.mRNA.1	23.8308	1.46085	0.571388	2.55667	0.010568	0.0367752
FUNEC_15108.mRNA.1	1704.91	1.46084	0.375267	3.89279	9.91e-05	0.000644411
FUNEC_16991.mRNA.2	134.029	1.46079	0.319567	4.57115	4.85e-06	4.28e-05
FUNEC_11243.mRNA.1	1761.77	1.45948	0.252091	5.7895	7.06e-09	1.05e-07
FUNEC_05444.mRNA.1	2904.66	1.45831	0.241979	6.02658	1.67e-09	2.74e-08
FUNEC_05387.mRNA.1	4265.41	1.457	0.259552	5.61351	1.98e-08	2.74e-07
FUNEC_11145.mRNA.1	79421.7	1.45627	0.163545	8.9044	5.37e-19	2.85e-17
FUNEC_06895.mRNA.1	5659.16	1.45626	0.231905	6.27956	3.4e-10	6.19e-09
FUNEC_03990.mRNA.1	3014.05	1.45624	0.160043	9.09904	9.11e-20	5.15e-18
FUNEC_00264.mRNA.1	253.285	1.45563	0.316382	4.60086	4.21e-06	3.74e-05
FUNEC_06974.mRNA.3	8297.5	1.45518	0.209792	6.93628	4.03e-12	9.85e-11
FUNEC_15510.mRNA.1	1194.03	1.45314	0.288722	5.03299	4.83e-07	5.17e-06
FUNEC_12717.mRNA.1	42.0425	1.45224	0.592368	2.45159	0.0142226	0.0469748
FUNEC_02373.mRNA.1	679.583	1.45211	0.325167	4.46573	7.98e-06	6.76e-05
FUNEC_05550.mRNA.5	185.055	1.45199	0.349001	4.16043	3.18e-05	0.00022978
FUNEC_11416.mRNA.1	2392.6	1.45153	0.318894	4.55176	5.32e-06	4.65e-05
FUNEC_16297.mRNA.1	2274.34	1.45095	0.125905	11.5242	9.97e-31	1.35e-28
FUNEC_09485.mRNA.1	173.55	1.45047	0.453992	3.19492	0.00139867	0.00658057
FUNEC_12955.mRNA.2	38.6067	1.4496	0.550401	2.63372	0.00844552	0.03047
FUNEC_11045.mRNA.2	190.738	1.4485	0.397878	3.64057	0.000272035	0.00157362
FUNEC_04008.mRNA.3	14312.6	1.44818	0.215794	6.71092	1.93e-11	4.36e-10
FUNEC_10704.mRNA.2	48.192	1.44636	0.542211	2.66752	0.0076414	0.0279826
FUNEC_01414.mRNA.1	95.2746	1.44492	0.399005	3.62132	0.000293108	0.0016848
FUNEC_16011.mRNA.1	113.513	1.44417	0.499146	2.89329	0.0038123	0.0156216
FUNEC_12155.mRNA.1	215.087	1.44335	0.244051	5.91414	3.34e-09	5.16e-08
FUNEC_13201.mRNA.1	81.1179	1.44335	0.424589	3.39941	0.000675319	0.0034934
FUNEC_16608.mRNA.1	53.1121	1.4412	0.513356	2.80742	0.00499402	0.019651
FUNEC_02037.mRNA.1	286.117	1.4409	0.246653	5.84182	5.16e-09	7.78e-08
FUNEC_15529.mRNA.1	80.4468	1.44048	0.430664	3.3448	0.000823431	0.00415013
FUNEC_17140.mRNA.1	333.526	1.43861	0.320617	4.487	7.22e-06	6.15e-05
FUNEC_02872.mRNA.1	2515.25	1.43802	0.434912	3.30647	0.000944805	0.00467704
FUNEC_05799.mRNA.1	11729.6	1.43753	0.164356	8.74645	2.2e-18	1.1e-16
FUNEC_06308.mRNA.1	575.667	1.4375	0.456165	3.15127	0.00162564	0.00749651
FUNEC_13466.mRNA.1	5190.44	1.43564	0.186329	7.70486	1.31e-14	4.23e-13
FUNEC_13287.mRNA.3	4359.96	1.43473	0.314626	4.5601	5.11e-06	4.49e-05
FUNEC_09374.mRNA.1	1902.96	1.43419	0.10039	14.2862	2.67e-46	7.41e-44
FUNEC_09675.mRNA.1	221.816	1.43283	0.544579	2.63109	0.0085112	0.0306731
FUNEC_06256.mRNA.1	2403.12	1.43203	0.152746	9.37523	6.9e-21	4.36e-19
FUNEC_05764.mRNA.1	115.445	1.43168	0.480264	2.98103	0.00287279	0.0122667
FUNEC_09645.mRNA.1	48.2066	1.43162	0.437348	3.27341	0.0010626	0.00517186
FUNEC_02052.mRNA.1	2878.19	1.4313	0.243913	5.86807	4.41e-09	6.7e-08
FUNEC_14231.mRNA.4	175.181	1.43054	0.479597	2.9828	0.0028562	0.0122011
FUNEC_12971.mRNA.1	1443.13	1.42983	0.294319	4.85811	1.19e-06	1.17e-05
FUNEC_10091.mRNA.1	357.298	1.42905	0.373067	3.83054	0.000127861	0.000806549
FUNEC_17181.mRNA.1	207.178	1.42801	0.356527	4.00535	6.19e-05	0.000420455
FUNEC_15491.mRNA.1	2033.82	1.42734	0.350191	4.07588	4.58e-05	0.000321272
FUNEC_06623.mRNA.1	1278.58	1.42625	0.204578	6.97169	3.13e-12	7.76e-11
FUNEC_07651.mRNA.1	68.9708	1.42548	0.390835	3.64727	0.000265044	0.00153763
FUNEC_08564.mRNA.3	227.211	1.42433	0.314544	4.52824	5.95e-06	5.14e-05
FUNEC_13209.mRNA.1	5560.04	1.42265	0.140387	10.1338	3.91e-24	3.21e-22
FUNEC_00301.mRNA.1	771.873	1.4219	0.315169	4.51155	6.44e-06	5.54e-05
FUNEC_06656.mRNA.1	6899.45	1.42136	0.119066	11.9375	7.54e-33	1.16e-30
FUNEC_15537.mRNA.1	74.3936	1.42028	0.357478	3.97305	7.1e-05	0.000476594
FUNEC_14830.mRNA.1	521.645	1.41848	0.232376	6.10424	1.03e-09	1.75e-08
FUNEC_17345.mRNA.1	118.41	1.41823	0.377943	3.75249	0.000175085	0.00106645
FUNEC_15509.mRNA.3	6281.81	1.41785	0.157531	9.00046	2.25e-19	1.23e-17
FUNEC_06464.mRNA.1	132.184	1.41752	0.254071	5.57922	2.42e-08	3.3e-07
FUNEC_14010.mRNA.1	1920.18	1.41665	0.170585	8.30466	1e-16	4.1e-15
FUNEC_07071.mRNA.2	112.521	1.41633	0.417933	3.3889	0.000701723	0.00361038
FUNEC_08407.mRNA.1	350.826	1.41584	0.275351	5.14195	2.72e-07	3.08e-06
FUNEC_11633.mRNA.1	226.016	1.41565	0.229669	6.16388	7.1e-10	1.23e-08
FUNEC_14466.mRNA.1	788.437	1.41416	0.112708	12.5471	4.12e-36	7.37e-34
FUNEC_07164.mRNA.1	75.3389	1.41283	0.461105	3.064	0.00218396	0.00971303
FUNEC_16386.mRNA.1	1737.34	1.41268	0.239441	5.89989	3.64e-09	5.6e-08
FUNEC_09054.mRNA.1	1723.02	1.4126	0.171725	8.22593	1.94e-16	7.77e-15
FUNEC_13806.mRNA.1	340.217	1.40938	0.486102	2.89935	0.00373931	0.0153855
FUNEC_07929.mRNA.1	728.138	1.40879	0.169032	8.33445	7.79e-17	3.25e-15
FUNEC_08709.mRNA.1	117.59	1.40875	0.316796	4.44686	8.71e-06	7.33e-05
FUNEC_00155.mRNA.1	218.163	1.40856	0.290753	4.84454	1.27e-06	1.25e-05
FUNEC_14780.mRNA.1	1425.96	1.40851	0.241126	5.84137	5.18e-09	7.79e-08
FUNEC_07129.mRNA.1	775.14	1.4083	0.170697	8.25028	1.58e-16	6.4e-15
FUNEC_06385.mRNA.1	62.188	1.40737	0.354669	3.96814	7.24e-05	0.00048539
FUNEC_08349.mRNA.1	948.775	1.40424	0.452505	3.10326	0.00191402	0.00865836
FUNEC_09055.mRNA.1	712.166	1.40369	0.169516	8.28056	1.23e-16	5.02e-15
FUNEC_03414.mRNA.1	4925.02	1.40342	0.161131	8.70976	3.05e-18	1.5e-16
FUNEC_12468.mRNA.1	684.049	1.40194	0.316661	4.42725	9.54e-06	7.92e-05
FUNEC_05134.mRNA.1	1860.07	1.40183	0.153876	9.11013	8.23e-20	4.66e-18
FUNEC_07010.mRNA.2	1025.96	1.40123	0.254889	5.49742	3.85e-08	5.07e-07
FUNEC_16604.mRNA.1	198.506	1.40101	0.23404	5.98619	2.15e-09	3.43e-08
FUNEC_08933.mRNA.1	222.844	1.40051	0.233343	6.00194	1.95e-09	3.15e-08
FUNEC_07398.mRNA.1	680.693	1.40041	0.463727	3.0199	0.0025286	0.0110324
FUNEC_12974.mRNA.1	744.511	1.40018	0.545349	2.5675	0.0102435	0.0358828
FUNEC_01446.mRNA.5	1319.34	1.40015	0.411989	3.39851	0.00067754	0.00350307
FUNEC_13993.mRNA.3	112.234	1.39803	0.385352	3.62793	0.000285708	0.00164747
FUNEC_03704.mRNA.1	28.2797	1.39788	0.503398	2.77689	0.0054881	0.0211868
FUNEC_13276.mRNA.1	1227.22	1.39771	0.154747	9.03224	1.68e-19	9.3e-18
FUNEC_15046.mRNA.1	551.826	1.39409	0.445924	3.1263	0.00177023	0.00808689
FUNEC_09857.mRNA.1	291.547	1.39407	0.355057	3.92632	8.63e-05	0.000568276
FUNEC_13975.mRNA.1	111.471	1.39363	0.319926	4.3561	1.32e-05	0.000106609
FUNEC_17406.mRNA.2	733.363	1.39325	0.554584	2.51225	0.0119966	0.0407983
FUNEC_15347.mRNA.1	287.115	1.39171	0.234183	5.94284	2.8e-09	4.38e-08
FUNEC_10349.mRNA.1	7375.77	1.38998	0.300342	4.62798	3.69e-06	3.33e-05
FUNEC_16403.mRNA.1	303.556	1.38803	0.411127	3.37616	0.000735059	0.00375103
FUNEC_07421.mRNA.5	599.599	1.38733	0.321811	4.31102	1.63e-05	0.000127711
FUNEC_04708.mRNA.1	324.287	1.38696	0.287096	4.83099	1.36e-06	1.33e-05
FUNEC_09024.mRNA.1	38.8674	1.38649	0.457275	3.03207	0.00242883	0.0106365
FUNEC_04106.mRNA.4	204.843	1.38529	0.459854	3.01245	0.00259146	0.011265
FUNEC_07083.mRNA.1	128.138	1.38508	0.386035	3.58796	0.000333278	0.0018753
FUNEC_10354.mRNA.2	158.22	1.38505	0.280754	4.93332	8.08e-07	8.34e-06
FUNEC_13012.mRNA.1	280.816	1.38493	0.189221	7.31912	2.5e-13	7.03e-12
FUNEC_13600.mRNA.1	1746.1	1.38054	0.162324	8.50486	1.82e-17	8.23e-16
FUNEC_01784.mRNA.1	2252.34	1.37973	0.218872	6.30382	2.9e-10	5.38e-09
FUNEC_01145.mRNA.1	356.015	1.37962	0.240959	5.72555	1.03e-08	1.49e-07
FUNEC_14484.mRNA.4	523.065	1.37959	0.25439	5.42315	5.86e-08	7.44e-07
FUNEC_12377.mRNA.1	543.109	1.37912	0.135514	10.177	2.51e-24	2.1e-22
FUNEC_07836.mRNA.1	590.352	1.37657	0.177383	7.76047	8.46e-15	2.81e-13
FUNEC_12897.mRNA.1	28.1231	1.37649	0.546786	2.51741	0.0118221	0.0403115
FUNEC_06486.mRNA.1	10681.3	1.37552	0.179397	7.66747	1.75e-14	5.62e-13
FUNEC_06757.mRNA.1	325.391	1.37392	0.368774	3.72566	0.000194807	0.00117089
FUNEC_06130.mRNA.1	1258.92	1.37283	0.175754	7.81109	5.67e-15	1.91e-13
FUNEC_03208.mRNA.1	15794.6	1.37271	0.171375	8.00994	1.15e-15	4.14e-14
FUNEC_10211.mRNA.1	1450.04	1.37219	0.411271	3.33647	0.000848502	0.00426316
FUNEC_02405.mRNA.1	1376.94	1.37111	0.130919	10.4729	1.15e-25	1.04e-23
FUNEC_16198.mRNA.1	856.27	1.36897	0.164378	8.32815	8.21e-17	3.41e-15
FUNEC_14170.mRNA.2	1245.88	1.36892	0.298058	4.5928	4.37e-06	3.88e-05
FUNEC_08366.mRNA.1	3780.56	1.36828	0.254859	5.36879	7.93e-08	9.78e-07
FUNEC_11589.mRNA.1	140.488	1.36795	0.420764	3.25111	0.00114956	0.0055479
FUNEC_07372.mRNA.11	148.555	1.36516	0.506107	2.69738	0.0069888	0.0259586
FUNEC_17165.mRNA.6	155.355	1.36509	0.365906	3.73071	0.000190939	0.00114937
FUNEC_06106.mRNA.5	56.1529	1.36502	0.52637	2.59326	0.00950695	0.033674
FUNEC_14570.mRNA.1	978.631	1.36354	0.149187	9.13982	6.26e-20	3.6e-18
FUNEC_08954.mRNA.1	66.7733	1.36351	0.304095	4.48384	7.33e-06	6.23e-05
FUNEC_14074.mRNA.1	1559.54	1.3634	0.280305	4.864	1.15e-06	1.14e-05
FUNEC_03859.mRNA.1	2119.98	1.36262	0.197962	6.88324	5.85e-12	1.4e-10
FUNEC_10979.mRNA.1	1999.56	1.36101	0.25441	5.34967	8.81e-08	1.08e-06
FUNEC_09276.mRNA.1	444.658	1.35866	0.210487	6.45485	1.08e-10	2.15e-09
FUNEC_15134.mRNA.1	7083.67	1.35817	0.144105	9.42486	4.31e-21	2.79e-19
FUNEC_12742.mRNA.1	351.37	1.35778	0.324889	4.17921	2.93e-05	0.000213691
FUNEC_17169.mRNA.1	28.7701	1.35752	0.535781	2.53371	0.0112861	0.0388415
FUNEC_00630.mRNA.1	198.649	1.35711	0.298423	4.5476	5.43e-06	4.73e-05
FUNEC_09925.mRNA.1	2417.8	1.35663	0.153106	8.86072	7.95e-19	4.16e-17
FUNEC_16466.mRNA.1	300.43	1.35573	0.35489	3.82013	0.00013338	0.000836118
FUNEC_10681.mRNA.1	2537.53	1.35552	0.180891	7.49358	6.7e-14	2.01e-12
FUNEC_09687.mRNA.1	1273.28	1.35496	0.320184	4.23182	2.32e-05	0.000174504
FUNEC_16950.mRNA.1	435.137	1.35447	0.14641	9.25125	2.22e-20	1.34e-18
FUNEC_01503.mRNA.1	1155.23	1.35424	0.171369	7.9025	2.73e-15	9.55e-14
FUNEC_07568.mRNA.2	1411.58	1.35242	0.367724	3.6778	0.000235256	0.00138448
FUNEC_14927.mRNA.1	530.191	1.35239	0.203941	6.6313	3.33e-11	7.21e-10
FUNEC_04628.mRNA.1	229.01	1.35233	0.258673	5.22796	1.71e-07	1.99e-06
FUNEC_00419.mRNA.1	588.229	1.35161	0.427697	3.1602	0.00157661	0.0073007
FUNEC_08234.mRNA.1	167.391	1.35079	0.425933	3.17136	0.00151727	0.00706844
FUNEC_16780.mRNA.1	178.138	1.3493	0.276798	4.87468	1.09e-06	1.09e-05
FUNEC_12753.mRNA.1	612.617	1.34925	0.153679	8.77966	1.64e-18	8.31e-17
FUNEC_02424.mRNA.7	138.645	1.34619	0.550202	2.44672	0.0144163	0.047545
FUNEC_13915.mRNA.2	102.11	1.34603	0.446615	3.01385	0.00257956	0.0112303
FUNEC_09965.mRNA.1	10247.4	1.34454	0.111365	12.0733	1.46e-33	2.34e-31
FUNEC_09593.mRNA.1	1565.39	1.34376	0.134717	9.9747	1.97e-23	1.53e-21
FUNEC_05550.mRNA.6	97.7506	1.34228	0.500863	2.67994	0.00736355	0.027189
FUNEC_05550.mRNA.3	260.225	1.34211	0.418784	3.20479	0.00135162	0.00638147
FUNEC_15819.mRNA.1	597.121	1.34084	0.472756	2.83622	0.00456512	0.0181984
FUNEC_08310.mRNA.1	509.466	1.34016	0.360763	3.7148	0.000203362	0.00121683
FUNEC_08562.mRNA.1	1743.3	1.33853	0.300007	4.46166	8.13e-06	6.88e-05
FUNEC_17378.mRNA.1	5772.19	1.33833	0.251523	5.3209	1.03e-07	1.25e-06
FUNEC_02401.mRNA.1	2249.82	1.33692	0.158571	8.4311	3.42e-17	1.51e-15
FUNEC_13905.mRNA.1	2249.82	1.33692	0.158571	8.4311	3.42e-17	1.51e-15
FUNEC_10359.mRNA.1	49.8708	1.33605	0.446153	2.9946	0.00274809	0.0118378
FUNEC_12069.mRNA.1	32.7254	1.33439	0.508464	2.62436	0.00868132	0.0311857
FUNEC_12203.mRNA.1	325.063	1.33381	0.273788	4.87168	1.11e-06	1.1e-05
FUNEC_10655.mRNA.1	2849.98	1.33352	0.11756	11.3433	8.01e-30	1.02e-27
FUNEC_10261.mRNA.1	3884.74	1.33328	0.154673	8.62	6.7e-18	3.17e-16
FUNEC_07824.mRNA.1	738.54	1.33273	0.180432	7.38635	1.51e-13	4.33e-12
FUNEC_02963.mRNA.1	129.499	1.33266	0.342194	3.89444	9.84e-05	0.000641074
FUNEC_05550.mRNA.2	1147.76	1.33214	0.319379	4.17104	3.03e-05	0.000220377
FUNEC_14145.mRNA.2	570.664	1.33199	0.371798	3.58257	0.000340228	0.00190775
FUNEC_12450.mRNA.2	1216.05	1.33093	0.184276	7.22246	5.11e-13	1.38e-11
FUNEC_00617.mRNA.6	151.424	1.3309	0.483272	2.75393	0.00588848	0.0224994
FUNEC_13476.mRNA.1	1915.55	1.32964	0.125458	10.5983	3.03e-26	2.86e-24
FUNEC_12335.mRNA.1	6250.94	1.32879	0.199083	6.67452	2.48e-11	5.52e-10
FUNEC_07010.mRNA.5	2321.35	1.32855	0.256526	5.17902	2.23e-07	2.55e-06
FUNEC_06675.mRNA.1	1552.56	1.32565	0.284642	4.65724	3.2e-06	2.93e-05
FUNEC_11966.mRNA.3	329.357	1.32522	0.323337	4.09858	4.16e-05	0.000294423
FUNEC_09468.mRNA.1	40.5519	1.32438	0.39685	3.33724	0.000846156	0.00425289
FUNEC_09745.mRNA.2	46.2655	1.32367	0.46084	2.8723	0.00407493	0.0165419
FUNEC_10182.mRNA.1	448.347	1.32265	0.295046	4.48286	7.36e-06	6.25e-05
FUNEC_14843.mRNA.1	458.796	1.32137	0.210474	6.27806	3.43e-10	6.24e-09
FUNEC_01129.mRNA.1	60.0779	1.32122	0.346656	3.81133	0.000138219	0.000861299
FUNEC_00610.mRNA.1	535.62	1.32108	0.206656	6.39265	1.63e-10	3.14e-09
FUNEC_15841.mRNA.2	1569.57	1.32098	0.211263	6.2528	4.03e-10	7.22e-09
FUNEC_00402.mRNA.2	136.193	1.32081	0.312187	4.23082	2.33e-05	0.000175145
FUNEC_14544.mRNA.1	1262.74	1.32075	0.177647	7.43471	1.05e-13	3.04e-12
FUNEC_06508.mRNA.1	1003.54	1.31948	0.229053	5.76058	8.38e-09	1.23e-07
FUNEC_07461.mRNA.6	678.817	1.31903	0.292094	4.51579	6.31e-06	5.43e-05
FUNEC_07530.mRNA.1	390.745	1.31851	0.201179	6.55394	5.6e-11	1.17e-09
FUNEC_15278.mRNA.1	263.077	1.31737	0.409975	3.21329	0.00131222	0.00621744
FUNEC_10379.mRNA.1	2692.05	1.31721	0.184574	7.13651	9.57e-13	2.51e-11
FUNEC_15509.mRNA.2	1230.55	1.31668	0.251825	5.22855	1.71e-07	1.99e-06
FUNEC_06532.mRNA.3	1431.84	1.31647	0.258096	5.10068	3.38e-07	3.75e-06
FUNEC_06290.mRNA.1	3235.53	1.31342	0.215655	6.09039	1.13e-09	1.89e-08
FUNEC_01701.mRNA.1	179.459	1.31297	0.356417	3.6838	0.000229779	0.00135607
FUNEC_01123.mRNA.1	1762.51	1.31184	0.159321	8.23395	1.81e-16	7.28e-15
FUNEC_03144.mRNA.1	27.2702	1.31181	0.481105	2.72666	0.00639792	0.0240949
FUNEC_08672.mRNA.1	217.751	1.31158	0.241074	5.44057	5.31e-08	6.79e-07
FUNEC_04621.mRNA.1	2614.24	1.31156	0.136379	9.61703	6.78e-22	4.61e-20
FUNEC_10102.mRNA.3	901.39	1.31024	0.472267	2.77437	0.00553083	0.0213312
FUNEC_12079.mRNA.1	2021.61	1.31	0.294004	4.45571	8.36e-06	7.06e-05
FUNEC_14795.mRNA.1	925.105	1.30944	0.260822	5.02044	5.16e-07	5.48e-06
FUNEC_00403.mRNA.1	955.461	1.30943	0.482489	2.7139	0.00664954	0.0249112
FUNEC_12698.mRNA.1	731.833	1.30867	0.132212	9.89825	4.24e-23	3.17e-21
FUNEC_16606.mRNA.1	2255.27	1.30609	0.119465	10.9328	8.03e-28	8.46e-26
FUNEC_00486.mRNA.1	333.143	1.30478	0.419588	3.10968	0.00187292	0.00850742
FUNEC_11399.mRNA.1	1125.85	1.30458	0.255048	5.11504	3.14e-07	3.51e-06
FUNEC_01953.mRNA.1	106.779	1.30448	0.45327	2.87793	0.00400292	0.0162827
FUNEC_10754.mRNA.2	201.933	1.30446	0.342162	3.81242	0.000137614	0.00085826
FUNEC_13638.mRNA.3	76.9996	1.30367	0.351118	3.71291	0.000204893	0.00122452
FUNEC_12912.mRNA.1	570.981	1.30314	0.398378	3.27112	0.00107122	0.00520877
FUNEC_04352.mRNA.1	208.785	1.30245	0.361838	3.59952	0.0003188	0.00180602
FUNEC_01458.mRNA.2	342.903	1.30188	0.276821	4.70295	2.56e-06	2.39e-05
FUNEC_15763.mRNA.1	436.333	1.30102	0.232924	5.58559	2.33e-08	3.18e-07
FUNEC_11959.mRNA.1	2715.06	1.29988	0.213197	6.09708	1.08e-09	1.82e-08
FUNEC_00036.mRNA.4	53.4649	1.29834	0.47383	2.7401	0.00614207	0.0233024
FUNEC_11081.mRNA.1	897.739	1.29834	0.262757	4.94122	7.76e-07	8.03e-06
FUNEC_08009.mRNA.1	197.692	1.29805	0.480032	2.7041	0.00684895	0.0255482
FUNEC_11968.mRNA.1	69.4609	1.29602	0.474425	2.73178	0.00629938	0.0237895
FUNEC_00688.mRNA.1	2760.52	1.29507	0.302389	4.28279	1.85e-05	0.000142751
FUNEC_12744.mRNA.1	584.975	1.2929	0.256032	5.04977	4.42e-07	4.78e-06
FUNEC_00754.mRNA.1	406.074	1.29198	0.401043	3.22155	0.00127501	0.00605547
FUNEC_17488.mRNA.1	215.258	1.29147	0.357006	3.6175	0.000297459	0.00170491
FUNEC_05634.mRNA.3	132.19	1.29141	0.441866	2.92263	0.00347084	0.0144623
FUNEC_10027.mRNA.1	6376.8	1.291	0.20129	6.41362	1.42e-10	2.77e-09
FUNEC_15507.mRNA.1	638.706	1.29055	0.214524	6.01588	1.79e-09	2.92e-08
FUNEC_06382.mRNA.2	225.83	1.29053	0.31661	4.07608	4.58e-05	0.000321106
FUNEC_10765.mRNA.3	435.411	1.29041	0.29315	4.40189	1.07e-05	8.82e-05
FUNEC_09297.mRNA.1	146.163	1.28928	0.29344	4.39368	1.11e-05	9.11e-05
FUNEC_09102.mRNA.2	223.378	1.2879	0.362174	3.55603	0.000376502	0.00208059
FUNEC_07020.mRNA.2	1716.98	1.28753	0.186515	6.90308	5.09e-12	1.22e-10
FUNEC_13701.mRNA.1	2019.5	1.28742	0.313295	4.10928	3.97e-05	0.000282209
FUNEC_10226.mRNA.1	763.413	1.28661	0.169489	7.59109	3.17e-14	9.84e-13
FUNEC_00036.mRNA.2	1802.92	1.28519	0.272922	4.70899	2.49e-06	2.33e-05
FUNEC_07884.mRNA.3	725.806	1.28496	0.234372	5.48258	4.19e-08	5.47e-07
FUNEC_02101.mRNA.1	308.956	1.28388	0.214374	5.98897	2.11e-09	3.37e-08
FUNEC_16291.mRNA.2	2209.44	1.28351	0.262396	4.89148	1e-06	1.01e-05
FUNEC_07269.mRNA.1	1761.16	1.2827	0.210888	6.0824	1.18e-09	1.98e-08
FUNEC_06213.mRNA.1	65.4525	1.28222	0.386986	3.31335	0.00092186	0.00457819
FUNEC_04046.mRNA.1	2050.06	1.28165	0.253124	5.06334	4.12e-07	4.47e-06
FUNEC_00468.mRNA.1	390.84	1.2814	0.331518	3.86526	0.00011097	0.000713433
FUNEC_03904.mRNA.1	1631.23	1.28131	0.159366	8.04005	8.98e-16	3.32e-14
FUNEC_11102.mRNA.1	1653.93	1.27994	0.202738	6.31325	2.73e-10	5.09e-09
FUNEC_07336.mRNA.1	8149.31	1.27896	0.158494	8.06948	7.06e-16	2.64e-14
FUNEC_01649.mRNA.1	2296.14	1.2789	0.157223	8.13429	4.14e-16	1.6e-14
FUNEC_16015.mRNA.1	591.955	1.2786	0.372072	3.43642	0.000589449	0.00310376
FUNEC_08521.mRNA.10	485.584	1.27845	0.389806	3.27971	0.00103913	0.00507121
FUNEC_00945.mRNA.1	133.279	1.2776	0.29481	4.33363	1.47e-05	0.000116502
FUNEC_16695.mRNA.1	14821.5	1.27689	0.247264	5.16406	2.42e-07	2.75e-06
FUNEC_10981.mRNA.9	100.068	1.27551	0.364474	3.49959	0.000465979	0.00251654
FUNEC_07220.mRNA.1	184.535	1.2752	0.510977	2.49562	0.0125737	0.0423904
FUNEC_10454.mRNA.1	194.76	1.27382	0.219486	5.80365	6.49e-09	9.69e-08
FUNEC_14464.mRNA.1	270.521	1.27371	0.334085	3.81254	0.000137544	0.000858199
FUNEC_03242.mRNA.4	2942.24	1.27275	0.14064	9.04969	1.43e-19	7.97e-18
FUNEC_01448.mRNA.3	180.873	1.27247	0.510358	2.49328	0.0126569	0.0426349
FUNEC_06323.mRNA.1	571.445	1.27229	0.292165	4.35469	1.33e-05	0.000107167
FUNEC_00547.mRNA.1	61.4937	1.27181	0.491421	2.58803	0.00965275	0.034124
FUNEC_12748.mRNA.1	215.038	1.2712	0.422649	3.00769	0.00263239	0.0114122
FUNEC_13344.mRNA.1	434.492	1.27056	0.190699	6.66265	2.69e-11	5.95e-10
FUNEC_07448.mRNA.1	120.926	1.26928	0.336072	3.77682	0.000158844	0.000977339
FUNEC_01033.mRNA.1	2226.95	1.26889	0.272309	4.65973	3.17e-06	2.9e-05
FUNEC_15335.mRNA.1	106.614	1.26603	0.349657	3.62079	0.000293701	0.00168772
FUNEC_06129.mRNA.1	542.085	1.26558	0.274599	4.60884	4.05e-06	3.62e-05
FUNEC_08387.mRNA.2	99.3912	1.26378	0.462176	2.7344	0.00624936	0.0236226
FUNEC_01997.mRNA.1	4918.9	1.26366	0.35963	3.51378	0.00044178	0.0024001
FUNEC_07272.mRNA.1	12384.3	1.26339	0.230125	5.49001	4.02e-08	5.27e-07
FUNEC_17514.mRNA.1	132.567	1.26332	0.400396	3.15519	0.00160394	0.00741355
FUNEC_08677.mRNA.1	493.741	1.26283	0.287094	4.39866	1.09e-05	8.94e-05
FUNEC_09906.mRNA.1	1513.23	1.26196	0.144349	8.74244	2.28e-18	1.14e-16
FUNEC_14303.mRNA.1	3026.65	1.2618	0.239097	5.27736	1.31e-07	1.56e-06
FUNEC_06870.mRNA.5	289.657	1.26171	0.272828	4.62458	3.75e-06	3.38e-05
FUNEC_16263.mRNA.1	757.808	1.26144	0.118338	10.6597	1.57e-26	1.52e-24
FUNEC_10324.mRNA.1	3083.8	1.25867	0.272938	4.61157	4e-06	3.58e-05
FUNEC_05780.mRNA.1	69.5271	1.25759	0.378487	3.32268	0.000891557	0.00444756
FUNEC_03618.mRNA.1	9460.87	1.25575	0.239	5.25416	1.49e-07	1.75e-06
FUNEC_15876.mRNA.1	153.448	1.25466	0.418988	2.99451	0.00274889	0.0118387
FUNEC_10827.mRNA.1	369.428	1.25322	0.190804	6.56812	5.1e-11	1.07e-09
FUNEC_15053.mRNA.1	1483.48	1.25251	0.256566	4.88181	1.05e-06	1.06e-05
FUNEC_01910.mRNA.1	882.908	1.25163	0.229314	5.45814	4.81e-08	6.21e-07
FUNEC_15757.mRNA.1	5558.8	1.25126	0.167136	7.48645	7.08e-14	2.1e-12
FUNEC_17266.mRNA.1	335.543	1.25071	0.269502	4.64081	3.47e-06	3.15e-05
FUNEC_12121.mRNA.1	43.1319	1.25028	0.422444	2.95964	0.00307995	0.0130372
FUNEC_16584.mRNA.1	408.241	1.24966	0.224306	5.57124	2.53e-08	3.44e-07
FUNEC_00929.mRNA.1	632.164	1.24785	0.131564	9.48472	2.43e-21	1.61e-19
FUNEC_14291.mRNA.1	266.413	1.24692	0.247537	5.03731	4.72e-07	5.07e-06
FUNEC_09400.mRNA.1	1487.88	1.24537	0.183715	6.77883	1.21e-11	2.79e-10
FUNEC_01196.mRNA.1	178.062	1.24444	0.445318	2.79451	0.00519791	0.0203214
FUNEC_01955.mRNA.1	1110.04	1.24419	0.185825	6.6955	2.15e-11	4.83e-10
FUNEC_07843.mRNA.1	109.044	1.24226	0.399933	3.10616	0.00189532	0.00858967
FUNEC_14478.mRNA.1	3778.34	1.24192	0.252572	4.91711	8.78e-07	9.01e-06
FUNEC_11770.mRNA.1	45.1239	1.24125	0.409958	3.02774	0.00246386	0.0107829
FUNEC_02764.mRNA.1	502.33	1.23977	0.15603	7.94571	1.93e-15	6.83e-14
FUNEC_15230.mRNA.1	2335.18	1.23881	0.0732181	16.9195	3.23e-64	1.96e-61
FUNEC_09061.mRNA.1	147.21	1.23741	0.472078	2.62119	0.00876224	0.0314087
FUNEC_06407.mRNA.1	43.5849	1.23662	0.431277	2.86736	0.00413918	0.016779
FUNEC_09672.mRNA.2	2742.89	1.23562	0.150558	8.20695	2.27e-16	9.06e-15
FUNEC_15229.mRNA.1	154.354	1.2343	0.381265	3.23737	0.00120639	0.00577616
FUNEC_04106.mRNA.3	308.645	1.23363	0.500532	2.46463	0.0137154	0.0456094
FUNEC_07617.mRNA.1	495.312	1.23209	0.187322	6.57738	4.79e-11	1.01e-09
FUNEC_11518.mRNA.2	1644.32	1.23146	0.328179	3.75241	0.000175145	0.00106649
FUNEC_02476.mRNA.1	131.01	1.23041	0.285191	4.31434	1.6e-05	0.000125955
FUNEC_07447.mRNA.1	5431.38	1.22623	0.227169	5.3979	6.74e-08	8.48e-07
FUNEC_09937.mRNA.1	1099.68	1.22477	0.267422	4.5799	4.65e-06	4.11e-05
FUNEC_07508.mRNA.1	1606.07	1.22442	0.284324	4.30643	1.66e-05	0.000130135
FUNEC_07035.mRNA.1	1748.6	1.22412	0.138886	8.81384	1.21e-18	6.2e-17
FUNEC_10491.mRNA.2	125.75	1.22405	0.271891	4.50199	6.73e-06	5.76e-05
FUNEC_02636.mRNA.1	173.587	1.22289	0.28009	4.36606	1.27e-05	0.000102193
FUNEC_04188.mRNA.2	41.3233	1.22147	0.494575	2.46973	0.0135215	0.0450543
FUNEC_05157.mRNA.1	72.0578	1.22104	0.491781	2.48289	0.0130322	0.0436933
FUNEC_05343.mRNA.1	1105.77	1.22049	0.357066	3.4181	0.00063059	0.00329094
FUNEC_11107.mRNA.1	297.536	1.22048	0.270685	4.50884	6.52e-06	5.6e-05
FUNEC_16387.mRNA.6	156.717	1.21899	0.375587	3.24555	0.00117224	0.00563611
FUNEC_07424.mRNA.1	186.75	1.21717	0.225319	5.40198	6.59e-08	8.3e-07
FUNEC_03573.mRNA.1	3112.94	1.21697	0.344715	3.53035	0.000415004	0.0022719
FUNEC_16949.mRNA.1	1277.03	1.21694	0.318445	3.82152	0.000132633	0.000832449
FUNEC_08036.mRNA.1	210.067	1.21689	0.287296	4.23564	2.28e-05	0.00017201
FUNEC_07660.mRNA.1	656.695	1.21586	0.30545	3.98056	6.88e-05	0.000463345
FUNEC_15128.mRNA.1	87.5151	1.21554	0.304421	3.99297	6.53e-05	0.000441237
FUNEC_02429.mRNA.1	234.711	1.21466	0.194577	6.2426	4.3e-10	7.65e-09
FUNEC_14346.mRNA.1	32.7366	1.21358	0.465278	2.6083	0.00909939	0.0324429
FUNEC_09692.mRNA.1	18430.2	1.21298	0.127386	9.52212	1.7e-21	1.14e-19
FUNEC_08733.mRNA.2	718.058	1.2127	0.380434	3.18766	0.00143427	0.00672878
FUNEC_07511.mRNA.1	194.029	1.21259	0.405701	2.98887	0.00280008	0.01201
FUNEC_07827.mRNA.1	143.682	1.21202	0.263246	4.60413	4.14e-06	3.69e-05
FUNEC_17155.mRNA.3	316.12	1.21114	0.247543	4.89266	9.95e-07	1.01e-05
FUNEC_15363.mRNA.3	681.114	1.20852	0.192744	6.27009	3.61e-10	6.53e-09
FUNEC_06410.mRNA.3	277.892	1.20841	0.443327	2.72578	0.00641501	0.0241501
FUNEC_14231.mRNA.1	2484.27	1.20838	0.134838	8.96169	3.2e-19	1.72e-17
FUNEC_11176.mRNA.2	1574.51	1.20721	0.151736	7.95595	1.78e-15	6.31e-14
FUNEC_03448.mRNA.1	775.694	1.20698	0.0989957	12.1923	3.42e-34	5.65e-32
FUNEC_12593.mRNA.2	429.816	1.20685	0.351119	3.43716	0.000587857	0.003097
FUNEC_10331.mRNA.2	2230.19	1.20678	0.132664	9.09651	9.33e-20	5.26e-18
FUNEC_08379.mRNA.1	118.152	1.20652	0.411409	2.93266	0.00336076	0.0140622
FUNEC_09595.mRNA.3	2720.87	1.20641	0.173268	6.96266	3.34e-12	8.22e-11
FUNEC_16719.mRNA.3	455.443	1.20602	0.320548	3.76239	0.000168299	0.00102887
FUNEC_06668.mRNA.2	7238.2	1.20595	0.203456	5.92733	3.08e-09	4.8e-08
FUNEC_09146.mRNA.1	66.3492	1.20506	0.371924	3.24006	0.00119506	0.00573155
FUNEC_13008.mRNA.1	1232.29	1.20401	0.406154	2.96441	0.00303263	0.0128542
FUNEC_08941.mRNA.1	440.15	1.204	0.425663	2.82854	0.00467613	0.0185902
FUNEC_00522.mRNA.1	169.706	1.20333	0.315638	3.81236	0.000137646	0.00085826
FUNEC_01968.mRNA.1	4028.25	1.20304	0.368534	3.2644	0.00109695	0.00532221
FUNEC_10981.mRNA.3	1399.33	1.20029	0.275203	4.36148	1.29e-05	0.000104228
FUNEC_01137.mRNA.1	2965.13	1.19983	0.140207	8.55757	1.15e-17	5.3e-16
FUNEC_00135.mRNA.1	349.195	1.19798	0.338367	3.54046	0.000399424	0.00219683
FUNEC_00537.mRNA.1	229.532	1.19788	0.406226	2.94881	0.00319005	0.0134605
FUNEC_05053.mRNA.1	2360.66	1.19742	0.1401	8.54689	1.26e-17	5.79e-16
FUNEC_10813.mRNA.1	948.271	1.19669	0.166964	7.16735	7.65e-13	2.03e-11
FUNEC_00269.mRNA.2	1167.8	1.19563	0.176663	6.76784	1.31e-11	3.01e-10
FUNEC_11650.mRNA.1	108.76	1.19531	0.323983	3.68942	0.000224765	0.00133136
FUNEC_05858.mRNA.2	1943.95	1.19444	0.311108	3.83932	0.000123375	0.000780959
FUNEC_04835.mRNA.1	51.8665	1.19183	0.457383	2.60576	0.00916714	0.0326496
FUNEC_17515.mRNA.2	231.115	1.1913	0.3288	3.62318	0.000291001	0.00167461
FUNEC_01364.mRNA.1	47.5444	1.18988	0.457262	2.60217	0.00926351	0.0329166
FUNEC_15938.mRNA.4	59.204	1.18894	0.451685	2.63222	0.0084828	0.0305879
FUNEC_12128.mRNA.1	290.722	1.18894	0.180694	6.57983	4.71e-11	1e-09
FUNEC_14520.mRNA.1	1502.57	1.18864	0.354598	3.35207	0.000802089	0.00405708
FUNEC_03335.mRNA.1	504.473	1.18847	0.238894	4.97487	6.53e-07	6.84e-06
FUNEC_12332.mRNA.1	906.621	1.18843	0.23175	5.12805	2.93e-07	3.29e-06
FUNEC_02755.mRNA.1	574.718	1.18832	0.282418	4.20767	2.58e-05	0.000191143
FUNEC_07634.mRNA.2	141.46	1.18766	0.406474	2.92185	0.00347958	0.0144897
FUNEC_04601.mRNA.2	752.253	1.18757	0.332188	3.57499	0.000350246	0.00195265
FUNEC_06215.mRNA.1	63.8561	1.18755	0.307324	3.86416	0.000111472	0.000716032
FUNEC_10772.mRNA.1	12556.2	1.1872	0.251168	4.7267	2.28e-06	2.15e-05
FUNEC_10711.mRNA.1	117027	1.18588	0.189818	6.24743	4.17e-10	7.43e-09
FUNEC_07452.mRNA.1	193.081	1.18547	0.260519	4.5504	5.35e-06	4.67e-05
FUNEC_14319.mRNA.1	350.377	1.18482	0.249043	4.7575	1.96e-06	1.87e-05
FUNEC_16719.mRNA.1	910.314	1.18441	0.14585	8.12073	4.63e-16	1.78e-14
FUNEC_13571.mRNA.1	204.505	1.18216	0.243081	4.86323	1.15e-06	1.15e-05
FUNEC_11314.mRNA.1	350.063	1.18111	0.366992	3.21834	0.00128934	0.00612206
FUNEC_16643.mRNA.1	405.951	1.18043	0.157044	7.51655	5.62e-14	1.7e-12
FUNEC_00682.mRNA.1	284.651	1.1797	0.209488	5.63137	1.79e-08	2.5e-07
FUNEC_03590.mRNA.1	1744.69	1.17807	0.11828	9.96007	2.28e-23	1.75e-21
FUNEC_10635.mRNA.1	2612.35	1.17717	0.291843	4.03357	5.49e-05	0.000378125
FUNEC_10430.mRNA.2	196.762	1.177	0.402803	2.92203	0.00347756	0.0144843
FUNEC_16058.mRNA.1	839.45	1.17636	0.321174	3.6627	0.000249571	0.00145843
FUNEC_00860.mRNA.2	134.204	1.1744	0.415539	2.8262	0.00471035	0.018704
FUNEC_04665.mRNA.4	347.88	1.17438	0.482308	2.43492	0.0148952	0.0487627
FUNEC_05505.mRNA.4	1049.83	1.17366	0.307349	3.81866	0.00013418	0.000839524
FUNEC_02799.mRNA.1	140.759	1.17248	0.318284	3.68376	0.000229819	0.00135607
FUNEC_13851.mRNA.1	140.759	1.17248	0.318284	3.68376	0.000229819	0.00135607
FUNEC_15272.mRNA.1	1547.01	1.17172	0.184745	6.34237	2.26e-10	4.26e-09
FUNEC_05257.mRNA.1	803.353	1.17115	0.21992	5.32537	1.01e-07	1.22e-06
FUNEC_13555.mRNA.6	601.99	1.17107	0.310178	3.77548	0.000159699	0.000981697
FUNEC_14909.mRNA.1	1764.74	1.1689	0.179493	6.51222	7.4e-11	1.51e-09
FUNEC_06995.mRNA.2	475.154	1.16829	0.218084	5.35704	8.46e-08	1.04e-06
FUNEC_14640.mRNA.1	174.223	1.16822	0.432993	2.698	0.00697577	0.0259262
FUNEC_15567.mRNA.1	397.413	1.16781	0.234588	4.97812	6.42e-07	6.75e-06
FUNEC_03537.mRNA.1	86.1453	1.1669	0.435541	2.6792	0.00737981	0.0272239
FUNEC_09271.mRNA.1	165.929	1.1667	0.449609	2.59492	0.00946121	0.0335298
FUNEC_13675.mRNA.1	256.574	1.16599	0.26306	4.43241	9.32e-06	7.76e-05
FUNEC_06988.mRNA.1	154.111	1.16506	0.323977	3.59613	0.000322982	0.00182506
FUNEC_13280.mRNA.1	88.3007	1.16254	0.357716	3.24991	0.00115443	0.00556871
FUNEC_02106.mRNA.2	2120.48	1.16065	0.153065	7.58275	3.38e-14	1.04e-12
FUNEC_00685.mRNA.1	3825.18	1.16041	0.12645	9.17681	4.44e-20	2.56e-18
FUNEC_08406.mRNA.1	1671.07	1.15985	0.187332	6.1914	5.96e-10	1.04e-08
FUNEC_16947.mRNA.1	196.547	1.15984	0.250708	4.62627	3.72e-06	3.35e-05
FUNEC_13370.mRNA.1	2109.74	1.15929	0.141702	8.18116	2.81e-16	1.1e-14
FUNEC_16774.mRNA.1	40.0757	1.15914	0.441982	2.62259	0.00872648	0.0313311
FUNEC_13311.mRNA.1	835.281	1.15903	0.387867	2.98821	0.00280615	0.0120335
FUNEC_16282.mRNA.1	1778.9	1.15848	0.167147	6.93091	4.18e-12	1.02e-10
FUNEC_10817.mRNA.8	542.082	1.15845	0.334602	3.46217	0.000535838	0.00285073
FUNEC_09387.mRNA.1	350.093	1.15823	0.17995	6.43638	1.22e-10	2.41e-09
FUNEC_08171.mRNA.1	1498.37	1.15799	0.289403	4.00131	6.3e-05	0.000426536
FUNEC_17389.mRNA.1	580.582	1.15787	0.265131	4.36716	1.26e-05	0.000101844
FUNEC_01881.mRNA.1	331.901	1.15774	0.316464	3.65835	0.00025384	0.00147992
FUNEC_11732.mRNA.1	121.97	1.15769	0.448228	2.58283	0.0097994	0.0345509
FUNEC_00470.mRNA.2	5218.12	1.15646	0.190701	6.06426	1.33e-09	2.2e-08
FUNEC_14172.mRNA.1	133.163	1.15526	0.353996	3.26347	0.00110056	0.00533843
FUNEC_01691.mRNA.1	272.549	1.15419	0.220944	5.2239	1.75e-07	2.03e-06
FUNEC_00965.mRNA.1	137.646	1.15417	0.334889	3.44644	0.000568032	0.00300125
FUNEC_11179.mRNA.1	678.916	1.15378	0.266061	4.33651	1.45e-05	0.000115264
FUNEC_13969.mRNA.1	628.486	1.15361	0.402431	2.86661	0.00414897	0.0168152
FUNEC_00664.mRNA.1	432.578	1.15346	0.202752	5.689	1.28e-08	1.83e-07
FUNEC_17228.mRNA.1	336.229	1.1526	0.300478	3.83589	0.000125111	0.000791445
FUNEC_06512.mRNA.1	2376.99	1.15182	0.177263	6.49779	8.15e-11	1.65e-09
FUNEC_14170.mRNA.1	397.826	1.15132	0.318687	3.61271	0.000303009	0.00173226
FUNEC_06325.mRNA.1	82380.4	1.15096	0.142405	8.08227	6.36e-16	2.39e-14
FUNEC_11437.mRNA.1	584.354	1.15018	0.143561	8.0118	1.13e-15	4.1e-14
FUNEC_08124.mRNA.1	655.091	1.14959	0.14307	8.03518	9.34e-16	3.43e-14
FUNEC_06317.mRNA.1	485.32	1.14895	0.278672	4.12296	3.74e-05	0.000267768
FUNEC_17121.mRNA.3	3749.33	1.14855	0.177013	6.48851	8.67e-11	1.75e-09
FUNEC_10105.mRNA.1	57065.3	1.14777	0.195367	5.87493	4.23e-09	6.45e-08
FUNEC_00828.mRNA.1	73.3677	1.14766	0.450423	2.54796	0.0108356	0.0375559
FUNEC_01369.mRNA.1	58.0621	1.14712	0.424075	2.70499	0.00683065	0.0254895
FUNEC_12452.mRNA.1	432.863	1.14648	0.249381	4.59731	4.28e-06	3.8e-05
FUNEC_09680.mRNA.1	222.074	1.14604	0.395691	2.89629	0.00377598	0.015495
FUNEC_08584.mRNA.1	191.047	1.1458	0.38737	2.95789	0.00309756	0.0131034
FUNEC_10680.mRNA.1	94.1393	1.14393	0.285773	4.00293	6.26e-05	0.000423908
FUNEC_05761.mRNA.1	233.804	1.14381	0.211428	5.40994	6.3e-08	7.99e-07
FUNEC_11429.mRNA.2	309.112	1.14317	0.344206	3.32117	0.000896401	0.0044695
FUNEC_04664.mRNA.1	2391.24	1.14298	0.181751	6.2887	3.2e-10	5.88e-09
FUNEC_11022.mRNA.1	99.5024	1.1428	0.395312	2.89089	0.00384155	0.0157318
FUNEC_08337.mRNA.1	3564.17	1.14256	0.0721209	15.8422	1.59e-56	7.58e-54
FUNEC_01458.mRNA.3	86.4661	1.14238	0.383248	2.98079	0.00287505	0.012273
FUNEC_06412.mRNA.1	239.327	1.14147	0.381489	2.99214	0.00277031	0.011904
FUNEC_14505.mRNA.1	5176.98	1.13981	0.16151	7.05721	1.7e-12	4.36e-11
FUNEC_10804.mRNA.1	1195.15	1.13904	0.34362	3.31484	0.000916962	0.00455952
FUNEC_07065.mRNA.1	450.156	1.13797	0.240273	4.73618	2.18e-06	2.06e-05
FUNEC_04008.mRNA.5	1166.98	1.13679	0.279905	4.06134	4.88e-05	0.000339525
FUNEC_15790.mRNA.1	117.614	1.13643	0.386481	2.94046	0.0032773	0.0137648
FUNEC_11669.mRNA.1	480.48	1.13556	0.405826	2.79814	0.00513985	0.0201298
FUNEC_17135.mRNA.1	3565.88	1.13469	0.22091	5.13641	2.8e-07	3.16e-06
FUNEC_03212.mRNA.1	42.188	1.1342	0.450375	2.51835	0.0117906	0.0402247
FUNEC_13519.mRNA.1	1409.08	1.13415	0.180969	6.26709	3.68e-10	6.64e-09
FUNEC_05682.mRNA.1	3426.43	1.13331	0.25127	4.51033	6.47e-06	5.56e-05
FUNEC_00681.mRNA.1	3190.38	1.1333	0.314686	3.60135	0.000316568	0.00179541
FUNEC_08725.mRNA.1	244.657	1.13308	0.334698	3.38538	0.000710798	0.00364676
FUNEC_15897.mRNA.1	316.502	1.13302	0.353091	3.20886	0.00133262	0.00630662
FUNEC_10564.mRNA.1	61.8893	1.13253	0.463967	2.44096	0.0146482	0.048111
FUNEC_14822.mRNA.2	2343.89	1.13241	0.174854	6.47633	9.4e-11	1.88e-09
FUNEC_03992.mRNA.1	3240.79	1.13136	0.423386	2.67217	0.00753618	0.0276834
FUNEC_11403.mRNA.1	3444.19	1.13045	0.134165	8.4258	3.58e-17	1.57e-15
FUNEC_05817.mRNA.1	1665.11	1.12589	0.122558	9.1866	4.05e-20	2.34e-18
FUNEC_09915.mRNA.1	970.397	1.12545	0.343682	3.2747	0.00105776	0.00515082
FUNEC_16043.mRNA.2	376.263	1.12398	0.333393	3.37132	0.000748082	0.00381166
FUNEC_17443.mRNA.1	1238.5	1.12328	0.240213	4.6762	2.92e-06	2.69e-05
FUNEC_00617.mRNA.3	1342.03	1.12295	0.161494	6.95348	3.56e-12	8.76e-11
FUNEC_02341.mRNA.1	159.272	1.12265	0.461716	2.43147	0.0150376	0.0491006
FUNEC_06842.mRNA.1	171.768	1.12263	0.322345	3.48269	0.000496405	0.00266074
FUNEC_16645.mRNA.1	459.903	1.11979	0.20049	5.58526	2.33e-08	3.19e-07
FUNEC_01920.mRNA.1	2117.85	1.1196	0.12827	8.72849	2.58e-18	1.28e-16
FUNEC_07057.mRNA.1	858.726	1.11876	0.142011	7.87801	3.33e-15	1.15e-13
FUNEC_09611.mRNA.1	3423.2	1.11834	0.134377	8.32239	8.62e-17	3.57e-15
FUNEC_06209.mRNA.1	796.338	1.11812	0.318033	3.51572	0.000438555	0.00238517
FUNEC_10843.mRNA.2	470.226	1.11799	0.193527	5.77692	7.61e-09	1.12e-07
FUNEC_12646.mRNA.4	303.845	1.11762	0.266854	4.18813	2.81e-05	0.000206447
FUNEC_16141.mRNA.1	402.332	1.11744	0.167772	6.66043	2.73e-11	6.04e-10
FUNEC_04427.mRNA.1	47.5464	1.11717	0.373317	2.99254	0.00276667	0.0118975
FUNEC_14024.mRNA.5	200.457	1.11579	0.361023	3.09063	0.00199734	0.00899095
FUNEC_16210.mRNA.1	1052.06	1.11534	0.174141	6.40479	1.51e-10	2.92e-09
FUNEC_06003.mRNA.1	1220.29	1.11491	0.208949	5.33582	9.51e-08	1.16e-06
FUNEC_10815.mRNA.1	1077.05	1.11445	0.253851	4.3902	1.13e-05	9.24e-05
FUNEC_09995.mRNA.1	126.702	1.11415	0.399469	2.78907	0.00528589	0.020593
FUNEC_05647.mRNA.1	133.322	1.11323	0.307586	3.61924	0.00029547	0.00169594
FUNEC_13650.mRNA.1	1902.24	1.10949	0.157708	7.03509	1.99e-12	5.05e-11
FUNEC_02191.mRNA.4	442.659	1.10898	0.363306	3.05247	0.00226967	0.0100473
FUNEC_11534.mRNA.2	1263.72	1.10805	0.318317	3.48095	0.000499645	0.00267499
FUNEC_15872.mRNA.1	8589.37	1.10742	0.164099	6.74849	1.49e-11	3.4e-10
FUNEC_11564.mRNA.1	2352.49	1.10692	0.158583	6.98007	2.95e-12	7.36e-11
FUNEC_14789.mRNA.2	946.412	1.1064	0.347582	3.18312	0.00145697	0.00682408
FUNEC_05565.mRNA.1	7818.52	1.10606	0.113288	9.76322	1.62e-22	1.16e-20
FUNEC_09608.mRNA.1	415.52	1.10602	0.293655	3.76638	0.00016563	0.0010138
FUNEC_15097.mRNA.1	613.107	1.10436	0.209853	5.26256	1.42e-07	1.67e-06
FUNEC_16651.mRNA.1	217.093	1.10407	0.418481	2.63828	0.00833278	0.030123
FUNEC_15652.mRNA.1	476.776	1.10312	0.241964	4.55902	5.14e-06	4.51e-05
FUNEC_07195.mRNA.1	279.166	1.10233	0.215904	5.10566	3.3e-07	3.66e-06
FUNEC_05746.mRNA.1	1025.21	1.09999	0.278437	3.9506	7.8e-05	0.000518205
FUNEC_08268.mRNA.1	47.9877	1.09945	0.429485	2.55994	0.0104692	0.0364941
FUNEC_08559.mRNA.1	4014.73	1.09904	0.119065	9.23052	2.69e-20	1.61e-18
FUNEC_14189.mRNA.2	247.953	1.09879	0.231715	4.742	2.12e-06	2e-05
FUNEC_10067.mRNA.2	63.4965	1.09845	0.449971	2.44116	0.0146402	0.0481011
FUNEC_03022.mRNA.2	209.015	1.09841	0.342112	3.21068	0.00132423	0.00627136
FUNEC_14700.mRNA.1	340.554	1.09703	0.338638	3.23952	0.00119729	0.00574085
FUNEC_06439.mRNA.1	1270.07	1.09681	0.224204	4.89202	9.98e-07	1.01e-05
FUNEC_14545.mRNA.4	229.465	1.09674	0.332364	3.29982	0.000967473	0.00477273
FUNEC_14167.mRNA.1	151.436	1.09663	0.248753	4.40852	1.04e-05	8.57e-05
FUNEC_12291.mRNA.1	108.408	1.09639	0.349199	3.13973	0.00169102	0.00775514
FUNEC_14820.mRNA.1	193.573	1.09558	0.213632	5.12838	2.92e-07	3.29e-06
FUNEC_06283.mRNA.4	188.996	1.09395	0.408025	2.68108	0.00733856	0.0271218
FUNEC_02184.mRNA.1	4459.18	1.09372	0.358606	3.04994	0.00228891	0.010119
FUNEC_02888.mRNA.1	1954.09	1.09345	0.240246	4.55139	5.33e-06	4.65e-05
FUNEC_03790.mRNA.1	121.678	1.09327	0.303171	3.60611	0.000310821	0.00176933
FUNEC_16271.mRNA.2	174.083	1.09289	0.310735	3.5171	0.000436287	0.00237514
FUNEC_03229.mRNA.1	52.7555	1.09241	0.402063	2.71701	0.00658749	0.0247157
FUNEC_11023.mRNA.1	1775.04	1.09158	0.370096	2.94944	0.00318351	0.0134358
FUNEC_12814.mRNA.2	3923.41	1.09152	0.183574	5.94593	2.75e-09	4.31e-08
FUNEC_13287.mRNA.1	2096.24	1.09151	0.278024	3.92594	8.64e-05	0.000568813
FUNEC_13806.mRNA.5	185.279	1.09055	0.439102	2.48358	0.0130069	0.0436305
FUNEC_06934.mRNA.2	274.391	1.08837	0.225873	4.81849	1.45e-06	1.41e-05
FUNEC_00076.mRNA.3	133.292	1.08824	0.254605	4.27421	1.92e-05	0.000147844
FUNEC_05418.mRNA.1	1331.7	1.08566	0.195848	5.54335	2.97e-08	3.98e-07
FUNEC_13993.mRNA.4	115.414	1.08564	0.401844	2.70165	0.00689968	0.0256943
FUNEC_10364.mRNA.1	1033.19	1.08476	0.193281	5.61234	2e-08	2.76e-07
FUNEC_07421.mRNA.3	329.406	1.0824	0.301732	3.5873	0.000334121	0.00187899
FUNEC_15371.mRNA.1	212.678	1.08039	0.287091	3.76323	0.000167731	0.00102603
FUNEC_09018.mRNA.1	115.626	1.08019	0.27778	3.88867	0.000100794	0.000654378
FUNEC_00355.mRNA.1	6292.61	1.07968	0.401458	2.68941	0.00715789	0.0265128
FUNEC_11177.mRNA.2	93.7571	1.07943	0.422317	2.55597	0.0105893	0.0368297
FUNEC_06532.mRNA.1	2147.41	1.07852	0.144165	7.48118	7.37e-14	2.18e-12
FUNEC_01457.mRNA.1	139.983	1.07729	0.300736	3.58218	0.000340743	0.00190979
FUNEC_06674.mRNA.1	2570.37	1.07722	0.165788	6.49757	8.16e-11	1.65e-09
FUNEC_08964.mRNA.1	8243.45	1.07654	0.22971	4.68651	2.78e-06	2.57e-05
FUNEC_08594.mRNA.1	1303.08	1.07647	0.199633	5.39224	6.96e-08	8.73e-07
FUNEC_02242.mRNA.1	2923.52	1.07636	0.207842	5.17872	2.23e-07	2.55e-06
FUNEC_14827.mRNA.1	2516.12	1.07547	0.0936059	11.4893	1.49e-30	1.99e-28
FUNEC_12085.mRNA.1	90.7437	1.07537	0.264925	4.05916	4.92e-05	0.000342405
FUNEC_13710.mRNA.1	555.743	1.07486	0.391386	2.74628	0.00602748	0.0229547
FUNEC_15131.mRNA.2	721.25	1.07449	0.334675	3.21054	0.00132487	0.00627291
FUNEC_08858.mRNA.1	2966.55	1.07421	0.289864	3.7059	0.000210644	0.00125589
FUNEC_05596.mRNA.1	273.465	1.07401	0.336117	3.19536	0.00139658	0.00657356
FUNEC_14857.mRNA.1	1214.92	1.0737	0.310491	3.45808	0.00054403	0.00288893
FUNEC_00293.mRNA.1	391.272	1.07283	0.389877	2.75172	0.00592833	0.0226288
FUNEC_14858.mRNA.1	480.246	1.0727	0.194714	5.50912	3.61e-08	4.78e-07
FUNEC_01532.mRNA.1	665.273	1.07227	0.225759	4.74963	2.04e-06	1.93e-05
FUNEC_08027.mRNA.1	132.085	1.0722	0.415902	2.57802	0.00993684	0.0349615
FUNEC_01471.mRNA.1	22371.9	1.07198	0.131214	8.16969	3.09e-16	1.2e-14
FUNEC_09623.mRNA.1	71.0528	1.07185	0.330062	3.24742	0.00116454	0.00560938
FUNEC_08084.mRNA.1	9023.65	1.07131	0.237642	4.50808	6.54e-06	5.61e-05
FUNEC_15149.mRNA.2	726.246	1.07128	0.130819	8.18903	2.63e-16	1.04e-14
FUNEC_06643.mRNA.7	656.817	1.06979	0.439592	2.43361	0.0149493	0.0488927
FUNEC_08225.mRNA.10	94.219	1.0694	0.380965	2.80708	0.00499926	0.0196678
FUNEC_06712.mRNA.1	5231.5	1.06795	0.15405	6.93248	4.14e-12	1.01e-10
FUNEC_10937.mRNA.1	1744.9	1.06628	0.154581	6.89788	5.28e-12	1.26e-10
FUNEC_14789.mRNA.3	928.963	1.06453	0.284314	3.7442	0.000180968	0.00109694
FUNEC_02984.mRNA.1	1291.91	1.06441	0.168189	6.32867	2.47e-10	4.63e-09
FUNEC_10081.mRNA.1	203.83	1.06417	0.313215	3.39756	0.000679897	0.00351345
FUNEC_16336.mRNA.1	529.169	1.06413	0.281954	3.77412	0.000160576	0.000986174
FUNEC_09671.mRNA.1	4083.41	1.06342	0.236679	4.49311	7.02e-06	5.99e-05
FUNEC_03671.mRNA.1	20643.6	1.06335	0.156006	6.81606	9.36e-12	2.18e-10
FUNEC_08860.mRNA.1	591.811	1.06285	0.209022	5.08485	3.68e-07	4.04e-06
FUNEC_13359.mRNA.1	170.265	1.06235	0.239561	4.43456	9.23e-06	7.7e-05
FUNEC_14989.mRNA.1	2395.21	1.06174	0.265216	4.00331	6.25e-05	0.000423528
FUNEC_04252.mRNA.1	99.3644	1.06163	0.339563	3.12646	0.00176927	0.00808434
[truncated: 96 more rows]

## Sheet: Downregulated
Downregulated transcripts of EC4 when grown in the presence of Diaporthe
Differentially downregulated transcripts	baseMean	log2FoldChange	lfcSE - The standard error estimate for the log2 fold change estimate	stat - The value of the test statistic for the transcript	pvalue - P-value of the test for the transcript	padj - Adjusted P-value for multiple testing for the transcript
FUNEC_14745.mRNA.1	19.5626	-22.4542	3.91054	-5.74197	9.36e-09	1.36e-07
FUNEC_05682.mRNA.4	18.7572	-22.3953	3.9107	-5.72667	1.02e-08	1.48e-07
FUNEC_10587.mRNA.1	18.7442	-22.394	3.9107	-5.72634	1.03e-08	1.48e-07
FUNEC_06573.mRNA.1	265.304	-12.146	1.21277	-10.0151	1.31e-23	1.03e-21
FUNEC_15363.mRNA.1	200.768	-11.7549	1.22439	-9.60064	7.95e-22	5.39e-20
FUNEC_16571.mRNA.3	184.103	-11.6276	1.33543	-8.70701	3.12e-18	1.53e-16
FUNEC_10503.mRNA.8	136.522	-11.1917	1.29431	-8.64683	5.3e-18	2.55e-16
FUNEC_14626.mRNA.4	104.531	-10.8057	1.31895	-8.19265	2.56e-16	1.01e-14
FUNEC_13285.mRNA.4	98.9681	-10.7271	1.28389	-8.3552	6.53e-17	2.75e-15
FUNEC_01446.mRNA.1	93.8597	-10.6546	3.90755	-2.72668	0.00639749	0.0240949
FUNEC_06622.mRNA.3	82.0129	-10.4588	1.61623	-6.47113	9.73e-11	1.95e-09
FUNEC_10618.mRNA.12	56.3637	-9.91954	2.75722	-3.59766	0.00032109	0.00181745
FUNEC_12412.mRNA.3	53.5417	-9.8473	2.50295	-3.93428	8.34e-05	0.000551046
FUNEC_10529.mRNA.7	52.2359	-9.80646	2.67535	-3.66548	0.000246873	0.00144351
FUNEC_14170.mRNA.4	49.0144	-9.71008	1.37197	-7.07749	1.47e-12	3.8e-11
FUNEC_06074.mRNA.1	48.3001	-9.69645	2.51657	-3.85304	0.000116662	0.000745543
FUNEC_10901.mRNA.1	48.3349	-9.69057	1.62054	-5.97982	2.23e-09	3.56e-08
FUNEC_11549.mRNA.1	336.138	-9.66739	0.825536	-11.7104	1.13e-31	1.65e-29
FUNEC_07502.mRNA.1	43.4513	-9.52818	1.5555	-6.12546	9.04e-10	1.54e-08
FUNEC_08898.mRNA.5	40.4255	-9.44405	1.39219	-6.7836	1.17e-11	2.71e-10
FUNEC_06033.mRNA.1	78.2522	-9.43417	1.36464	-6.91328	4.74e-12	1.14e-10
FUNEC_15509.mRNA.4	39.1979	-9.39489	2.67847	-3.50756	0.000452233	0.0024529
FUNEC_08898.mRNA.3	37.5187	-9.33172	2.56135	-3.64327	0.000269191	0.00155942
FUNEC_02143.mRNA.1	202.913	-9.32053	0.865776	-10.7655	5.01e-27	4.94e-25
FUNEC_08992.mRNA.1	632.448	-9.24399	0.509984	-18.126	1.99e-73	1.81e-70
FUNEC_11076.mRNA.1	32.52	-9.13101	1.59198	-5.73562	9.72e-09	1.41e-07
FUNEC_06974.mRNA.1	31.9322	-9.09908	1.40478	-6.47725	9.34e-11	1.88e-09
FUNEC_01159.mRNA.1	31.0489	-9.05348	1.32727	-6.82114	9.03e-12	2.11e-10
FUNEC_00738.mRNA.7	30.2174	-9.01825	2.79106	-3.23112	0.00123306	0.00588698
FUNEC_09378.mRNA.1	30.0346	-9.00936	2.73438	-3.29484	0.00098477	0.00484491
FUNEC_13917.mRNA.1	29.6268	-8.98313	1.3682	-6.56568	5.18e-11	1.08e-09
FUNEC_06382.mRNA.4	29.0492	-8.95955	2.727	-3.2855	0.00101801	0.00498392
FUNEC_11549.mRNA.2	27.842	-8.898	1.55116	-5.73634	9.67e-09	1.41e-07
FUNEC_03242.mRNA.6	136.809	-8.89682	1.94599	-4.57188	4.83e-06	4.26e-05
FUNEC_00851.mRNA.1	27.3328	-8.8817	1.48761	-5.97045	2.37e-09	3.75e-08
FUNEC_15660.mRNA.5	25.6167	-8.78284	2.66638	-3.29392	0.000988008	0.00485846
FUNEC_11549.mRNA.3	25.5323	-8.76437	1.60893	-5.44734	5.11e-08	6.56e-07
FUNEC_07487.mRNA.1	25.2041	-8.7435	1.58893	-5.50275	3.74e-08	4.93e-07
FUNEC_15509.mRNA.6	24.4371	-8.71436	2.84633	-3.06162	0.00220145	0.00978212
FUNEC_09642.mRNA.2	23.6996	-8.67603	1.48106	-5.85799	4.69e-09	7.1e-08
FUNEC_14626.mRNA.14	23.3621	-8.63976	1.4464	-5.97329	2.33e-09	3.69e-08
FUNEC_09120.mRNA.1	45.1945	-8.62685	1.35985	-6.34396	2.24e-10	4.22e-09
FUNEC_04947.mRNA.2	20.8761	-8.48626	1.5307	-5.54405	2.96e-08	3.97e-07
FUNEC_12462.mRNA.1	20.4299	-8.4585	2.7832	-3.03913	0.00237262	0.0104315
FUNEC_12885.mRNA.2	20.3575	-8.45068	1.98355	-4.26039	2.04e-05	0.000155968
FUNEC_05323.mRNA.5	20.2608	-8.44094	2.83937	-2.97283	0.00295071	0.0125387
FUNEC_10901.mRNA.4	20.3732	-8.43994	1.90622	-4.42757	9.53e-06	7.91e-05
FUNEC_05007.mRNA.3	20.1195	-8.42824	1.46502	-5.753	8.77e-09	1.28e-07
FUNEC_14977.mRNA.2	19.7832	-8.41152	2.79519	-3.00928	0.00261865	0.0113661
FUNEC_13740.mRNA.1	20.4252	-8.41024	1.54511	-5.44315	5.23e-08	6.7e-07
FUNEC_00830.mRNA.2	19.3761	-8.37287	2.86707	-2.92035	0.00349634	0.0145413
FUNEC_09562.mRNA.1	19.5658	-8.36403	1.79221	-4.66688	3.06e-06	2.81e-05
FUNEC_02811.mRNA.3	18.7172	-8.31973	2.85371	-2.9154	0.00355229	0.0147433
FUNEC_14626.mRNA.16	18.7235	-8.31852	1.98267	-4.19561	2.72e-05	0.000200338
FUNEC_17026.mRNA.10	18.4403	-8.30849	2.74683	-3.02476	0.00248833	0.0108744
FUNEC_09347.mRNA.1	18.269	-8.28985	1.89643	-4.37128	1.24e-05	0.000100142
FUNEC_10327.mRNA.2	17.8847	-8.25121	1.68812	-4.8878	1.02e-06	1.03e-05
FUNEC_06200.mRNA.2	17.5426	-8.2394	1.53044	-5.38368	7.3e-08	9.11e-07
FUNEC_12852.mRNA.1	17.6045	-8.23467	2.9066	-2.83309	0.00461004	0.0183457
FUNEC_11700.mRNA.1	17.515	-8.212	1.58391	-5.18463	2.16e-07	2.49e-06
FUNEC_12003.mRNA.2	16.4228	-8.13143	1.44004	-5.64667	1.64e-08	2.3e-07
FUNEC_00325.mRNA.1	15.8374	-8.05247	1.86836	-4.30991	1.63e-05	0.000128303
FUNEC_04593.mRNA.4	15.5065	-8.05116	1.60587	-5.01358	5.34e-07	5.67e-06
FUNEC_08898.mRNA.4	15.2713	-8.03672	2.78562	-2.88507	0.00391322	0.01596
FUNEC_11207.mRNA.2	14.5432	-7.96696	2.79958	-2.84577	0.00443043	0.01774
FUNEC_14031.mRNA.2	14.2146	-7.9345	2.84582	-2.78812	0.00530143	0.0206438
FUNEC_00993.mRNA.1	154.811	-7.92466	1.05768	-7.49246	6.76e-14	2.02e-12
FUNEC_02292.mRNA.1	751.196	-7.90068	0.491872	-16.0624	4.68e-58	2.4e-55
FUNEC_00783.mRNA.5	13.6881	-7.87266	3.24415	-2.42672	0.0152359	0.0496829
FUNEC_03357.mRNA.1	13.6862	-7.869	2.8202	-2.79023	0.00526711	0.0205278
FUNEC_01382.mRNA.3	13.1589	-7.82279	2.83624	-2.75816	0.00581285	0.022273
FUNEC_13067.mRNA.1	12.9076	-7.80022	1.79666	-4.34151	1.42e-05	0.000112987
FUNEC_09445.mRNA.3	13.069	-7.79628	1.52631	-5.10793	3.26e-07	3.62e-06
FUNEC_05417.mRNA.1	12.7491	-7.76821	1.83197	-4.24035	2.23e-05	0.000168633
FUNEC_07493.mRNA.1	12.8408	-7.76613	1.92962	-4.02469	5.71e-05	0.000390939
FUNEC_09155.mRNA.1	12.3601	-7.7351	2.86871	-2.69637	0.00700989	0.0260273
FUNEC_17028.mRNA.1	23.6376	-7.68527	1.37603	-5.58509	2.34e-08	3.19e-07
FUNEC_15693.mRNA.2	11.8539	-7.67211	2.86935	-2.67381	0.00749948	0.0275891
FUNEC_11372.mRNA.1	82.9856	-7.63014	0.857801	-8.895	5.84e-19	3.08e-17
FUNEC_14084.mRNA.5	10.8361	-7.54828	1.7078	-4.41988	9.88e-06	8.17e-05
FUNEC_16291.mRNA.1	10.776	-7.53682	2.9043	-2.59506	0.00945755	0.0335228
FUNEC_08188.mRNA.2	10.6378	-7.51163	3.08061	-2.43836	0.0147543	0.0483719
FUNEC_03862.mRNA.2	10.7105	-7.49986	1.74163	-4.30623	1.66e-05	0.0001302
FUNEC_14626.mRNA.1	10.6214	-7.49853	1.83265	-4.09163	4.28e-05	0.000302325
FUNEC_01144.mRNA.1	10.5706	-7.49847	1.68277	-4.45603	8.35e-06	7.05e-05
FUNEC_09119.mRNA.1	10.4826	-7.48574	1.70421	-4.39249	1.12e-05	9.15e-05
FUNEC_17368.mRNA.1	10.4224	-7.475	1.60155	-4.66734	3.05e-06	2.81e-05
FUNEC_15199.mRNA.1	10.2954	-7.46806	3.00376	-2.48624	0.0129102	0.043361
FUNEC_12514.mRNA.3	10.1713	-7.45403	2.92785	-2.54591	0.0108994	0.037764
FUNEC_06121.mRNA.5	10.1001	-7.44336	2.93746	-2.53395	0.0112785	0.0388286
FUNEC_09107.mRNA.4	10	-7.42953	2.94443	-2.52325	0.0116274	0.0398038
FUNEC_07526.mRNA.2	9.84705	-7.4064	2.96737	-2.49595	0.0125621	0.0423739
FUNEC_00240.mRNA.9	9.60406	-7.36954	2.98091	-2.47224	0.0134269	0.0448212
FUNEC_10901.mRNA.10	17.4647	-7.27061	1.67207	-4.34826	1.37e-05	0.000109957
FUNEC_04558.mRNA.1	8.72175	-7.21339	1.66202	-4.34014	1.42e-05	0.000113644
FUNEC_06420.mRNA.2	8.12851	-7.1215	1.67016	-4.26398	2.01e-05	0.000153838
FUNEC_08400.mRNA.4	7.98375	-7.09909	1.74115	-4.07723	4.56e-05	0.000319632
FUNEC_17528.mRNA.2	7.94513	-7.06472	2.0616	-3.42681	0.000610722	0.00320061
FUNEC_07488.mRNA.1	7.91144	-7.05286	1.92222	-3.66913	0.000243376	0.00142598
FUNEC_11705.mRNA.1	106.31	-7.0357	0.777118	-9.05358	1.38e-19	7.71e-18
FUNEC_09559.mRNA.1	15.0887	-7.01435	1.57562	-4.45181	8.51e-06	7.17e-05
FUNEC_11549.mRNA.4	41.1208	-7.00186	1.28914	-5.43142	5.59e-08	7.13e-07
FUNEC_05976.mRNA.1	14.2314	-6.93991	1.47741	-4.69734	2.64e-06	2.45e-05
FUNEC_07191.mRNA.2	6.67425	-6.83432	1.76303	-3.87648	0.00010598	0.000684715
FUNEC_16571.mRNA.5	6.55015	-6.8231	1.90626	-3.57932	0.000344493	0.00192595
FUNEC_07556.mRNA.7	11.8594	-6.70926	1.58637	-4.22931	2.34e-05	0.00017606
FUNEC_12023.mRNA.1	11.8753	-6.68154	1.48134	-4.51048	6.47e-06	5.56e-05
FUNEC_16563.mRNA.1	128.153	-6.63966	0.60854	-10.9108	1.02e-27	1.07e-25
FUNEC_05255.mRNA.2	5.83818	-6.63626	1.87829	-3.53315	0.000410644	0.00225235
FUNEC_15355.mRNA.1	92.371	-6.62502	0.656837	-10.0862	6.36e-24	5.15e-22
FUNEC_13917.mRNA.2	102.457	-6.61352	1.22929	-5.37996	7.45e-08	9.25e-07
FUNEC_08274.mRNA.10	11.1795	-6.60438	1.79102	-3.6875	0.000226466	0.00133945
FUNEC_09710.mRNA.1	11.1701	-6.59683	1.61433	-4.08642	4.38e-05	0.000308857
FUNEC_01247.mRNA.1	210.685	-6.58046	0.439563	-14.9704	1.15e-50	3.89e-48
FUNEC_08898.mRNA.2	1191.75	-6.56509	0.38769	-16.9339	2.53e-64	1.58e-61
FUNEC_16904.mRNA.1	10.5592	-6.52718	1.48687	-4.38987	1.13e-05	9.25e-05
FUNEC_04750.mRNA.1	10.3271	-6.47732	1.55453	-4.16674	3.09e-05	0.000223925
FUNEC_11301.mRNA.9	26.3695	-6.46474	2.34474	-2.75712	0.0058313	0.022318
FUNEC_13202.mRNA.1	5.17424	-6.45132	2.0399	-3.16257	0.00156384	0.00726005
FUNEC_15749.mRNA.2	9.90745	-6.43012	2.48877	-2.58366	0.00977592	0.0344792
FUNEC_01173.mRNA.2	27.4182	-6.41024	1.21097	-5.29348	1.2e-07	1.44e-06
FUNEC_06724.mRNA.4	88.6404	-6.29057	1.41781	-4.43682	9.13e-06	7.63e-05
FUNEC_03269.mRNA.1	4.52569	-6.26835	2.04364	-3.06725	0.00216042	0.00961685
FUNEC_07599.mRNA.3	4.34733	-6.21736	2.051	-3.03138	0.00243435	0.0106584
FUNEC_02291.mRNA.6	26.6137	-6.20714	2.3276	-2.66676	0.00765871	0.0280408
FUNEC_16458.mRNA.3	8.48175	-6.20659	1.59201	-3.8986	9.68e-05	0.000630992
FUNEC_03322.mRNA.1	31.9914	-6.18327	1.07229	-5.7664	8.1e-09	1.19e-07
FUNEC_00011.mRNA.1	136.196	-6.11406	0.474439	-12.8869	5.33e-38	1.05e-35
FUNEC_01173.mRNA.1	799.729	-5.89384	0.442768	-13.3114	1.99e-40	4.23e-38
FUNEC_15735.mRNA.1	12.6091	-5.87464	1.47229	-3.99015	6.6e-05	0.000446214
FUNEC_01194.mRNA.1	66.0244	-5.83244	0.917722	-6.35535	2.08e-10	3.95e-09
FUNEC_17055.mRNA.1	17.3282	-5.74072	1.26414	-4.54122	5.59e-06	4.85e-05
FUNEC_16783.mRNA.1	161.558	-5.58591	0.491889	-11.356	6.92e-30	8.94e-28
FUNEC_02801.mRNA.1	5.85288	-5.5822	1.83918	-3.03515	0.00240418	0.0105471
FUNEC_08215.mRNA.1	10.2126	-5.56677	1.30754	-4.25745	2.07e-05	0.000157853
FUNEC_03787.mRNA.2	10.8357	-5.55691	1.48103	-3.75206	0.000175384	0.00106722
FUNEC_01763.mRNA.4	15.6831	-5.52638	1.3618	-4.05815	4.95e-05	0.000343642
FUNEC_01590.mRNA.4	9.49505	-5.52424	1.53257	-3.60456	0.000312684	0.00177842
FUNEC_04382.mRNA.1	25.2803	-5.4912	1.30593	-4.20483	2.61e-05	0.000193126
FUNEC_17270.mRNA.1	36.0795	-5.41943	0.723593	-7.48961	6.91e-14	2.06e-12
FUNEC_15199.mRNA.7	20.0654	-5.33892	1.27398	-4.19073	2.78e-05	0.000204323
FUNEC_17549.mRNA.1	46.2214	-5.32473	0.770725	-6.90874	4.89e-12	1.18e-10
FUNEC_14332.mRNA.1	115.675	-5.30012	0.479876	-11.0448	2.32e-28	2.53e-26
FUNEC_10077.mRNA.12	28.5702	-5.29676	1.50902	-3.51008	0.000447975	0.00243178
FUNEC_06599.mRNA.1	25.0521	-5.28633	0.797587	-6.6279	3.4e-11	7.36e-10
FUNEC_03403.mRNA.4	109.178	-5.2753	1.62599	-3.24437	0.00117712	0.00565362
FUNEC_00321.mRNA.1	11.3187	-5.24353	1.7574	-2.98369	0.00284792	0.0121745
FUNEC_10618.mRNA.13	106.259	-5.23498	1.67432	-3.12662	0.00176826	0.00808155
FUNEC_10370.mRNA.1	4.40541	-5.22187	1.77521	-2.94155	0.00326569	0.0137276
FUNEC_05605.mRNA.1	15.0937	-5.19453	1.10167	-4.71515	2.42e-06	2.27e-05
FUNEC_12351.mRNA.1	15.3308	-5.17582	1.18249	-4.37706	1.2e-05	9.77e-05
FUNEC_17528.mRNA.1	15.3488	-5.13809	1.01322	-5.07104	3.96e-07	4.31e-06
FUNEC_07115.mRNA.1	4.06522	-5.1186	1.79202	-2.85633	0.00428575	0.0172542
FUNEC_10901.mRNA.5	55.962	-5.1026	1.81202	-2.81597	0.004863	0.0192262
FUNEC_09041.mRNA.5	81.5614	-5.09117	1.65245	-3.08099	0.00206316	0.0092332
FUNEC_04244.mRNA.1	21.8463	-5.08432	0.850432	-5.97852	2.25e-09	3.58e-08
FUNEC_08716.mRNA.1	65.6323	-5.06861	0.615436	-8.23582	1.78e-16	7.18e-15
FUNEC_17367.mRNA.2	114.908	-5.04293	1.67089	-3.01811	0.00254354	0.0110903
FUNEC_00063.mRNA.1	74.8837	-5.01372	0.716881	-6.99381	2.68e-12	6.71e-11
FUNEC_01238.mRNA.1	108.978	-4.99742	0.475179	-10.5169	7.22e-26	6.72e-24
FUNEC_00972.mRNA.1	271.818	-4.97758	0.375301	-13.2629	3.8e-40	7.92e-38
FUNEC_05824.mRNA.1	15.192	-4.83578	1.01326	-4.77247	1.82e-06	1.74e-05
FUNEC_00585.mRNA.1	43.3141	-4.8142	1.01436	-4.74604	2.07e-06	1.97e-05
FUNEC_15693.mRNA.1	137.84	-4.79985	0.466784	-10.2828	8.42e-25	7.2e-23
FUNEC_02687.mRNA.3	49.7605	-4.77863	1.59488	-2.99623	0.00273343	0.0117839
FUNEC_13236.mRNA.1	58.3406	-4.7357	0.481102	-9.84343	7.32e-23	5.38e-21
FUNEC_07115.mRNA.2	50.6433	-4.72888	1.65046	-2.8652	0.00416751	0.0168664
FUNEC_16588.mRNA.1	64.995	-4.7081	0.575605	-8.17939	2.85e-16	1.11e-14
FUNEC_00016.mRNA.1	30.3419	-4.7077	0.777297	-6.0565	1.39e-09	2.3e-08
FUNEC_06696.mRNA.5	151.55	-4.70337	1.78817	-2.63027	0.00853175	0.0307367
FUNEC_13485.mRNA.2	63.2037	-4.66246	1.01228	-4.60591	4.11e-06	3.67e-05
FUNEC_05696.mRNA.1	10.819	-4.6093	1.49556	-3.082	0.00205615	0.00921008
FUNEC_08868.mRNA.1	34.3397	-4.57978	1.65526	-2.7668	0.00566095	0.0217534
FUNEC_11700.mRNA.3	44.1126	-4.57831	0.632238	-7.24143	4.44e-13	1.22e-11
FUNEC_16745.mRNA.2	33.5393	-4.5777	1.10982	-4.12472	3.71e-05	0.000265922
FUNEC_01507.mRNA.1	7.34213	-4.5074	1.50582	-2.99331	0.00275967	0.0118731
FUNEC_10034.mRNA.7	22.681	-4.50655	1.68761	-2.67037	0.00757674	0.0277967
FUNEC_05079.mRNA.1	4.94858	-4.49528	1.52087	-2.95573	0.00311934	0.0131823
FUNEC_00340.mRNA.1	12.065	-4.49394	1.09622	-4.09947	4.14e-05	0.0002934
FUNEC_01387.mRNA.1	53.8143	-4.48537	0.559889	-8.01118	1.14e-15	4.11e-14
FUNEC_01282.mRNA.1	27.7126	-4.45093	0.991459	-4.48928	7.15e-06	6.08e-05
FUNEC_12879.mRNA.2	48.4728	-4.43785	1.06468	-4.16824	3.07e-05	0.000222694
FUNEC_06036.mRNA.1	10.0519	-4.43771	1.19784	-3.70476	0.000211589	0.00126078
FUNEC_14980.mRNA.2	8.61554	-4.43759	1.6996	-2.61096	0.00902885	0.0322259
FUNEC_11540.mRNA.1	6.88864	-4.42974	1.36117	-3.25438	0.00113642	0.00549243
FUNEC_12615.mRNA.1	226.652	-4.42489	0.395738	-11.1814	5.03e-29	5.82e-27
FUNEC_07927.mRNA.10	18.7921	-4.41618	1.5784	-2.79787	0.00514401	0.0201343
FUNEC_00856.mRNA.3	65.2982	-4.41294	1.71632	-2.57116	0.010136	0.0355621
FUNEC_04232.mRNA.1	6.86119	-4.36793	1.51226	-2.88834	0.00387279	0.0158403
FUNEC_01304.mRNA.1	303.334	-4.35271	0.327966	-13.2718	3.37e-40	7.1e-38
FUNEC_06388.mRNA.1	615.74	-4.34964	0.716472	-6.07092	1.27e-09	2.11e-08
FUNEC_13597.mRNA.1	11.245	-4.34508	1.21568	-3.5742	0.000351304	0.00195735
FUNEC_01037.mRNA.8	12.4652	-4.33191	1.7184	-2.5209	0.0117056	0.0399961
FUNEC_14569.mRNA.1	9.39313	-4.33061	1.28013	-3.38294	0.000717135	0.00367268
FUNEC_05948.mRNA.2	15.8315	-4.32774	1.5931	-2.71654	0.00659677	0.0247459
FUNEC_00006.mRNA.1	8.0943	-4.32493	1.76122	-2.45565	0.0140632	0.0465724
FUNEC_10705.mRNA.2	68.1184	-4.32018	1.04889	-4.11881	3.81e-05	0.000272539
FUNEC_09543.mRNA.3	41.6682	-4.31183	0.927789	-4.64742	3.36e-06	3.05e-05
FUNEC_14078.mRNA.1	6.16148	-4.29099	1.34999	-3.17853	0.00148026	0.00692184
FUNEC_15067.mRNA.3	13.0338	-4.29087	1.61193	-2.66195	0.00776896	0.0283718
FUNEC_12869.mRNA.2	44.097	-4.28688	1.32976	-3.22381	0.00126496	0.00601489
FUNEC_12302.mRNA.1	37.6821	-4.25635	0.645767	-6.59115	4.36e-11	9.35e-10
FUNEC_06724.mRNA.3	53.0516	-4.24738	1.3482	-3.15042	0.00163036	0.00751657
FUNEC_12879.mRNA.1	428.078	-4.22896	0.61628	-6.86207	6.79e-12	1.61e-10
FUNEC_14571.mRNA.1	11.639	-4.20712	1.16234	-3.61952	0.000295147	0.00169458
FUNEC_11421.mRNA.1	13.1723	-4.18373	1.38318	-3.02473	0.00248857	0.0108744
FUNEC_16284.mRNA.9	45.1134	-4.15766	1.66364	-2.49913	0.0124497	0.0420574
FUNEC_16562.mRNA.3	41.7988	-4.15375	1.07515	-3.86342	0.000111812	0.000717527
FUNEC_06724.mRNA.1	893.949	-4.1297	0.551575	-7.48711	7.04e-14	2.1e-12
FUNEC_07236.mRNA.1	566.304	-4.10307	0.551885	-7.43464	1.05e-13	3.04e-12
FUNEC_00237.mRNA.2	102.992	-4.09365	1.413	-2.89714	0.0037658	0.0154608
FUNEC_14497.mRNA.1	17.8454	-4.0887	0.835232	-4.89528	9.82e-07	9.98e-06
FUNEC_04732.mRNA.2	84.3058	-4.08472	0.527557	-7.74272	9.73e-15	3.21e-13
FUNEC_09790.mRNA.1	24.1037	-4.07121	0.870015	-4.67947	2.88e-06	2.66e-05
FUNEC_05225.mRNA.2	33.6497	-4.06346	1.03131	-3.9401	8.14e-05	0.000538927
FUNEC_02756.mRNA.1	13.2093	-4.05347	1.07453	-3.77231	0.000161743	0.000992604
FUNEC_12094.mRNA.1	464.38	-4.0507	0.362806	-11.1649	6.05e-29	6.96e-27
FUNEC_04850.mRNA.1	6.89674	-3.99917	1.2948	-3.08864	0.00201073	0.00903697
FUNEC_10080.mRNA.1	210.389	-3.9983	1.06924	-3.7394	0.000184461	0.00111507
FUNEC_10496.mRNA.1	15.4343	-3.9596	0.808196	-4.89931	9.62e-07	9.78e-06
FUNEC_06724.mRNA.2	98.2661	-3.95018	1.1177	-3.53421	0.000408996	0.00224454
FUNEC_01355.mRNA.1	3670.07	-3.949	0.32977	-11.975	4.8e-33	7.45e-31
FUNEC_15649.mRNA.1	9.1862	-3.9466	1.20309	-3.28038	0.00103668	0.00506357
FUNEC_09872.mRNA.1	3.48375	-3.93369	1.61641	-2.4336	0.0149495	0.0488927
FUNEC_07304.mRNA.1	6.58659	-3.92724	1.27648	-3.07661	0.00209368	0.00934265
FUNEC_00856.mRNA.4	152.982	-3.92542	0.450038	-8.72242	2.72e-18	1.35e-16
FUNEC_00246.mRNA.1	14.6532	-3.91918	1.128	-3.47445	0.000511896	0.00273353
FUNEC_13071.mRNA.1	36.9959	-3.89685	0.595031	-6.54898	5.79e-11	1.2e-09
FUNEC_05851.mRNA.1	6.22307	-3.87354	1.30675	-2.96426	0.00303407	0.0128566
FUNEC_01389.mRNA.1	19.2087	-3.84719	0.73383	-5.24262	1.58e-07	1.85e-06
FUNEC_07484.mRNA.1	23.6692	-3.81179	0.630305	-6.04754	1.47e-09	2.42e-08
FUNEC_09842.mRNA.1	123.754	-3.8027	0.356707	-10.6605	1.56e-26	1.51e-24
FUNEC_06443.mRNA.1	14.5364	-3.8008	0.836816	-4.54198	5.57e-06	4.84e-05
FUNEC_12299.mRNA.1	8.86984	-3.79798	1.27714	-2.97381	0.00294129	0.0125031
FUNEC_00857.mRNA.1	355.209	-3.789	0.569979	-6.64762	2.98e-11	6.54e-10
FUNEC_02318.mRNA.2	325.813	-3.7552	0.419245	-8.95705	3.33e-19	1.78e-17
FUNEC_03265.mRNA.6	30.5933	-3.74956	0.975222	-3.84482	0.000120641	0.000766561
FUNEC_09096.mRNA.2	36.7769	-3.73755	1.07383	-3.48058	0.000500325	0.00267745
FUNEC_01242.mRNA.1	14.2284	-3.73521	1.12477	-3.32087	0.000897375	0.00447324
FUNEC_00128.mRNA.1	29.6571	-3.73426	0.659645	-5.66101	1.5e-08	2.13e-07
FUNEC_05209.mRNA.1	387.951	-3.7317	0.511647	-7.29351	3.02e-13	8.39e-12
FUNEC_17204.mRNA.1	27.3461	-3.72311	0.647935	-5.74611	9.13e-09	1.33e-07
FUNEC_09656.mRNA.1	13.2216	-3.70624	0.788476	-4.70051	2.6e-06	2.42e-05
FUNEC_15638.mRNA.1	10.3172	-3.70478	1.10303	-3.35874	0.000782987	0.00396929
FUNEC_14528.mRNA.1	846.944	-3.68436	0.26381	-13.966	2.51e-44	6.06e-42
FUNEC_01541.mRNA.2	26.2853	-3.66521	1.08484	-3.37856	0.000728669	0.00372555
FUNEC_09235.mRNA.1	5.65239	-3.66094	1.375	-2.6625	0.00775626	0.0283461
FUNEC_03403.mRNA.1	1106.04	-3.66039	0.14645	-24.9941	7.08e-138	3.54e-134
FUNEC_03637.mRNA.6	26.1712	-3.64965	1.28165	-2.84763	0.00440467	0.0176612
FUNEC_16562.mRNA.2	83.1835	-3.64633	1.39734	-2.60947	0.00906821	0.0323491
FUNEC_09642.mRNA.1	464.223	-3.6417	0.200715	-18.1437	1.44e-73	1.37e-70
FUNEC_07087.mRNA.1	43.3551	-3.634	0.617364	-5.88633	3.95e-09	6.05e-08
FUNEC_07822.mRNA.1	160.037	-3.62422	0.426233	-8.50292	1.85e-17	8.35e-16
FUNEC_10951.mRNA.1	16.8829	-3.61313	1.09409	-3.3024	0.000958611	0.00473718
FUNEC_02482.mRNA.1	27.4653	-3.60903	0.910968	-3.96175	7.44e-05	0.000496728
FUNEC_05359.mRNA.1	61.2251	-3.59091	0.845592	-4.24663	2.17e-05	0.000164458
FUNEC_08052.mRNA.2	28.7046	-3.58759	1.32128	-2.71524	0.0066227	0.0248246
FUNEC_04454.mRNA.6	94.806	-3.57906	1.32395	-2.70333	0.00686493	0.025603
FUNEC_17367.mRNA.1	8985.84	-3.5721	0.354288	-10.0825	6.6e-24	5.33e-22
FUNEC_12383.mRNA.1	67.2363	-3.56926	0.38812	-9.19629	3.71e-20	2.17e-18
FUNEC_11482.mRNA.4	41.7073	-3.56405	1.34631	-2.64727	0.00811435	0.0294469
FUNEC_02728.mRNA.1	75.2808	-3.52772	0.837785	-4.21077	2.54e-05	0.000188952
FUNEC_16952.mRNA.1	333.584	-3.51607	0.215182	-16.34	5.13e-60	2.93e-57
FUNEC_00320.mRNA.1	21.9054	-3.51474	1.02937	-3.41447	0.000639069	0.00333085
FUNEC_05842.mRNA.1	34.7095	-3.5059	0.574194	-6.10577	1.02e-09	1.73e-08
FUNEC_00856.mRNA.6	38.3963	-3.47924	1.09907	-3.16563	0.00154749	0.00719249
FUNEC_15677.mRNA.1	1100.52	-3.47899	0.381413	-9.12133	7.42e-20	4.22e-18
FUNEC_09543.mRNA.2	56.3361	-3.47489	1.30924	-2.65411	0.00795168	0.0289775
FUNEC_05058.mRNA.1	200.068	-3.46867	0.330897	-10.4826	1.04e-25	9.44e-24
FUNEC_07801.mRNA.1	25.6815	-3.46365	0.635498	-5.45029	5.03e-08	6.47e-07
FUNEC_01327.mRNA.1	76.4732	-3.41791	0.44871	-7.61718	2.59e-14	8.11e-13
FUNEC_04863.mRNA.1	36.1924	-3.40985	0.891092	-3.8266	0.000129924	0.000818489
FUNEC_11700.mRNA.2	241.847	-3.40846	0.258961	-13.1621	1.45e-39	2.96e-37
FUNEC_10669.mRNA.1	74.9499	-3.40297	0.412701	-8.2456	1.64e-16	6.64e-15
FUNEC_16102.mRNA.2	16.4418	-3.40016	1.15948	-2.9325	0.00336249	0.0140665
FUNEC_00342.mRNA.2	17.9755	-3.37804	1.19798	-2.81978	0.00480561	0.0190294
FUNEC_13457.mRNA.4	50.7656	-3.36432	1.07498	-3.12965	0.00175012	0.00800597
FUNEC_11815.mRNA.1	397.963	-3.35638	0.406528	-8.25621	1.5e-16	6.12e-15
FUNEC_07213.mRNA.1	16.8549	-3.34899	0.666782	-5.02262	5.1e-07	5.43e-06
FUNEC_02822.mRNA.1	115.308	-3.33884	0.423298	-7.88768	3.08e-15	1.07e-13
FUNEC_03900.mRNA.1	4.59716	-3.33226	1.26734	-2.62934	0.00855511	0.0308153
FUNEC_05763.mRNA.3	150.056	-3.3256	1.27546	-2.60738	0.00912385	0.0325185
FUNEC_10429.mRNA.1	28.571	-3.31557	0.864477	-3.83535	0.000125387	0.000792941
FUNEC_08842.mRNA.1	19.1412	-3.3116	0.8051	-4.11328	3.9e-05	0.000278159
FUNEC_10923.mRNA.2	83.7957	-3.30036	0.462419	-7.13716	9.53e-13	2.51e-11
FUNEC_01808.mRNA.1	391.539	-3.29326	0.299775	-10.9858	4.47e-28	4.81e-26
FUNEC_08020.mRNA.2	37.0783	-3.29248	0.709134	-4.64296	3.43e-06	3.12e-05
FUNEC_11634.mRNA.1	6.91235	-3.29214	1.04062	-3.16364	0.0015581	0.0072397
FUNEC_10061.mRNA.1	14.0702	-3.27536	0.769603	-4.25591	2.08e-05	0.000158643
FUNEC_05804.mRNA.1	51.7587	-3.27087	0.738424	-4.42952	9.44e-06	7.85e-05
FUNEC_12356.mRNA.3	16.8372	-3.25516	1.27165	-2.5598	0.0104733	0.0364961
FUNEC_05323.mRNA.1	179.855	-3.24165	1.32464	-2.44719	0.0143975	0.0474988
FUNEC_03265.mRNA.3	14.1184	-3.23349	1.20948	-2.67345	0.00750762	0.0276089
FUNEC_07115.mRNA.3	206.135	-3.23277	0.390915	-8.26977	1.34e-16	5.48e-15
FUNEC_09847.mRNA.1	80.2865	-3.22953	0.409032	-7.89554	2.89e-15	1.01e-13
FUNEC_04295.mRNA.1	6.22505	-3.17816	1.04262	-3.04823	0.00230191	0.0101585
FUNEC_09100.mRNA.2	7.5724	-3.15012	1.19591	-2.63409	0.0084364	0.0304426
FUNEC_16652.mRNA.1	15.702	-3.14357	0.691451	-4.54633	5.46e-06	4.76e-05
FUNEC_07819.mRNA.1	41.0687	-3.14302	0.602139	-5.21976	1.79e-07	2.08e-06
FUNEC_07776.mRNA.1	10.1835	-3.14116	0.845135	-3.71676	0.000201796	0.0012089
FUNEC_15990.mRNA.1	39.5538	-3.13746	0.44308	-7.08102	1.43e-12	3.71e-11
FUNEC_12543.mRNA.1	104.546	-3.13041	0.334431	-9.36042	7.94e-21	4.95e-19
FUNEC_00214.mRNA.1	41.1489	-3.12614	0.505023	-6.19009	6.01e-10	1.05e-08
FUNEC_07862.mRNA.1	11.8226	-3.12448	0.924885	-3.37824	0.000729527	0.00372755
FUNEC_09848.mRNA.1	14.6105	-3.12429	0.819305	-3.81334	0.000137104	0.00085648
FUNEC_05971.mRNA.1	151.107	-3.1218	0.495357	-6.30211	2.94e-10	5.42e-09
FUNEC_15574.mRNA.1	230.976	-3.11967	0.580126	-5.37757	7.55e-08	9.37e-07
FUNEC_11991.mRNA.1	105.748	-3.10204	0.510165	-6.08048	1.2e-09	2e-08
FUNEC_05307.mRNA.1	52.606	-3.1018	0.556264	-5.57612	2.46e-08	3.35e-07
FUNEC_04947.mRNA.1	76.8791	-3.09847	0.516572	-5.99813	2e-09	3.21e-08
FUNEC_12885.mRNA.1	165.536	-3.09558	0.740739	-4.17905	2.93e-05	0.000213771
FUNEC_02790.mRNA.1	121.869	-3.09529	0.406794	-7.60898	2.76e-14	8.61e-13
FUNEC_11334.mRNA.1	18.7014	-3.0919	0.913256	-3.38558	0.000710289	0.00364602
FUNEC_03403.mRNA.2	62.0641	-3.09171	1.08636	-2.84595	0.00442798	0.0177341
FUNEC_05333.mRNA.1	31.086	-3.07385	0.5642	-5.44816	5.09e-08	6.54e-07
FUNEC_00095.mRNA.1	258.655	-3.06168	0.193574	-15.8166	2.39e-56	1.06e-53
FUNEC_10587.mRNA.5	28.5064	-3.06047	1.19485	-2.56139	0.0104255	0.0363913
FUNEC_16480.mRNA.1	20.8342	-3.05955	0.622944	-4.91144	9.04e-07	9.25e-06
FUNEC_11700.mRNA.4	108.175	-3.05753	0.731531	-4.17963	2.92e-05	0.000213459
FUNEC_06759.mRNA.1	39.8121	-3.04538	0.480887	-6.33283	2.41e-10	4.51e-09
FUNEC_14084.mRNA.1	227.529	-3.04399	0.707968	-4.29961	1.71e-05	0.000133731
FUNEC_03078.mRNA.1	38.4384	-3.03961	0.793888	-3.82876	0.000128791	0.00081216
FUNEC_13512.mRNA.1	14.4073	-3.0272	1.06389	-2.84542	0.0044353	0.0177527
FUNEC_02716.mRNA.1	267.206	-3.01578	0.36705	-8.21628	2.1e-16	8.4e-15
FUNEC_11694.mRNA.1	382.155	-3.01302	0.255694	-11.7837	4.74e-32	7.07e-30
FUNEC_15090.mRNA.6	146.39	-3.00352	0.623448	-4.8176	1.45e-06	1.41e-05
FUNEC_03531.mRNA.1	45.4417	-3.00011	0.476292	-6.29889	3e-10	5.53e-09
FUNEC_09530.mRNA.2	23.5534	-2.99862	0.632404	-4.74163	2.12e-06	2.01e-05
FUNEC_15847.mRNA.2	240.769	-2.97817	0.992602	-3.00037	0.00269654	0.0116358
FUNEC_04292.mRNA.1	86.8662	-2.96148	0.370632	-7.99035	1.35e-15	4.83e-14
FUNEC_15603.mRNA.1	47.1054	-2.93285	0.896715	-3.27066	0.00107298	0.00521603
FUNEC_12858.mRNA.1	371.694	-2.93041	0.628829	-4.66011	3.16e-06	2.89e-05
FUNEC_05255.mRNA.1	41.845	-2.92801	0.680196	-4.30466	1.67e-05	0.000130973
FUNEC_09240.mRNA.1	11.5909	-2.91333	0.806856	-3.61071	0.000305354	0.00174417
FUNEC_08727.mRNA.1	1521.4	-2.90652	0.176056	-16.5091	3.16e-61	1.86e-58
FUNEC_04471.mRNA.1	5.92252	-2.89983	1.16737	-2.48408	0.0129886	0.0435764
FUNEC_02604.mRNA.1	119.147	-2.89859	0.407064	-7.12073	1.07e-12	2.8e-11
FUNEC_12436.mRNA.3	42.1831	-2.88408	0.890988	-3.23694	0.00120818	0.00578197
FUNEC_04186.mRNA.1	46.3934	-2.87899	0.590934	-4.87194	1.11e-06	1.1e-05
FUNEC_06826.mRNA.1	172.832	-2.87559	0.351339	-8.18466	2.73e-16	1.07e-14
FUNEC_07925.mRNA.1	1189.41	-2.87231	0.201774	-14.2353	5.54e-46	1.46e-43
FUNEC_13407.mRNA.3	89.8668	-2.85621	0.711271	-4.01564	5.93e-05	0.000404296
FUNEC_13457.mRNA.5	154.618	-2.8533	0.289239	-9.86485	5.91e-23	4.38e-21
FUNEC_06083.mRNA.3	29.6651	-2.84578	0.675894	-4.21039	2.55e-05	0.000189133
FUNEC_01706.mRNA.1	38.9993	-2.84327	0.673597	-4.22103	2.43e-05	0.00018157
FUNEC_08735.mRNA.1	72.2974	-2.83842	0.616705	-4.60256	4.17e-06	3.72e-05
FUNEC_04573.mRNA.1	5.19026	-2.83627	1.12168	-2.52859	0.0114521	0.0393179
FUNEC_09776.mRNA.1	44.9546	-2.82086	0.641319	-4.39853	1.09e-05	8.94e-05
FUNEC_15226.mRNA.1	4198.2	-2.82016	0.417976	-6.74719	1.51e-11	3.43e-10
FUNEC_00108.mRNA.1	21.0863	-2.81969	0.668445	-4.21828	2.46e-05	0.000183521
FUNEC_14516.mRNA.1	127.204	-2.81714	0.360677	-7.81069	5.69e-15	1.91e-13
FUNEC_17068.mRNA.1	109.539	-2.81312	0.32275	-8.71607	2.88e-18	1.42e-16
FUNEC_14430.mRNA.1	16.365	-2.81309	0.735518	-3.82463	0.000130967	0.000822766
FUNEC_02549.mRNA.1	31.9352	-2.80762	0.777745	-3.60995	0.000306251	0.00174713
FUNEC_13224.mRNA.1	52.1264	-2.79426	0.413845	-6.75195	1.46e-11	3.33e-10
FUNEC_04150.mRNA.1	15.3408	-2.79305	1.01919	-2.74046	0.00613529	0.0232855
FUNEC_17367.mRNA.3	97.4924	-2.79007	0.747924	-3.73042	0.000191164	0.00115037
FUNEC_01982.mRNA.2	65.4851	-2.78791	0.799349	-3.48772	0.000487149	0.00261254
FUNEC_04547.mRNA.1	603.555	-2.78227	0.475216	-5.85475	4.78e-09	7.22e-08
FUNEC_09125.mRNA.1	231.519	-2.77263	0.506763	-5.47126	4.47e-08	5.8e-07
FUNEC_03957.mRNA.1	26.409	-2.76646	0.578463	-4.78244	1.73e-06	1.67e-05
FUNEC_12326.mRNA.1	106.878	-2.7559	0.259294	-10.6284	2.2e-26	2.09e-24
FUNEC_01763.mRNA.3	90.7971	-2.75342	0.507065	-5.43011	5.63e-08	7.17e-07
FUNEC_09867.mRNA.1	48.9133	-2.73658	0.43475	-6.29461	3.08e-10	5.67e-09
FUNEC_05668.mRNA.2	77.0782	-2.73335	0.601476	-4.5444	5.51e-06	4.79e-05
FUNEC_14391.mRNA.1	9.0322	-2.72498	0.865476	-3.14854	0.00164089	0.00755292
FUNEC_06425.mRNA.2	139.885	-2.72442	0.386693	-7.04543	1.85e-12	4.73e-11
FUNEC_14488.mRNA.1	15.9693	-2.72044	0.665803	-4.08596	4.39e-05	0.000309372
FUNEC_05859.mRNA.1	161.425	-2.70934	0.353494	-7.66446	1.8e-14	5.73e-13
FUNEC_08837.mRNA.1	89.7851	-2.70436	0.365485	-7.39936	1.37e-13	3.94e-12
FUNEC_05481.mRNA.1	7.7121	-2.6924	0.94279	-2.85578	0.00429308	0.0172698
FUNEC_12886.mRNA.1	696.461	-2.69033	0.539411	-4.98753	6.12e-07	6.45e-06
FUNEC_05951.mRNA.1	20.7218	-2.68225	0.574309	-4.67039	3.01e-06	2.77e-05
FUNEC_15415.mRNA.2	43.0305	-2.68025	0.678896	-3.94796	7.88e-05	0.000523096
FUNEC_04036.mRNA.5	198.111	-2.67871	0.705644	-3.79612	0.000146978	0.000911338
FUNEC_14619.mRNA.1	88.3369	-2.66982	0.73795	-3.61789	0.000297014	0.00170334
FUNEC_12427.mRNA.1	37.7289	-2.66499	0.4585	-5.81241	6.16e-09	9.22e-08
FUNEC_07890.mRNA.1	11.7212	-2.66004	0.75412	-3.52734	0.000419756	0.00229428
FUNEC_14275.mRNA.1	740.811	-2.65512	0.581717	-4.56427	5.01e-06	4.41e-05
FUNEC_02714.mRNA.1	112.473	-2.65099	0.429845	-6.16732	6.95e-10	1.21e-08
FUNEC_16892.mRNA.1	79.1453	-2.63722	0.338292	-7.7957	6.41e-15	2.14e-13
FUNEC_06140.mRNA.1	10.2673	-2.63713	0.877136	-3.00653	0.0026425	0.0114421
FUNEC_06348.mRNA.1	84.628	-2.62084	0.452543	-5.79135	6.98e-09	1.04e-07
FUNEC_01265.mRNA.2	117.433	-2.60827	0.618125	-4.21965	2.45e-05	0.000182547
FUNEC_04789.mRNA.1	63.1067	-2.6058	0.506913	-5.14052	2.74e-07	3.1e-06
FUNEC_01592.mRNA.1	60.2876	-2.59573	0.375338	-6.9157	4.66e-12	1.13e-10
FUNEC_13468.mRNA.1	8.92697	-2.59438	0.807206	-3.21402	0.00130889	0.00620311
FUNEC_05362.mRNA.1	12.4246	-2.59382	0.846585	-3.06386	0.00218502	0.00971559
FUNEC_03284.mRNA.1	68.5228	-2.58599	0.484611	-5.33622	9.49e-08	1.16e-06
FUNEC_08400.mRNA.2	33.3893	-2.55892	0.809186	-3.16234	0.00156505	0.00726005
FUNEC_05708.mRNA.1	63.7049	-2.55106	0.585721	-4.35543	1.33e-05	0.000106893
FUNEC_16587.mRNA.1	45.2321	-2.54717	0.533138	-4.7777	1.77e-06	1.7e-05
FUNEC_01328.mRNA.1	14.5399	-2.54714	0.729846	-3.48997	0.000483074	0.00259277
FUNEC_02391.mRNA.2	12.4279	-2.54601	0.710426	-3.58378	0.000338663	0.00190079
FUNEC_15348.mRNA.2	30.9925	-2.54527	0.70187	-3.62642	0.000287383	0.00165617
FUNEC_10705.mRNA.1	672.416	-2.53703	0.591988	-4.28561	1.82e-05	0.000141169
FUNEC_12310.mRNA.4	249.817	-2.52178	0.390201	-6.46278	1.03e-10	2.05e-09
FUNEC_03891.mRNA.1	70.1348	-2.52127	0.367108	-6.86794	6.51e-12	1.54e-10
FUNEC_13672.mRNA.1	44.3463	-2.51706	0.417219	-6.03293	1.61e-09	2.64e-08
FUNEC_00430.mRNA.1	425.808	-2.51657	0.299451	-8.40397	4.32e-17	1.87e-15
FUNEC_12194.mRNA.1	31.2135	-2.51018	0.861205	-2.91473	0.00355999	0.0147692
FUNEC_13381.mRNA.1	57.9909	-2.50936	0.370962	-6.76446	1.34e-11	3.07e-10
FUNEC_00240.mRNA.7	29.6213	-2.50913	0.647566	-3.87471	0.000106754	0.000689442
FUNEC_04036.mRNA.1	30.7004	-2.50879	0.773997	-3.24134	0.00118969	0.00570852
FUNEC_16497.mRNA.1	5.8023	-2.50841	1.02312	-2.45173	0.0142173	0.0469661
FUNEC_12866.mRNA.1	386.065	-2.50597	0.631457	-3.96855	7.23e-05	0.000484869
FUNEC_00851.mRNA.4	1710.03	-2.5059	0.21278	-11.777	5.13e-32	7.61e-30
FUNEC_10397.mRNA.1	89.0592	-2.50405	0.60149	-4.16308	3.14e-05	0.000227462
FUNEC_12869.mRNA.1	527.742	-2.5027	0.595336	-4.20385	2.62e-05	0.000193872
FUNEC_00345.mRNA.1	16.1872	-2.50059	0.802288	-3.11683	0.00182807	0.00832449
FUNEC_09537.mRNA.1	219.462	-2.49777	0.32407	-7.7075	1.28e-14	4.15e-13
FUNEC_11225.mRNA.3	30.4975	-2.49555	0.908208	-2.74778	0.00600005	0.0228633
FUNEC_02941.mRNA.1	8.57565	-2.48529	0.922933	-2.69282	0.00708498	0.0262671
FUNEC_15594.mRNA.2	243.863	-2.47851	0.288783	-8.58258	9.28e-18	4.32e-16
FUNEC_04399.mRNA.1	40.6669	-2.47536	0.462364	-5.35371	8.62e-08	1.06e-06
FUNEC_11217.mRNA.1	10.7295	-2.46327	0.959624	-2.56691	0.0102608	0.0359309
FUNEC_08779.mRNA.1	25.6567	-2.46325	0.54852	-4.49071	7.1e-06	6.05e-05
FUNEC_14433.mRNA.1	26.4394	-2.4617	0.89693	-2.74458	0.0060588	0.0230389
FUNEC_13529.mRNA.1	44.4926	-2.44291	0.593835	-4.11379	3.89e-05	0.000277734
FUNEC_12438.mRNA.1	159.764	-2.43622	0.395421	-6.16108	7.23e-10	1.25e-08
FUNEC_01365.mRNA.1	369.619	-2.43512	0.28929	-8.41759	3.84e-17	1.68e-15
FUNEC_02622.mRNA.1	51.0289	-2.43279	0.719862	-3.37952	0.000726129	0.00371422
FUNEC_00852.mRNA.4	35.0323	-2.42725	0.751369	-3.23043	0.00123604	0.00589839
FUNEC_07030.mRNA.2	105.163	-2.42288	0.708561	-3.41944	0.000627501	0.00327996
FUNEC_08324.mRNA.1	58.3174	-2.41734	0.358105	-6.75037	1.47e-11	3.36e-10
FUNEC_02445.mRNA.1	289.797	-2.41284	0.253925	-9.50218	2.06e-21	1.37e-19
FUNEC_06501.mRNA.1	21.6147	-2.41234	0.608214	-3.96627	7.3e-05	0.00048888
FUNEC_12100.mRNA.6	25.6804	-2.40708	0.53738	-4.47928	7.49e-06	6.36e-05
FUNEC_05323.mRNA.7	43.3113	-2.40519	0.628555	-3.82654	0.000129958	0.000818489
FUNEC_15226.mRNA.3	258.906	-2.40049	0.554501	-4.3291	1.5e-05	0.00011874
FUNEC_01280.mRNA.1	152.597	-2.39937	0.333324	-7.1983	6.1e-13	1.64e-11
FUNEC_02650.mRNA.1	20.6272	-2.39665	0.802854	-2.98516	0.00283427	0.0121307
FUNEC_10483.mRNA.1	47.7058	-2.39565	0.531517	-4.5072	6.57e-06	5.63e-05
FUNEC_00852.mRNA.1	62.8872	-2.38686	0.47216	-5.05519	4.3e-07	4.65e-06
FUNEC_07925.mRNA.2	79.1897	-2.38354	0.36981	-6.44532	1.15e-10	2.28e-09
FUNEC_11451.mRNA.2	16.8077	-2.38338	0.881672	-2.70325	0.00686644	0.0256039
FUNEC_04448.mRNA.11	57.0459	-2.37965	0.556953	-4.27263	1.93e-05	0.000148671
FUNEC_01675.mRNA.1	28.4298	-2.37066	0.662237	-3.57978	0.000343882	0.00192307
FUNEC_07087.mRNA.2	17.5209	-2.35846	0.829148	-2.84443	0.00444906	0.0178007
FUNEC_03329.mRNA.1	25.4699	-2.35512	0.730131	-3.22562	0.00125702	0.00598281
FUNEC_09557.mRNA.1	10.3154	-2.35285	0.904547	-2.60114	0.00929148	0.0330102
FUNEC_16827.mRNA.1	118.149	-2.34749	0.422435	-5.55703	2.74e-08	3.71e-07
FUNEC_07115.mRNA.4	1910.63	-2.34604	0.36897	-6.35835	2.04e-10	3.89e-09
FUNEC_01086.mRNA.2	21.6378	-2.34386	0.692003	-3.38707	0.000706437	0.00362997
FUNEC_10032.mRNA.1	9.82328	-2.34004	0.876415	-2.67001	0.00758483	0.027811
FUNEC_01052.mRNA.2	40.7301	-2.33803	0.73618	-3.1759	0.00149374	0.0069767
FUNEC_11863.mRNA.1	15.8719	-2.33315	0.666147	-3.50245	0.000461002	0.00249505
FUNEC_05177.mRNA.3	122.894	-2.33241	0.93496	-2.49466	0.0126077	0.0424907
FUNEC_06671.mRNA.2	27.5629	-2.32925	0.738539	-3.15386	0.00161126	0.0074422
FUNEC_00967.mRNA.1	91.6427	-2.32249	0.4568	-5.08427	3.69e-07	4.05e-06
FUNEC_09164.mRNA.1	39.5859	-2.31293	0.523958	-4.41434	1.01e-05	8.36e-05
FUNEC_13973.mRNA.5	44.1919	-2.31101	0.767095	-3.01268	0.0025895	0.0112592
FUNEC_16093.mRNA.1	83.9462	-2.31029	0.879867	-2.62572	0.0086465	0.0311053
FUNEC_09828.mRNA.1	73.0425	-2.30189	0.287813	-7.9979	1.27e-15	4.55e-14
FUNEC_15647.mRNA.1	716.541	-2.29719	0.160596	-14.3041	2.06e-46	5.81e-44
FUNEC_14151.mRNA.1	588.456	-2.29472	0.280295	-8.18681	2.68e-16	1.06e-14
FUNEC_07393.mRNA.1	200.971	-2.28481	0.488626	-4.676	2.93e-06	2.7e-05
FUNEC_02314.mRNA.1	53.5638	-2.27847	0.370473	-6.15016	7.74e-10	1.33e-08
FUNEC_12123.mRNA.2	59.3069	-2.27608	0.362726	-6.27494	3.5e-10	6.36e-09
FUNEC_01792.mRNA.1	180.723	-2.27602	0.441835	-5.15129	2.59e-07	2.94e-06
FUNEC_04555.mRNA.2	30.1895	-2.2727	0.919614	-2.47137	0.0134598	0.0448936
FUNEC_16610.mRNA.1	19.8366	-2.25985	0.56084	-4.02941	5.59e-05	0.000384122
FUNEC_08582.mRNA.1	54.4951	-2.24939	0.528779	-4.25394	2.1e-05	0.000159858
FUNEC_01576.mRNA.1	111.886	-2.24825	0.349323	-6.43602	1.23e-10	2.41e-09
FUNEC_10340.mRNA.1	88.3954	-2.24702	0.524328	-4.28552	1.82e-05	0.000141173
FUNEC_01164.mRNA.1	92.1795	-2.24625	0.383853	-5.85187	4.86e-09	7.33e-08
FUNEC_02484.mRNA.1	1164.8	-2.24609	0.154972	-14.4935	1.33e-47	3.92e-45
FUNEC_16446.mRNA.4	140.246	-2.2457	0.403107	-5.57099	2.53e-08	3.44e-07
FUNEC_03391.mRNA.1	13.8926	-2.24537	0.802127	-2.79926	0.00512193	0.0200832
FUNEC_16365.mRNA.1	26.2454	-2.24519	0.669876	-3.35165	0.00080332	0.00406207
FUNEC_08452.mRNA.1	124.051	-2.24417	0.364246	-6.16113	7.22e-10	1.25e-08
FUNEC_07070.mRNA.1	21.4085	-2.24332	0.601158	-3.73166	0.000190219	0.00114538
FUNEC_04732.mRNA.3	133.505	-2.24215	0.29137	-7.69518	1.41e-14	4.55e-13
FUNEC_00240.mRNA.6	55.6981	-2.24117	0.711144	-3.1515	0.00162432	0.00749216
FUNEC_04036.mRNA.6	164.425	-2.23268	0.81586	-2.73659	0.00620796	0.0234921
FUNEC_16446.mRNA.5	64.5793	-2.23184	0.916888	-2.43414	0.0149271	0.0488432
FUNEC_15874.mRNA.1	48.9045	-2.22973	0.4489	-4.9671	6.8e-07	7.11e-06
FUNEC_09252.mRNA.1	511.243	-2.2284	0.370951	-6.00725	1.89e-09	3.06e-08
FUNEC_04171.mRNA.3	46.1194	-2.22353	0.729568	-3.04774	0.00230571	0.0101731
FUNEC_09356.mRNA.1	20.7529	-2.21967	0.57427	-3.86521	0.000110996	0.000713433
FUNEC_13223.mRNA.1	23.1364	-2.2177	0.533889	-4.15385	3.27e-05	0.000236153
FUNEC_01827.mRNA.1	45.6565	-2.20538	0.379777	-5.80704	6.36e-09	9.51e-08
FUNEC_01317.mRNA.1	16.5905	-2.19752	0.615998	-3.56742	0.000360518	0.00200434
FUNEC_06143.mRNA.1	3113.63	-2.19206	0.251249	-8.72467	2.67e-18	1.33e-16
FUNEC_00391.mRNA.2	37.5253	-2.1785	0.566269	-3.84711	0.000119519	0.000760884
FUNEC_03787.mRNA.1	190.716	-2.17749	0.550714	-3.95394	7.69e-05	0.000511622
FUNEC_04893.mRNA.1	70.2882	-2.17614	0.386432	-5.63137	1.79e-08	2.5e-07
FUNEC_13633.mRNA.1	51.1473	-2.17546	0.454895	-4.78233	1.73e-06	1.67e-05
FUNEC_04919.mRNA.1	2246.44	-2.17219	0.123248	-17.6245	1.6e-69	1.1e-66
FUNEC_01040.mRNA.1	65.602	-2.1679	0.429382	-5.0489	4.44e-07	4.79e-06
FUNEC_17283.mRNA.1	98.7421	-2.1573	0.452837	-4.76396	1.9e-06	1.81e-05
FUNEC_00143.mRNA.2	77.041	-2.15483	0.67648	-3.18535	0.00144579	0.00677967
FUNEC_16562.mRNA.1	780.365	-2.15428	0.453673	-4.74852	2.05e-06	1.94e-05
FUNEC_16327.mRNA.1	72.2593	-2.14795	0.322166	-6.66719	2.61e-11	5.78e-10
FUNEC_15271.mRNA.1	24.3318	-2.1433	0.630629	-3.39867	0.000677146	0.00350194
FUNEC_05494.mRNA.1	14.909	-2.14315	0.84966	-2.52236	0.011657	0.0398778
FUNEC_06548.mRNA.1	434.49	-2.13823	0.308573	-6.92939	4.23e-12	1.03e-10
FUNEC_00922.mRNA.1	163.843	-2.13814	0.285638	-7.48548	7.13e-14	2.11e-12
FUNEC_12510.mRNA.1	180.605	-2.13674	0.468587	-4.55997	5.12e-06	4.49e-05
FUNEC_10423.mRNA.1	20.0863	-2.13624	0.718265	-2.97417	0.00293787	0.0124912
FUNEC_05358.mRNA.2	35.5573	-2.13247	0.623814	-3.41844	0.000629803	0.00328855
FUNEC_12871.mRNA.1	127.58	-2.12419	0.487869	-4.35401	1.34e-05	0.00010737
FUNEC_04255.mRNA.8	19.6131	-2.12327	0.830089	-2.55789	0.010531	0.0366843
FUNEC_07927.mRNA.11	34.6766	-2.12253	0.672284	-3.15719	0.00159297	0.00736795
FUNEC_05177.mRNA.2	296.311	-2.12158	0.352028	-6.02673	1.67e-09	2.74e-08
FUNEC_03599.mRNA.1	85.5077	-2.10941	0.4226	-4.9915	5.99e-07	6.32e-06
FUNEC_09869.mRNA.1	25.2558	-2.10345	0.480122	-4.38108	1.18e-05	9.6e-05
FUNEC_17304.mRNA.2	75.3529	-2.10163	0.802448	-2.61903	0.00881815	0.0315764
FUNEC_11721.mRNA.1	20.2474	-2.09999	0.537911	-3.90397	9.46e-05	0.000618145
FUNEC_12392.mRNA.2	45.7279	-2.09742	0.732246	-2.86436	0.00417846	0.0169037
FUNEC_13177.mRNA.1	305.809	-2.09618	0.481335	-4.35494	1.33e-05	0.000107087
FUNEC_02854.mRNA.1	839.336	-2.09504	0.363969	-5.75608	8.61e-09	1.26e-07
FUNEC_03979.mRNA.2	808.586	-2.09417	0.21541	-9.7218	2.43e-22	1.74e-20
FUNEC_13733.mRNA.1	11.7135	-2.09416	0.719716	-2.9097	0.00361771	0.014959
FUNEC_15628.mRNA.1	159.999	-2.09374	0.278558	-7.51637	5.63e-14	1.7e-12
FUNEC_13973.mRNA.2	1024.01	-2.08977	0.11717	-17.8354	3.76e-71	3.01e-68
FUNEC_02439.mRNA.1	30.8538	-2.0837	0.619486	-3.3636	0.000769333	0.00390799
FUNEC_11600.mRNA.1	109.635	-2.08339	0.288306	-7.22633	4.96e-13	1.35e-11
FUNEC_00336.mRNA.1	369.877	-2.07899	0.446971	-4.65129	3.3e-06	3.01e-05
FUNEC_05225.mRNA.1	383.287	-2.0772	0.201795	-10.2936	7.53e-25	6.52e-23
FUNEC_01452.mRNA.1	23.1734	-2.07364	0.806823	-2.57013	0.010166	0.035649
FUNEC_01800.mRNA.1	80.3258	-2.07259	0.334104	-6.20342	5.53e-10	9.71e-09
FUNEC_08018.mRNA.1	1115	-2.07201	0.286113	-7.24195	4.42e-13	1.21e-11
FUNEC_06936.mRNA.1	48.8705	-2.06738	0.50758	-4.07301	4.64e-05	0.000324605
FUNEC_01662.mRNA.1	105.087	-2.06614	0.300291	-6.88044	5.97e-12	1.42e-10
FUNEC_14290.mRNA.4	47.49	-2.06514	0.542067	-3.80975	0.000139109	0.000866031
FUNEC_08428.mRNA.2	90.8853	-2.06068	0.486928	-4.23201	2.32e-05	0.000174421
FUNEC_17174.mRNA.1	25.6795	-2.06055	0.74852	-2.75283	0.00590826	0.0225672
FUNEC_01534.mRNA.1	17.7805	-2.05554	0.720519	-2.85287	0.0043327	0.0174187
FUNEC_12242.mRNA.1	11.5822	-2.05361	0.722479	-2.84244	0.00447693	0.0178979
FUNEC_06276.mRNA.3	61.7822	-2.05138	0.524166	-3.9136	9.09e-05	0.000596016
FUNEC_15724.mRNA.1	78.585	-2.04951	0.600385	-3.41365	0.000640979	0.00333906
FUNEC_10000.mRNA.1	77.364	-2.04842	0.399506	-5.1274	2.94e-07	3.3e-06
FUNEC_09728.mRNA.2	312.266	-2.04686	0.221896	-9.22442	2.85e-20	1.69e-18
FUNEC_12010.mRNA.1	321.348	-2.04234	0.281568	-7.25346	4.06e-13	1.12e-11
FUNEC_17021.mRNA.1	54.3792	-2.04099	0.810032	-2.51965	0.0117473	0.0400976
FUNEC_01904.mRNA.2	50.5615	-2.03762	0.566114	-3.59931	0.000319057	0.00180696
FUNEC_10602.mRNA.4	14.6023	-2.03719	0.806773	-2.52511	0.0115662	0.0396212
FUNEC_16752.mRNA.1	123.258	-2.03486	0.389974	-5.21793	1.81e-07	2.1e-06
FUNEC_02133.mRNA.1	15.9677	-2.03223	0.751886	-2.70284	0.00687495	0.0256213
FUNEC_12092.mRNA.1	20.7532	-2.0262	0.61145	-3.31377	0.000920487	0.0045725
FUNEC_06561.mRNA.1	22.7515	-2.02363	0.544266	-3.71809	0.000200736	0.00120291
FUNEC_17239.mRNA.2	42.4197	-2.01782	0.621587	-3.24624	0.0011694	0.00562908
FUNEC_11661.mRNA.1	16.228	-2.01687	0.794713	-2.53786	0.0111532	0.0384633
FUNEC_04578.mRNA.1	164.913	-2.01652	0.385183	-5.23521	1.65e-07	1.92e-06
FUNEC_15246.mRNA.1	33.9259	-2.01503	0.713954	-2.82236	0.00476718	0.0188996
FUNEC_16816.mRNA.2	113.415	-2.00944	0.593459	-3.38598	0.000709252	0.00364256
FUNEC_15575.mRNA.1	214.247	-2.00822	0.218521	-9.19008	3.93e-20	2.28e-18
FUNEC_12436.mRNA.2	70.743	-2.00195	0.441115	-4.53839	5.67e-06	4.91e-05
FUNEC_09605.mRNA.1	243.417	-2.00104	0.191925	-10.4262	1.88e-25	1.66e-23
FUNEC_02547.mRNA.1	178.771	-1.99795	0.370644	-5.39049	7.03e-08	8.8e-07
FUNEC_15594.mRNA.3	118.072	-1.99657	0.799461	-2.4974	0.0125108	0.0422282
FUNEC_15108.mRNA.6	16.5497	-1.98749	0.792859	-2.50674	0.012185	0.0413656
FUNEC_10550.mRNA.2	96.3213	-1.98024	0.259024	-7.645	2.09e-14	6.64e-13
FUNEC_02041.mRNA.1	25.9797	-1.97581	0.785317	-2.51594	0.0118715	0.0404432
FUNEC_02550.mRNA.1	91.5121	-1.97493	0.300366	-6.57509	4.86e-11	1.03e-09
FUNEC_06404.mRNA.1	33.7854	-1.97491	0.662193	-2.98239	0.00286012	0.0122152
FUNEC_15681.mRNA.1	141.949	-1.97353	0.359442	-5.49054	4.01e-08	5.26e-07
FUNEC_07637.mRNA.1	17.3386	-1.97352	0.569436	-3.46575	0.000528754	0.00281529
FUNEC_09243.mRNA.1	155.315	-1.97335	0.321485	-6.13822	8.35e-10	1.42e-08
FUNEC_13828.mRNA.3	111.31	-1.96844	0.640648	-3.07258	0.00212217	0.00945925
FUNEC_13036.mRNA.1	247.626	-1.96737	0.226492	-8.68626	3.75e-18	1.83e-16
FUNEC_00529.mRNA.1	117.456	-1.96599	0.43874	-4.48098	7.43e-06	6.31e-05
FUNEC_08209.mRNA.1	268.605	-1.96502	0.221983	-8.85215	8.59e-19	4.47e-17
FUNEC_13743.mRNA.1	149.725	-1.96357	0.400665	-4.90078	9.55e-07	9.72e-06
FUNEC_06820.mRNA.6	112.591	-1.95644	0.736239	-2.65735	0.00787582	0.0287254
FUNEC_10077.mRNA.6	24.2078	-1.95307	0.726965	-2.68661	0.00721812	0.0267161
FUNEC_09227.mRNA.3	37.8172	-1.94313	0.641969	-3.02682	0.0024714	0.0108112
FUNEC_03469.mRNA.17	66.8233	-1.94299	0.31533	-6.16177	7.19e-10	1.25e-08
FUNEC_13828.mRNA.1	3782.65	-1.94274	0.200615	-9.68392	3.53e-22	2.49e-20
FUNEC_07517.mRNA.4	94.3504	-1.94088	0.551848	-3.51706	0.000436354	0.00237514
FUNEC_03581.mRNA.1	46.8769	-1.93764	0.499008	-3.88298	0.000103184	0.00066881
FUNEC_07518.mRNA.1	17.588	-1.93539	0.59979	-3.22678	0.0012519	0.0059627
FUNEC_02389.mRNA.1	49.7897	-1.93364	0.368168	-5.25207	1.5e-07	1.76e-06
FUNEC_00300.mRNA.1	66.541	-1.92937	0.306109	-6.30288	2.92e-10	5.4e-09
FUNEC_06819.mRNA.1	31.0136	-1.92889	0.462093	-4.17423	2.99e-05	0.000217545
FUNEC_06753.mRNA.1	76.6562	-1.92743	0.406868	-4.73723	2.17e-06	2.05e-05
FUNEC_06794.mRNA.1	63.3337	-1.92697	0.413656	-4.65838	3.19e-06	2.91e-05
FUNEC_05491.mRNA.1	52.0303	-1.92681	0.574035	-3.35661	0.000789053	0.003997
FUNEC_13429.mRNA.1	72.2719	-1.92263	0.595462	-3.2288	0.0012431	0.00592924
FUNEC_10558.mRNA.1	545.004	-1.92259	0.289717	-6.63611	3.22e-11	7e-10
FUNEC_12436.mRNA.1	1391.68	-1.9198	0.387697	-4.95181	7.35e-07	7.64e-06
FUNEC_13258.mRNA.1	87.8405	-1.91401	0.312851	-6.11796	9.48e-10	1.61e-08
FUNEC_11519.mRNA.1	15.5707	-1.91377	0.591556	-3.23515	0.00121581	0.00581293
FUNEC_10834.mRNA.1	129.436	-1.91285	0.310995	-6.15076	7.71e-10	1.33e-08
FUNEC_10246.mRNA.1	26.2168	-1.90557	0.471859	-4.03843	5.38e-05	0.000371393
FUNEC_16850.mRNA.1	163.036	-1.90531	0.34378	-5.54225	2.99e-08	4e-07
FUNEC_17546.mRNA.3	192.453	-1.90312	0.353333	-5.38619	7.2e-08	9e-07
FUNEC_09063.mRNA.2	132.614	-1.90091	0.403966	-4.70561	2.53e-06	2.37e-05
FUNEC_07030.mRNA.1	2707.37	-1.89903	0.421459	-4.50585	6.61e-06	5.66e-05
FUNEC_08614.mRNA.2	221.107	-1.89777	0.466158	-4.07109	4.68e-05	0.000326803
FUNEC_06590.mRNA.1	120.666	-1.89698	0.543271	-3.49178	0.000479812	0.00257802
FUNEC_13113.mRNA.1	83.9636	-1.89678	0.437521	-4.33528	1.46e-05	0.000115769
FUNEC_14257.mRNA.1	583.857	-1.89662	0.330313	-5.74187	9.36e-09	1.36e-07
FUNEC_08086.mRNA.1	531.24	-1.89619	0.226548	-8.36991	5.77e-17	2.45e-15
FUNEC_17056.mRNA.5	51.3569	-1.8957	0.530851	-3.57105	0.000355549	0.00197781
FUNEC_14900.mRNA.1	357.393	-1.89559	0.293122	-6.46691	1e-10	2e-09
FUNEC_11703.mRNA.1	12.5446	-1.89542	0.696601	-2.72095	0.00650938	0.0244456
FUNEC_12630.mRNA.1	171.793	-1.89359	0.627501	-3.01766	0.00254734	0.0111021
FUNEC_02969.mRNA.2	100.891	-1.89159	0.371676	-5.08937	3.59e-07	3.95e-06
FUNEC_13122.mRNA.1	60.4261	-1.89049	0.468762	-4.03294	5.51e-05	0.000378776
FUNEC_05937.mRNA.2	42.4302	-1.89038	0.779242	-2.42592	0.0152696	0.0497571
FUNEC_03151.mRNA.1	33.5183	-1.88975	0.601515	-3.14166	0.00167995	0.00771674
FUNEC_03936.mRNA.1	3906.51	-1.88673	0.277864	-6.79013	1.12e-11	2.6e-10
FUNEC_00557.mRNA.1	854.551	-1.88511	0.244558	-7.70824	1.28e-14	4.13e-13
FUNEC_14971.mRNA.1	20.1734	-1.88401	0.549252	-3.43014	0.000603263	0.00316567
FUNEC_03878.mRNA.1	19.5985	-1.8834	0.583086	-3.23006	0.00123765	0.00590467
FUNEC_13498.mRNA.2	40.5229	-1.8823	0.738244	-2.5497	0.0107817	0.0374079
FUNEC_16323.mRNA.1	34.4572	-1.87499	0.638917	-2.93463	0.00333946	0.0139832
FUNEC_05757.mRNA.1	265.479	-1.87451	0.285297	-6.57036	5.02e-11	1.06e-09
FUNEC_15415.mRNA.1	561.748	-1.87284	0.576986	-3.24589	0.00117082	0.0056342
FUNEC_13893.mRNA.1	12.8141	-1.87107	0.700949	-2.66933	0.00760021	0.027847
FUNEC_05183.mRNA.2	30.6587	-1.87022	0.692721	-2.69982	0.00693767	0.0258262
FUNEC_07732.mRNA.1	1771.76	-1.86883	0.323049	-5.78499	7.25e-09	1.07e-07
FUNEC_16941.mRNA.1	16.3883	-1.86791	0.731662	-2.55297	0.0106809	0.0371097
FUNEC_10247.mRNA.1	495.97	-1.86078	0.280253	-6.63963	3.14e-11	6.85e-10
FUNEC_01057.mRNA.1	23.124	-1.85223	0.52644	-3.5184	0.000434154	0.00236445
FUNEC_01170.mRNA.2	27.8439	-1.8499	0.497267	-3.72013	0.000199123	0.00119396
FUNEC_03652.mRNA.1	66.0432	-1.8492	0.474007	-3.9012	9.57e-05	0.00062465
FUNEC_10281.mRNA.6	494.674	-1.8459	0.595401	-3.10027	0.00193346	0.00873086
FUNEC_15059.mRNA.1	253.966	-1.84567	0.272153	-6.78173	1.19e-11	2.74e-10
FUNEC_15165.mRNA.1	33.7683	-1.84016	0.53478	-3.44096	0.000579646	0.00305858
FUNEC_08703.mRNA.1	110.929	-1.83838	0.632906	-2.90467	0.00367641	0.0151642
FUNEC_11225.mRNA.1	380.896	-1.83717	0.330278	-5.56248	2.66e-08	3.6e-07
FUNEC_07590.mRNA.2	40.2499	-1.83705	0.589026	-3.1188	0.0018159	0.0082785
FUNEC_09682.mRNA.2	26.6596	-1.83592	0.696416	-2.63625	0.00838291	0.0302801
FUNEC_06101.mRNA.1	1594.29	-1.83526	0.432435	-4.24402	2.2e-05	0.000166023
FUNEC_02182.mRNA.3	96.5861	-1.83505	0.468717	-3.91505	9.04e-05	0.000593141
FUNEC_16319.mRNA.2	38.6982	-1.83487	0.659416	-2.78256	0.00539311	0.0209048
FUNEC_09853.mRNA.1	117.506	-1.83094	0.249467	-7.33941	2.15e-13	6.07e-12
FUNEC_01664.mRNA.1	54.9421	-1.83066	0.687181	-2.66402	0.0077214	0.0282314
FUNEC_11652.mRNA.2	46.9868	-1.82915	0.590648	-3.09685	0.00195592	0.00882433
FUNEC_00703.mRNA.3	301.084	-1.82823	0.482534	-3.78882	0.000151366	0.000935643
FUNEC_01220.mRNA.2	475.151	-1.82574	0.299523	-6.09551	1.09e-09	1.83e-08
FUNEC_00832.mRNA.1	62.4056	-1.82475	0.628779	-2.90204	0.00370736	0.0152666
FUNEC_07189.mRNA.1	60.8638	-1.82063	0.545826	-3.33554	0.000851334	0.00427516
FUNEC_07144.mRNA.3	90.0017	-1.82047	0.578127	-3.14891	0.0016388	0.00754852
FUNEC_00644.mRNA.1	35.2739	-1.81756	0.42634	-4.26317	2.02e-05	0.000154278
FUNEC_17269.mRNA.1	23.0763	-1.81569	0.524791	-3.45983	0.00054052	0.00287182
FUNEC_07792.mRNA.1	21.1457	-1.81536	0.58874	-3.08346	0.0020461	0.0091774
FUNEC_13180.mRNA.1	22.7044	-1.81302	0.606766	-2.98801	0.00280804	0.012039
FUNEC_09283.mRNA.7	28.7758	-1.81216	0.614889	-2.94714	0.00320732	0.0135191
FUNEC_05002.mRNA.3	106.845	-1.81159	0.419082	-4.32276	1.54e-05	0.00012177
FUNEC_14623.mRNA.1	85.3061	-1.81141	0.371447	-4.87663	1.08e-06	1.08e-05
FUNEC_07382.mRNA.1	516.407	-1.80968	0.14615	-12.3823	3.26e-35	5.67e-33
FUNEC_07733.mRNA.1	22.3581	-1.80774	0.534171	-3.38419	0.000713884	0.0036579
FUNEC_08472.mRNA.1	322.133	-1.80603	0.16223	-11.1325	8.71e-29	9.85e-27
FUNEC_02589.mRNA.1	69.8406	-1.80292	0.366151	-4.92397	8.48e-07	8.72e-06
FUNEC_03398.mRNA.1	283.384	-1.80261	0.371129	-4.85709	1.19e-06	1.18e-05
FUNEC_11043.mRNA.1	916.329	-1.80114	0.405566	-4.44105	8.95e-06	7.49e-05
FUNEC_02198.mRNA.1	107.572	-1.79987	0.28337	-6.35166	2.13e-10	4.04e-09
FUNEC_08645.mRNA.1	91.9638	-1.79748	0.656276	-2.7389	0.00616447	0.0233652
FUNEC_12114.mRNA.1	16.6114	-1.79655	0.555566	-3.23373	0.00122184	0.00584035
FUNEC_06207.mRNA.1	31.7557	-1.79534	0.611783	-2.9346	0.00333979	0.0139832
FUNEC_11869.mRNA.1	21.6076	-1.79338	0.62665	-2.86185	0.00421171	0.0170109
FUNEC_10256.mRNA.1	98.175	-1.7903	0.416716	-4.29622	1.74e-05	0.000135209
FUNEC_05200.mRNA.1	127.401	-1.7842	0.549458	-3.24719	0.0011655	0.00561261
FUNEC_06315.mRNA.3	36.375	-1.78358	0.489149	-3.64629	0.000266052	0.00154302
FUNEC_03469.mRNA.9	42.8367	-1.78333	0.672504	-2.65178	0.00800684	0.0291236
FUNEC_09415.mRNA.2	58.9596	-1.78262	0.435652	-4.09185	4.28e-05	0.000302143
FUNEC_11834.mRNA.1	361.587	-1.77926	0.172053	-10.3413	4.58e-25	3.99e-23
FUNEC_02565.mRNA.1	28.2342	-1.77907	0.520748	-3.41637	0.000634627	0.00330942
FUNEC_13907.mRNA.1	28.2342	-1.77907	0.520748	-3.41637	0.000634627	0.00330942
FUNEC_12004.mRNA.3	105.069	-1.7781	0.298935	-5.9481	2.71e-09	4.26e-08
FUNEC_09560.mRNA.1	35.9472	-1.77667	0.629462	-2.82252	0.00476481	0.018894
FUNEC_16795.mRNA.1	239.708	-1.77385	0.188543	-9.40822	5.05e-21	3.25e-19
FUNEC_03763.mRNA.1	104.739	-1.77203	0.237421	-7.46365	8.42e-14	2.46e-12
FUNEC_07268.mRNA.1	13.9808	-1.76939	0.729719	-2.42475	0.0153188	0.0498722
FUNEC_01824.mRNA.1	180.017	-1.76923	0.278601	-6.3504	2.15e-10	4.07e-09
FUNEC_07809.mRNA.1	385.76	-1.76663	0.157332	-11.2287	2.95e-29	3.53e-27
FUNEC_09407.mRNA.6	117.295	-1.76546	0.628568	-2.80869	0.00497431	0.0195888
FUNEC_17483.mRNA.1	192.153	-1.76188	0.269358	-6.54104	6.11e-11	1.26e-09
FUNEC_14442.mRNA.2	26.3473	-1.76177	0.648658	-2.71603	0.00660706	0.0247752
FUNEC_16356.mRNA.1	2690.84	-1.76048	0.140902	-12.4943	8.02e-36	1.42e-33
FUNEC_06195.mRNA.2	71.3723	-1.76034	0.403021	-4.36785	1.25e-05	0.000101562
FUNEC_08165.mRNA.1	54.4816	-1.75946	0.359994	-4.88747	1.02e-06	1.03e-05
FUNEC_16506.mRNA.1	78.6738	-1.75936	0.379219	-4.63942	3.49e-06	3.17e-05
FUNEC_02111.mRNA.1	22.0712	-1.75668	0.528524	-3.32374	0.00088818	0.00443293
FUNEC_14395.mRNA.1	398.235	-1.75581	0.205288	-8.55293	1.2e-17	5.51e-16
FUNEC_10877.mRNA.1	72.7204	-1.74909	0.597138	-2.92912	0.00339927	0.0142025
FUNEC_01127.mRNA.4	18.7424	-1.74823	0.666906	-2.62141	0.00875667	0.0314057
FUNEC_09882.mRNA.1	114.161	-1.74642	0.502144	-3.47792	0.000505316	0.00270272
FUNEC_12310.mRNA.2	1157.16	-1.74422	0.235331	-7.41178	1.25e-13	3.6e-12
FUNEC_09013.mRNA.1	443.807	-1.74309	0.306618	-5.6849	1.31e-08	1.87e-07
FUNEC_03835.mRNA.1	2401.41	-1.74278	0.25535	-6.82504	8.79e-12	2.06e-10
FUNEC_14651.mRNA.1	17.357	-1.74277	0.69761	-2.4982	0.0124827	0.0421406
FUNEC_01382.mRNA.1	67.3832	-1.74274	0.551607	-3.15939	0.00158099	0.00731899
FUNEC_05849.mRNA.2	48.4385	-1.74168	0.653359	-2.66574	0.00768192	0.0281052
FUNEC_07395.mRNA.1	171.41	-1.73933	0.296368	-5.8688	4.39e-09	6.68e-08
FUNEC_08711.mRNA.1	96.6775	-1.73842	0.323511	-5.3736	7.72e-08	9.54e-07
FUNEC_06153.mRNA.1	18.5353	-1.73415	0.701693	-2.47139	0.0134591	0.0448936
FUNEC_00213.mRNA.1	164.602	-1.73321	0.480209	-3.60927	0.000307054	0.00174988
FUNEC_07431.mRNA.1	72.6393	-1.73272	0.28881	-5.99951	1.98e-09	3.19e-08
FUNEC_10029.mRNA.1	122.28	-1.73254	0.305849	-5.66468	1.47e-08	2.09e-07
FUNEC_00379.mRNA.1	336.596	-1.73217	0.235381	-7.35898	1.85e-13	5.28e-12
FUNEC_05357.mRNA.1	133.369	-1.73188	0.281274	-6.15726	7.4e-10	1.28e-08
FUNEC_13055.mRNA.1	43.6187	-1.72891	0.405671	-4.26185	2.03e-05	0.000155072
FUNEC_15894.mRNA.1	16.6398	-1.72788	0.631418	-2.7365	0.0062096	0.0234921
FUNEC_10472.mRNA.1	16.3283	-1.72741	0.659003	-2.62125	0.00876078	0.0314087
FUNEC_09376.mRNA.2	66.8294	-1.72645	0.634813	-2.71962	0.00653579	0.0245356
FUNEC_06051.mRNA.1	1901.79	-1.72519	0.191861	-8.9919	2.43e-19	1.32e-17
FUNEC_13145.mRNA.1	15.526	-1.72384	0.704989	-2.4452	0.014477	0.0477061
FUNEC_00704.mRNA.1	91.771	-1.72344	0.34669	-4.97111	6.66e-07	6.97e-06
FUNEC_16493.mRNA.1	108.917	-1.71853	0.28101	-6.11553	9.62e-10	1.63e-08
FUNEC_03196.mRNA.1	43.848	-1.71538	0.66557	-2.57731	0.00995738	0.0350153
FUNEC_16919.mRNA.1	144.45	-1.71383	0.454325	-3.77227	0.000161771	0.000992604
FUNEC_16967.mRNA.1	16.5051	-1.71045	0.686581	-2.49126	0.012729	0.0428346
FUNEC_10051.mRNA.1	207.452	-1.70851	0.299366	-5.70709	1.15e-08	1.65e-07
FUNEC_06718.mRNA.3	142.766	-1.70836	0.574661	-2.97281	0.00295091	0.0125387
FUNEC_10910.mRNA.1	77.292	-1.70533	0.509635	-3.34617	0.000819347	0.00413267
FUNEC_11154.mRNA.1	240.993	-1.70058	0.192053	-8.85474	8.39e-19	4.38e-17
FUNEC_06493.mRNA.2	24.9938	-1.70045	0.590335	-2.88048	0.00397065	0.0161678
FUNEC_01475.mRNA.4	32.441	-1.69793	0.506767	-3.35051	0.000806628	0.00407571
FUNEC_04732.mRNA.1	890.946	-1.69688	0.309453	-5.48348	4.17e-08	5.45e-07
FUNEC_01618.mRNA.1	1410.63	-1.69626	0.276826	-6.12753	8.93e-10	1.52e-08
FUNEC_01667.mRNA.1	43.2918	-1.69406	0.604075	-2.80438	0.00504128	0.0198175
FUNEC_04612.mRNA.6	212.619	-1.69377	0.326408	-5.18912	2.11e-07	2.43e-06
FUNEC_11240.mRNA.1	250.197	-1.68975	0.198127	-8.52861	1.48e-17	6.75e-16
FUNEC_07930.mRNA.1	365.488	-1.68957	0.31888	-5.29844	1.17e-07	1.4e-06
FUNEC_03475.mRNA.1	19.5124	-1.68848	0.578223	-2.92012	0.00349898	0.0145493
FUNEC_10034.mRNA.10	54.0739	-1.68681	0.613304	-2.75036	0.00595297	0.0227141
FUNEC_02170.mRNA.1	15.173	-1.68479	0.658153	-2.55988	0.0104709	0.0364941
FUNEC_01915.mRNA.1	15.9685	-1.68441	0.656094	-2.56732	0.0102487	0.0358946
FUNEC_16120.mRNA.3	48.2151	-1.68406	0.540599	-3.11517	0.00183839	0.00836386
FUNEC_11665.mRNA.1	236.944	-1.67857	0.187384	-8.95789	3.31e-19	1.78e-17
FUNEC_08696.mRNA.1	88.2333	-1.6769	0.286121	-5.86081	4.61e-09	6.99e-08
FUNEC_07302.mRNA.1	15.9742	-1.67385	0.617285	-2.71164	0.00669522	0.0250589
FUNEC_10857.mRNA.3	60.6673	-1.67311	0.556296	-3.00759	0.00263332	0.0114122
FUNEC_15117.mRNA.1	320.626	-1.67297	0.270187	-6.19192	5.94e-10	1.04e-08
FUNEC_09415.mRNA.1	858.129	-1.6719	0.165893	-10.0782	6.9e-24	5.54e-22
FUNEC_14341.mRNA.2	50.4805	-1.67097	0.442448	-3.77666	0.000158947	0.000977542
FUNEC_07870.mRNA.1	73.1764	-1.67079	0.559267	-2.98746	0.00281305	0.0120579
FUNEC_11070.mRNA.2	91.5692	-1.67004	0.623298	-2.67935	0.0073765	0.0272193
FUNEC_13508.mRNA.1	5646.1	-1.66908	0.205513	-8.12156	4.6e-16	1.77e-14
FUNEC_10228.mRNA.2	35.9971	-1.66892	0.66761	-2.49984	0.0124249	0.0419914
FUNEC_13572.mRNA.1	18.2107	-1.66823	0.681575	-2.44762	0.0143805	0.0474503
FUNEC_13828.mRNA.2	114.648	-1.66535	0.58997	-2.82277	0.00476106	0.0188866
FUNEC_00946.mRNA.1	91.1941	-1.66497	0.269307	-6.18244	6.31e-10	1.1e-08
FUNEC_09661.mRNA.1	680.926	-1.66479	0.198281	-8.39612	4.61e-17	2e-15
FUNEC_09001.mRNA.1	214.348	-1.66205	0.229279	-7.24904	4.2e-13	1.15e-11
FUNEC_13003.mRNA.1	138.281	-1.66155	0.353419	-4.70136	2.58e-06	2.41e-05
FUNEC_15934.mRNA.2	1618.23	-1.66067	0.19976	-8.31335	9.3e-17	3.84e-15
FUNEC_17495.mRNA.1	76.6601	-1.65794	0.308072	-5.38166	7.38e-08	9.19e-07
FUNEC_03542.mRNA.1	71.3255	-1.65665	0.383578	-4.31896	1.57e-05	0.000123593
FUNEC_14295.mRNA.2	740.74	-1.65599	0.118974	-13.9189	4.86e-44	1.16e-41
FUNEC_00337.mRNA.1	228.217	-1.65416	0.42546	-3.88792	0.000101108	0.0006562
FUNEC_13485.mRNA.3	45.222	-1.65266	0.445349	-3.71093	0.000206503	0.00123378
FUNEC_11170.mRNA.2	354.847	-1.65241	0.447655	-3.69125	0.000223152	0.00132337
FUNEC_15406.mRNA.1	27.8556	-1.65167	0.616448	-2.67934	0.00737669	0.0272193
FUNEC_01673.mRNA.1	257.916	-1.64646	0.191686	-8.58935	8.75e-18	4.08e-16
FUNEC_14076.mRNA.2	42.0206	-1.6441	0.490475	-3.35206	0.00080213	0.00405708
FUNEC_00492.mRNA.1	42.1995	-1.64395	0.414558	-3.96556	7.32e-05	0.000490013
FUNEC_08065.mRNA.2	45.7016	-1.64366	0.542076	-3.03217	0.00242806	0.0106365
FUNEC_09097.mRNA.1	33.1667	-1.64294	0.541345	-3.03493	0.00240594	0.0105502
FUNEC_10057.mRNA.1	145.237	-1.64272	0.306179	-5.36522	8.09e-08	9.97e-07
FUNEC_10626.mRNA.2	214.345	-1.64211	0.478762	-3.42991	0.000603792	0.00316761
FUNEC_15105.mRNA.1	86.645	-1.63854	0.295127	-5.55199	2.82e-08	3.81e-07
FUNEC_07596.mRNA.1	177.091	-1.63795	0.297399	-5.5076	3.64e-08	4.81e-07
FUNEC_14457.mRNA.1	8795.3	-1.63745	0.236179	-6.93308	4.12e-12	1e-10
FUNEC_13286.mRNA.1	149.58	-1.63557	0.252061	-6.48878	8.65e-11	1.75e-09
FUNEC_02318.mRNA.1	363.058	-1.63521	0.286904	-5.6995	1.2e-08	1.72e-07
FUNEC_12100.mRNA.3	142.444	-1.63322	0.430921	-3.79007	0.000150604	0.000931503
FUNEC_07346.mRNA.1	380.269	-1.63126	0.201246	-8.10578	5.24e-16	1.99e-14
FUNEC_12253.mRNA.2	134.88	-1.63012	0.336766	-4.84052	1.3e-06	1.28e-05
FUNEC_12095.mRNA.1	83.85	-1.62874	0.32459	-5.01784	5.23e-07	5.55e-06
FUNEC_11247.mRNA.3	329.236	-1.6275	0.370106	-4.39739	1.1e-05	8.98e-05
FUNEC_07741.mRNA.1	59.497	-1.61988	0.341267	-4.74667	2.07e-06	1.96e-05
FUNEC_04549.mRNA.1	65.0456	-1.617	0.328292	-4.9255	8.41e-07	8.66e-06
FUNEC_08362.mRNA.2	80.0162	-1.61333	0.50345	-3.20455	0.00135274	0.00638523
FUNEC_15594.mRNA.1	1654.94	-1.61157	0.36145	-4.45861	8.25e-06	6.97e-05
FUNEC_03351.mRNA.2	62.9282	-1.609	0.660046	-2.43771	0.0147808	0.048428
FUNEC_01424.mRNA.2	271.74	-1.60098	0.246114	-6.50502	7.77e-11	1.58e-09
FUNEC_06976.mRNA.2	202.76	-1.60007	0.39657	-4.03476	5.47e-05	0.000376465
FUNEC_04257.mRNA.1	133.151	-1.59987	0.308716	-5.18231	2.19e-07	2.52e-06
FUNEC_02254.mRNA.1	95.8125	-1.59901	0.288241	-5.54746	2.9e-08	3.9e-07
FUNEC_06696.mRNA.15	136.903	-1.59892	0.466072	-3.43064	0.000602165	0.00316074
FUNEC_01164.mRNA.2	20.3603	-1.59673	0.59897	-2.6658	0.00768061	0.0281052
FUNEC_06291.mRNA.1	2769.57	-1.5933	0.523353	-3.04441	0.00233139	0.0102728
FUNEC_12070.mRNA.1	1012.74	-1.59312	0.342217	-4.65528	3.24e-06	2.95e-05
FUNEC_06696.mRNA.4	123.563	-1.59307	0.564784	-2.82067	0.0047923	0.018988
FUNEC_14562.mRNA.1	86.382	-1.59293	0.359286	-4.43362	9.27e-06	7.72e-05
FUNEC_14495.mRNA.1	66.1107	-1.5918	0.489783	-3.25001	0.00115402	0.00556807
FUNEC_01386.mRNA.1	2619.23	-1.58867	0.348696	-4.55603	5.21e-06	4.56e-05
FUNEC_12386.mRNA.4	142.35	-1.5834	0.448005	-3.53433	0.000408804	0.00224411
FUNEC_06746.mRNA.2	40.6581	-1.57948	0.594955	-2.65479	0.00793581	0.0289336
FUNEC_00380.mRNA.1	304.123	-1.57824	0.172917	-9.12715	7.03e-20	4.03e-18
FUNEC_14224.mRNA.1	99.4116	-1.57722	0.303287	-5.20041	1.99e-07	2.29e-06
FUNEC_16353.mRNA.1	95.469	-1.57715	0.288283	-5.47084	4.48e-08	5.81e-07
FUNEC_04742.mRNA.1	175.138	-1.57686	0.264683	-5.95752	2.56e-09	4.03e-08
FUNEC_01858.mRNA.1	341.649	-1.57578	0.281394	-5.59991	2.14e-08	2.95e-07
FUNEC_02916.mRNA.1	162.837	-1.57347	0.323912	-4.85769	1.19e-06	1.18e-05
FUNEC_08666.mRNA.2	132.845	-1.57122	0.376835	-4.16951	3.05e-05	0.000221619
FUNEC_00223.mRNA.1	62.6365	-1.57099	0.555668	-2.8272	0.00469564	0.0186604
FUNEC_10171.mRNA.3	517.592	-1.57065	0.221219	-7.1	1.25e-12	3.24e-11
FUNEC_06783.mRNA.1	40.3023	-1.56815	0.486581	-3.22279	0.0012695	0.00603357
FUNEC_07562.mRNA.1	77.9709	-1.56741	0.371671	-4.2172	2.47e-05	0.000184334
FUNEC_07185.mRNA.1	28.1777	-1.56722	0.504675	-3.10541	0.00190017	0.00860693
FUNEC_14076.mRNA.3	769.627	-1.56448	0.24063	-6.50159	7.95e-11	1.61e-09
FUNEC_10386.mRNA.1	436.441	-1.56374	0.185903	-8.41155	4.05e-17	1.76e-15
FUNEC_06110.mRNA.1	308.792	-1.56367	0.389261	-4.01701	5.89e-05	0.000402365
FUNEC_06717.mRNA.1	150.829	-1.56355	0.518105	-3.01782	0.00254601	0.0110987
FUNEC_03547.mRNA.2	30.2763	-1.56288	0.597762	-2.61455	0.00893462	0.0319237
FUNEC_09041.mRNA.2	58.4505	-1.56199	0.363984	-4.29136	1.78e-05	0.000137828
FUNEC_11482.mRNA.3	57.5564	-1.55956	0.561022	-2.77986	0.00543821	0.021061
FUNEC_01670.mRNA.1	162.157	-1.55897	0.35144	-4.43595	9.17e-06	7.66e-05
FUNEC_12617.mRNA.1	292.717	-1.55752	0.264225	-5.89468	3.75e-09	5.77e-08
FUNEC_12580.mRNA.1	74.9667	-1.55689	0.536623	-2.90128	0.00371642	0.0152976
FUNEC_11576.mRNA.1	290.776	-1.55689	0.415991	-3.7426	0.000182127	0.0011033
FUNEC_04657.mRNA.2	101.57	-1.55681	0.504565	-3.08544	0.00203251	0.00912465
FUNEC_16595.mRNA.1	212.976	-1.55617	0.259142	-6.00509	1.91e-09	3.1e-08
FUNEC_05844.mRNA.1	637.978	-1.55583	0.224363	-6.93441	4.08e-12	9.97e-11
FUNEC_03419.mRNA.4	819.279	-1.55184	0.496087	-3.12816	0.00175904	0.00804496
FUNEC_04016.mRNA.1	336.61	-1.55029	0.219501	-7.06279	1.63e-12	4.2e-11
FUNEC_01725.mRNA.1	161.018	-1.55022	0.379605	-4.08378	4.43e-05	0.00031184
FUNEC_06670.mRNA.1	419.207	-1.54822	0.321488	-4.81579	1.47e-06	1.42e-05
FUNEC_06051.mRNA.2	99.4343	-1.5472	0.522093	-2.96345	0.00304207	0.0128868
FUNEC_14498.mRNA.1	36.1058	-1.5469	0.418537	-3.69597	0.000219051	0.00130059
FUNEC_04385.mRNA.1	124.607	-1.54416	0.375139	-4.11624	3.85e-05	0.000275192
FUNEC_17325.mRNA.1	20.0501	-1.54373	0.565719	-2.72879	0.00635679	0.023967
FUNEC_04910.mRNA.1	149.914	-1.54297	0.203997	-7.56371	3.92e-14	1.2e-12
FUNEC_11538.mRNA.5	195.991	-1.54008	0.427479	-3.60271	0.000314917	0.00178757
FUNEC_11207.mRNA.1	142.461	-1.53953	0.428938	-3.58916	0.00033174	0.00186822
FUNEC_08801.mRNA.1	151.21	-1.53899	0.208417	-7.38421	1.53e-13	4.4e-12
FUNEC_02519.mRNA.1	23.7098	-1.53883	0.496397	-3.09999	0.00193527	0.00873512
FUNEC_07382.mRNA.2	58.7885	-1.53752	0.595107	-2.58361	0.00977735	0.0344792
FUNEC_13486.mRNA.1	365.099	-1.5369	0.204301	-7.52273	5.36e-14	1.63e-12
FUNEC_02032.mRNA.1	121.404	-1.53664	0.309897	-4.95855	7.1e-07	7.41e-06
FUNEC_05872.mRNA.1	39.8987	-1.53602	0.575393	-2.66951	0.00759614	0.0278372
FUNEC_00275.mRNA.1	111.506	-1.53475	0.267115	-5.74567	9.16e-09	1.34e-07
FUNEC_14744.mRNA.1	32.8275	-1.5321	0.526821	-2.9082	0.0036352	0.0150158
FUNEC_16475.mRNA.1	281.68	-1.53187	0.336553	-4.55164	5.32e-06	4.65e-05
FUNEC_05535.mRNA.3	102.468	-1.53125	0.500168	-3.06148	0.00220248	0.00978327
FUNEC_05187.mRNA.1	21.7173	-1.53039	0.558643	-2.73948	0.00615365	0.023333
FUNEC_07514.mRNA.1	24.7809	-1.53001	0.538361	-2.84198	0.00448349	0.0179169
FUNEC_16189.mRNA.1	37.1682	-1.52862	0.609747	-2.50697	0.012177	0.0413457
FUNEC_06756.mRNA.3	50.1729	-1.52684	0.395498	-3.86055	0.000113131	0.000724828
FUNEC_00408.mRNA.3	250.042	-1.52582	0.276304	-5.52225	3.35e-08	4.46e-07
FUNEC_03584.mRNA.1	32.2327	-1.52542	0.539811	-2.82584	0.00471563	0.0187212
FUNEC_08721.mRNA.1	56.9717	-1.52517	0.317672	-4.80108	1.58e-06	1.52e-05
FUNEC_06420.mRNA.1	49.0641	-1.52442	0.419258	-3.636	0.000276906	0.00159949
FUNEC_14283.mRNA.1	2460.63	-1.52421	0.21141	-7.20972	5.61e-13	1.51e-11
FUNEC_17016.mRNA.1	81.875	-1.52375	0.387189	-3.93543	8.3e-05	0.000548607
FUNEC_07670.mRNA.1	28.8369	-1.52189	0.415652	-3.66144	0.0002508	0.00146476
FUNEC_04276.mRNA.1	246.987	-1.5204	0.406734	-3.73807	0.000185441	0.00112031
FUNEC_08234.mRNA.5	99.4255	-1.52002	0.600668	-2.53055	0.0113884	0.0391531
FUNEC_15847.mRNA.1	290.328	-1.51966	0.539423	-2.8172	0.0048445	0.0191682
FUNEC_06957.mRNA.1	383.535	-1.51746	0.190194	-7.97848	1.48e-15	5.29e-14
FUNEC_04874.mRNA.1	69.2244	-1.51714	0.505443	-3.00161	0.00268552	0.0115982
FUNEC_00028.mRNA.2	126.847	-1.51647	0.206608	-7.33983	2.14e-13	6.06e-12
FUNEC_16577.mRNA.1	64.7549	-1.51321	0.328765	-4.60272	4.17e-06	3.72e-05
FUNEC_00961.mRNA.1	45.1768	-1.51142	0.547078	-2.76272	0.00573226	0.0219952
FUNEC_07284.mRNA.1	638.835	-1.51068	0.136467	-11.0699	1.76e-28	1.93e-26
FUNEC_03039.mRNA.1	458.488	-1.50973	0.187247	-8.06276	7.46e-16	2.78e-14
FUNEC_11442.mRNA.1	318.252	-1.50917	0.170595	-8.84651	9.03e-19	4.69e-17
FUNEC_09707.mRNA.2	651.319	-1.50636	0.477696	-3.15339	0.00161386	0.00745155
FUNEC_08943.mRNA.1	169.135	-1.50608	0.405001	-3.7187	0.000200249	0.00120035
FUNEC_14348.mRNA.5	19.9743	-1.50604	0.609736	-2.46999	0.0135116	0.0450289
FUNEC_04288.mRNA.1	53.2661	-1.5051	0.546526	-2.75394	0.00588829	0.0224994
FUNEC_08969.mRNA.2	23.3567	-1.50495	0.596451	-2.52318	0.0116299	0.0398053
FUNEC_15446.mRNA.1	56.5296	-1.50468	0.569477	-2.64222	0.00823649	0.029818
FUNEC_06415.mRNA.1	224.337	-1.50358	0.299271	-5.02414	5.06e-07	5.4e-06
FUNEC_14995.mRNA.1	32.7784	-1.50065	0.44955	-3.33811	0.000843505	0.00424276
FUNEC_05497.mRNA.1	327.127	-1.50054	0.219188	-6.8459	7.6e-12	1.79e-10
FUNEC_13460.mRNA.1	131.23	-1.49849	0.283443	-5.28674	1.25e-07	1.49e-06
FUNEC_14426.mRNA.1	99.267	-1.49624	0.569637	-2.62666	0.00862276	0.0310255
FUNEC_06704.mRNA.3	459.072	-1.49502	0.344143	-4.34418	1.4e-05	0.000111842
FUNEC_14076.mRNA.1	876.851	-1.4945	0.181084	-8.25304	1.54e-16	6.27e-15
FUNEC_06160.mRNA.1	29.0569	-1.49386	0.472624	-3.16079	0.00157343	0.00728934
FUNEC_00835.mRNA.1	17.2738	-1.49247	0.535816	-2.78542	0.0053458	0.0207667
FUNEC_11225.mRNA.2	1023.19	-1.49089	0.154483	-9.65085	4.88e-22	3.38e-20
FUNEC_16985.mRNA.4	389.903	-1.48871	0.531634	-2.80026	0.00510609	0.0200408
FUNEC_08024.mRNA.1	19.5029	-1.48735	0.558877	-2.66131	0.00778365	0.0284151
FUNEC_15670.mRNA.1	27.9021	-1.48575	0.442832	-3.35512	0.000793319	0.00401658
FUNEC_04060.mRNA.1	197.634	-1.48251	0.352085	-4.21067	2.55e-05	0.00018897
FUNEC_02330.mRNA.2	237.707	-1.48203	0.291143	-5.09037	3.57e-07	3.94e-06
FUNEC_00217.mRNA.1	231.291	-1.48156	0.185668	-7.97963	1.47e-15	5.25e-14
FUNEC_16489.mRNA.1	144.744	-1.48118	0.374335	-3.95683	7.6e-05	0.000506228
FUNEC_14580.mRNA.1	90.6341	-1.48092	0.570655	-2.59512	0.00945567	0.033522
FUNEC_08688.mRNA.1	220.18	-1.48052	0.261893	-5.65314	1.58e-08	2.22e-07
FUNEC_01879.mRNA.2	88.2238	-1.48013	0.411489	-3.59702	0.000321885	0.00182042
FUNEC_12152.mRNA.1	21.2002	-1.47904	0.57096	-2.59045	0.00958511	0.0339208
FUNEC_04073.mRNA.1	104.575	-1.47729	0.414002	-3.56831	0.000359288	0.00199805
FUNEC_09063.mRNA.1	1545.08	-1.47691	0.137488	-10.7421	6.46e-27	6.33e-25
FUNEC_08356.mRNA.1	364.587	-1.47449	0.275485	-5.35234	8.68e-08	1.07e-06
FUNEC_11463.mRNA.4	451.929	-1.47436	0.47856	-3.08082	0.00206434	0.00923643
FUNEC_08633.mRNA.1	90.9544	-1.47432	0.397717	-3.70696	0.000209759	0.00125187
FUNEC_06370.mRNA.1	193.926	-1.47413	0.308394	-4.78002	1.75e-06	1.68e-05
FUNEC_03070.mRNA.1	351.2	-1.47364	0.223591	-6.59075	4.38e-11	9.35e-10
FUNEC_00169.mRNA.1	195.174	-1.47359	0.2295	-6.42087	1.35e-10	2.65e-09
FUNEC_05122.mRNA.1	118.517	-1.4732	0.261933	-5.62435	1.86e-08	2.59e-07
FUNEC_02239.mRNA.1	772.857	-1.47287	0.308025	-4.78164	1.74e-06	1.67e-05
FUNEC_04650.mRNA.1	42.0793	-1.47135	0.516471	-2.84885	0.00438774	0.0176046
FUNEC_07682.mRNA.1	855.345	-1.47048	0.0997986	-14.7344	3.87e-49	1.21e-46
FUNEC_01536.mRNA.1	258.741	-1.46998	0.26281	-5.59333	2.23e-08	3.05e-07
FUNEC_08064.mRNA.1	250.914	-1.46982	0.226538	-6.48821	8.69e-11	1.75e-09
FUNEC_14284.mRNA.1	185.1	-1.46915	0.228891	-6.41856	1.38e-10	2.69e-09
FUNEC_01986.mRNA.2	68.0133	-1.46877	0.541331	-2.71326	0.00666256	0.0249506
FUNEC_11241.mRNA.3	70.2294	-1.46759	0.603731	-2.43087	0.0150627	0.0491743
FUNEC_15625.mRNA.1	1387.82	-1.46757	0.365231	-4.01819	5.86e-05	0.000400643
FUNEC_09840.mRNA.2	48.188	-1.46753	0.44716	-3.28188	0.00103116	0.00504217
FUNEC_04196.mRNA.2	110.684	-1.46216	0.491267	-2.97632	0.00291734	0.0124145
FUNEC_02172.mRNA.1	304.078	-1.4615	0.306852	-4.76288	1.91e-06	1.82e-05
FUNEC_10161.mRNA.2	354.785	-1.46039	0.204066	-7.15647	8.28e-13	2.19e-11
FUNEC_13116.mRNA.1	35.9934	-1.46012	0.515244	-2.83383	0.00459933	0.018314
FUNEC_10639.mRNA.1	533.055	-1.45918	0.219696	-6.6418	3.1e-11	6.78e-10
FUNEC_10616.mRNA.1	454.438	-1.45763	0.394638	-3.69359	0.000221106	0.00131201
FUNEC_08445.mRNA.1	56.3625	-1.45545	0.388268	-3.74857	0.000177845	0.00107899
FUNEC_13262.mRNA.1	144.454	-1.45521	0.403605	-3.60554	0.00031151	0.00177276
FUNEC_12938.mRNA.1	36.0876	-1.45324	0.468757	-3.1002	0.00193389	0.00873086
FUNEC_11163.mRNA.1	1322.25	-1.45317	0.226994	-6.40179	1.54e-10	2.97e-09
FUNEC_07977.mRNA.1	152.784	-1.45277	0.3276	-4.43458	9.23e-06	7.7e-05
FUNEC_05192.mRNA.2	38.4476	-1.45162	0.435744	-3.33135	0.000864245	0.00432966
FUNEC_06143.mRNA.2	77.5941	-1.45109	0.585315	-2.47916	0.0131691	0.0441004
FUNEC_04459.mRNA.1	1096.69	-1.45034	0.173063	-8.38041	5.27e-17	2.26e-15
FUNEC_08440.mRNA.1	1555.68	-1.4497	0.171046	-8.4755	2.34e-17	1.04e-15
FUNEC_06976.mRNA.3	165.353	-1.44911	0.448502	-3.231	0.00123359	0.0058881
FUNEC_00333.mRNA.1	208.154	-1.44859	0.383864	-3.7737	0.000160845	0.000987525
FUNEC_03361.mRNA.1	22.1295	-1.44843	0.562904	-2.57314	0.0100781	0.0353962
FUNEC_06525.mRNA.2	928.873	-1.44793	0.282852	-5.11903	3.07e-07	3.44e-06
FUNEC_05646.mRNA.1	261.614	-1.44517	0.197582	-7.31427	2.59e-13	7.27e-12
FUNEC_06145.mRNA.1	108.586	-1.44462	0.296988	-4.86423	1.15e-06	1.14e-05
FUNEC_09328.mRNA.1	56.4937	-1.44344	0.527038	-2.73879	0.00616666	0.0233691
FUNEC_01860.mRNA.1	1047.68	-1.44279	0.274176	-5.26227	1.42e-07	1.67e-06
FUNEC_11129.mRNA.1	67.3575	-1.4425	0.319539	-4.5143	6.35e-06	5.47e-05
FUNEC_13430.mRNA.1	172.909	-1.44237	0.252394	-5.71474	1.1e-08	1.58e-07
FUNEC_13118.mRNA.1	748.967	-1.44063	0.38261	-3.76526	0.000166377	0.00101805
FUNEC_00869.mRNA.1	82.1056	-1.43998	0.326182	-4.41465	1.01e-05	8.35e-05
FUNEC_09609.mRNA.1	452.29	-1.43878	0.28107	-5.11893	3.07e-07	3.44e-06
FUNEC_15226.mRNA.2	651.887	-1.43817	0.399173	-3.60288	0.000314714	0.00178692
FUNEC_17182.mRNA.1	315.38	-1.43682	0.245435	-5.85419	4.79e-09	7.23e-08
FUNEC_09883.mRNA.3	239.573	-1.43663	0.259984	-5.52584	3.28e-08	4.38e-07
FUNEC_08926.mRNA.1	145.011	-1.43196	0.275474	-5.19816	2.01e-07	2.32e-06
FUNEC_02363.mRNA.1	30.8213	-1.43146	0.521277	-2.74606	0.00603158	0.0229615
FUNEC_13756.mRNA.1	30.8213	-1.43146	0.521277	-2.74606	0.00603158	0.0229615
FUNEC_12431.mRNA.3	234.237	-1.43131	0.304946	-4.69365	2.68e-06	2.49e-05
FUNEC_13083.mRNA.3	93.0117	-1.43108	0.549761	-2.60309	0.00923865	0.0328458
FUNEC_10034.mRNA.2	602.745	-1.42939	0.222338	-6.42888	1.29e-10	2.52e-09
FUNEC_17069.mRNA.2	141.44	-1.42903	0.387155	-3.6911	0.000223286	0.00132377
FUNEC_11901.mRNA.1	245.205	-1.42809	0.257337	-5.54949	2.86e-08	3.86e-07
FUNEC_06696.mRNA.1	1751.08	-1.42801	0.243895	-5.85501	4.77e-09	7.21e-08
FUNEC_03612.mRNA.1	302.415	-1.42748	0.213037	-6.70061	2.08e-11	4.67e-10
FUNEC_00580.mRNA.1	219.153	-1.42726	0.314884	-4.53265	5.82e-06	5.04e-05
FUNEC_07017.mRNA.1	79.1559	-1.42723	0.46189	-3.08997	0.00200174	0.00900871
FUNEC_01339.mRNA.1	102.785	-1.42696	0.468391	-3.04651	0.00231516	0.0102095
FUNEC_10357.mRNA.1	67.5506	-1.42656	0.309899	-4.60332	4.16e-06	3.71e-05
FUNEC_03979.mRNA.3	447.556	-1.42648	0.254506	-5.6049	2.08e-08	2.87e-07
FUNEC_12209.mRNA.1	56.0176	-1.426	0.345142	-4.13164	3.6e-05	0.00025859
FUNEC_00394.mRNA.1	35.9058	-1.4249	0.491761	-2.89755	0.00376084	0.0154559
FUNEC_06989.mRNA.3	240.271	-1.42419	0.266164	-5.35078	8.76e-08	1.08e-06
FUNEC_14420.mRNA.2	47.0979	-1.42387	0.372123	-3.82635	0.000130056	0.000818846
FUNEC_02748.mRNA.1	260.527	-1.42381	0.258877	-5.49994	3.8e-08	5.01e-07
FUNEC_00342.mRNA.1	301.989	-1.42349	0.568765	-2.50277	0.0123224	0.0417402
FUNEC_13677.mRNA.1	712.918	-1.42218	0.135296	-10.5117	7.63e-26	7.07e-24
FUNEC_06032.mRNA.1	20.516	-1.42218	0.54897	-2.59063	0.00957999	0.0339087
FUNEC_10703.mRNA.1	100.786	-1.42101	0.227682	-6.24121	4.34e-10	7.72e-09
FUNEC_09425.mRNA.1	2230.8	-1.42027	0.563753	-2.51931	0.0117587	0.0401295
FUNEC_09990.mRNA.1	35.7837	-1.41969	0.475517	-2.98557	0.00283054	0.0121199
FUNEC_12100.mRNA.4	105.246	-1.41898	0.2998	-4.73311	2.21e-06	2.08e-05
FUNEC_09000.mRNA.1	43.9045	-1.41787	0.444392	-3.19057	0.00141991	0.00666767
FUNEC_01020.mRNA.1	21.2916	-1.41735	0.552975	-2.56313	0.0103733	0.036236
FUNEC_05787.mRNA.1	45.6569	-1.41569	0.57865	-2.44653	0.0144237	0.0475539
FUNEC_04611.mRNA.2	35.2328	-1.41346	0.500754	-2.82267	0.00476251	0.0188886
FUNEC_01943.mRNA.1	128.222	-1.41213	0.239184	-5.90395	3.55e-09	5.48e-08
FUNEC_03870.mRNA.1	6217.89	-1.41157	0.131885	-10.7031	9.85e-27	9.61e-25
FUNEC_16233.mRNA.2	30.2582	-1.41155	0.470411	-3.00067	0.00269387	0.0116267
FUNEC_13052.mRNA.2	136.111	-1.41144	0.326524	-4.32263	1.54e-05	0.000121795
FUNEC_05597.mRNA.2	114.347	-1.40983	0.421784	-3.34253	0.000830171	0.00417884
FUNEC_16012.mRNA.1	93.1824	-1.40922	0.326147	-4.32081	1.55e-05	0.000122706
FUNEC_05685.mRNA.1	86.402	-1.40921	0.298948	-4.71388	2.43e-06	2.28e-05
FUNEC_15175.mRNA.6	75.4213	-1.40866	0.38113	-3.696	0.000219021	0.00130059
FUNEC_11985.mRNA.2	19.4255	-1.40821	0.559663	-2.51617	0.0118638	0.0404264
FUNEC_07505.mRNA.1	486.994	-1.40541	0.319288	-4.40172	1.07e-05	8.82e-05
FUNEC_06805.mRNA.1	61.2234	-1.40541	0.536705	-2.61859	0.0088294	0.0316042
FUNEC_05670.mRNA.2	128.2	-1.40493	0.551083	-2.54941	0.0107906	0.0374324
FUNEC_11885.mRNA.1	91.7547	-1.40395	0.333597	-4.20852	2.57e-05	0.000190579
FUNEC_16088.mRNA.1	90.1679	-1.40363	0.277345	-5.06095	4.17e-07	4.52e-06
FUNEC_06069.mRNA.2	301.043	-1.4029	0.374091	-3.75016	0.000176723	0.0010725
FUNEC_00868.mRNA.1	103.684	-1.40249	0.317881	-4.41199	1.02e-05	8.44e-05
FUNEC_13133.mRNA.1	296.849	-1.39927	0.249196	-5.61514	1.96e-08	2.72e-07
FUNEC_06806.mRNA.2	225.021	-1.39625	0.23158	-6.02922	1.65e-09	2.7e-08
FUNEC_06741.mRNA.1	189.09	-1.39491	0.18284	-7.62912	2.36e-14	7.44e-13
FUNEC_04858.mRNA.1	46.3478	-1.39308	0.488222	-2.85337	0.00432582	0.0173945
FUNEC_08065.mRNA.1	849.73	-1.3929	0.196666	-7.08255	1.42e-12	3.67e-11
FUNEC_00944.mRNA.1	84.5165	-1.39222	0.403216	-3.4528	0.000554798	0.00293831
FUNEC_02503.mRNA.1	188.188	-1.39189	0.289563	-4.80686	1.53e-06	1.48e-05
FUNEC_16254.mRNA.1	679.11	-1.3912	0.225076	-6.18105	6.37e-10	1.11e-08
FUNEC_02020.mRNA.4	58.065	-1.39095	0.550008	-2.52897	0.0114397	0.0392957
FUNEC_09859.mRNA.1	1009.29	-1.39081	0.215634	-6.44987	1.12e-10	2.22e-09
FUNEC_12831.mRNA.1	2380.94	-1.38866	0.32877	-4.22381	2.4e-05	0.000179739
FUNEC_17484.mRNA.1	278.547	-1.38716	0.28635	-4.84428	1.27e-06	1.25e-05
FUNEC_11840.mRNA.1	52.1611	-1.38703	0.35837	-3.8704	0.000108656	0.000700417
FUNEC_15015.mRNA.1	131.493	-1.38682	0.262193	-5.2893	1.23e-07	1.47e-06
FUNEC_15199.mRNA.2	216.67	-1.38411	0.319988	-4.3255	1.52e-05	0.000120407
FUNEC_12117.mRNA.1	839.146	-1.38137	0.226469	-6.09959	1.06e-09	1.79e-08
FUNEC_04140.mRNA.1	115.289	-1.38014	0.249991	-5.52075	3.38e-08	4.5e-07
FUNEC_13457.mRNA.3	666.724	-1.37938	0.33543	-4.11227	3.92e-05	0.000279171
FUNEC_03682.mRNA.2	47.4688	-1.37924	0.418534	-3.2954	0.000982817	0.0048365
FUNEC_06332.mRNA.1	55.2948	-1.37916	0.317955	-4.33758	1.44e-05	0.000114792
FUNEC_11957.mRNA.1	201.46	-1.37817	0.21134	-6.52109	6.98e-11	1.43e-09
FUNEC_13423.mRNA.1	49.3379	-1.37751	0.47069	-2.92657	0.00342725	0.0143075
FUNEC_12703.mRNA.1	969.341	-1.37546	0.219323	-6.2714	3.58e-10	6.49e-09
FUNEC_07345.mRNA.1	88.5185	-1.37522	0.528438	-2.60243	0.00925653	0.0328977
FUNEC_17357.mRNA.2	152.579	-1.37466	0.510017	-2.69532	0.00703207	0.0260951
FUNEC_16764.mRNA.1	1155.88	-1.37436	0.238714	-5.75735	8.54e-09	1.25e-07
FUNEC_15090.mRNA.5	174.422	-1.37389	0.483826	-2.83965	0.00451635	0.0180303
FUNEC_09681.mRNA.1	71.0539	-1.37307	0.327862	-4.18796	2.81e-05	0.000206523
FUNEC_14040.mRNA.1	539.108	-1.37284	0.167737	-8.1845	2.73e-16	1.07e-14
FUNEC_15934.mRNA.3	152.594	-1.37204	0.355727	-3.85699	0.000114791	0.000734521
FUNEC_00679.mRNA.1	384.015	-1.37182	0.187881	-7.30155	2.84e-13	7.95e-12
FUNEC_05429.mRNA.1	151.645	-1.37151	0.313031	-4.3814	1.18e-05	9.59e-05
FUNEC_00481.mRNA.1	140.672	-1.37073	0.251241	-5.45583	4.87e-08	6.28e-07
FUNEC_10932.mRNA.1	31.7564	-1.36988	0.459126	-2.98367	0.00284816	0.0121745
FUNEC_02969.mRNA.4	26.3158	-1.36838	0.542975	-2.52016	0.0117302	0.0400608
FUNEC_11137.mRNA.1	67.7739	-1.36593	0.365052	-3.74173	0.000182754	0.00110643
FUNEC_02668.mRNA.1	17.7463	-1.36507	0.559234	-2.44097	0.0146477	0.048111
FUNEC_14331.mRNA.1	432.679	-1.36491	0.161017	-8.47682	2.31e-17	1.03e-15
FUNEC_12497.mRNA.1	774.162	-1.36438	0.239971	-5.68559	1.3e-08	1.86e-07
FUNEC_01780.mRNA.1	102.346	-1.36345	0.285058	-4.78305	1.73e-06	1.66e-05
FUNEC_14746.mRNA.1	92.8976	-1.36321	0.320033	-4.2596	2.05e-05	0.000156402
FUNEC_08038.mRNA.1	70.1531	-1.36275	0.307131	-4.43702	9.12e-06	7.63e-05
FUNEC_15397.mRNA.1	47.8346	-1.36254	0.394271	-3.45584	0.000548577	0.00290922
FUNEC_02041.mRNA.2	263.09	-1.36252	0.238678	-5.70863	1.14e-08	1.63e-07
FUNEC_11157.mRNA.2	101.91	-1.36236	0.544507	-2.502	0.0123494	0.0418054
FUNEC_01029.mRNA.1	26.7328	-1.36202	0.457426	-2.97758	0.00290536	0.0123741
FUNEC_13670.mRNA.2	45.8631	-1.36027	0.553039	-2.45962	0.0139083	0.046151
FUNEC_04043.mRNA.2	66.455	-1.36017	0.545569	-2.49313	0.0126623	0.0426459
FUNEC_01227.mRNA.1	41.694	-1.35957	0.413196	-3.29037	0.00100057	0.00491228
FUNEC_17431.mRNA.1	364.292	-1.35947	0.222785	-6.10218	1.05e-09	1.77e-08
FUNEC_16307.mRNA.1	54.9233	-1.35773	0.378373	-3.58833	0.0003328	0.00187313
FUNEC_12735.mRNA.1	62.687	-1.3564	0.413655	-3.27907	0.00104151	0.00508159
FUNEC_11906.mRNA.2	145.64	-1.35586	0.443167	-3.05948	0.00221723	0.00983256
FUNEC_10337.mRNA.1	142.936	-1.35577	0.451037	-3.00589	0.00264807	0.0114637
FUNEC_09765.mRNA.1	138.987	-1.35556	0.529236	-2.56134	0.0104269	0.0363913
FUNEC_14601.mRNA.1	156.663	-1.35542	0.200423	-6.76283	1.35e-11	3.11e-10
FUNEC_15090.mRNA.3	217.671	-1.35492	0.481251	-2.81542	0.00487139	0.0192509
FUNEC_15934.mRNA.1	80.5738	-1.35465	0.551903	-2.45452	0.0141074	0.0466726
FUNEC_06278.mRNA.1	34.9406	-1.35365	0.405533	-3.33796	0.000843951	0.00424394
FUNEC_14276.mRNA.1	492.32	-1.35293	0.161693	-8.36726	5.9e-17	2.5e-15
FUNEC_12310.mRNA.3	16715.3	-1.35288	0.172522	-7.84179	4.44e-15	1.52e-13
FUNEC_15022.mRNA.1	341.361	-1.35172	0.263449	-5.13085	2.88e-07	3.25e-06
FUNEC_02017.mRNA.1	49.0604	-1.35031	0.536316	-2.51775	0.0118107	0.0402795
FUNEC_03469.mRNA.5	173.734	-1.34917	0.36056	-3.74187	0.000182654	0.00110615
FUNEC_02465.mRNA.1	82.0803	-1.34915	0.390933	-3.45111	0.000558284	0.00295443
FUNEC_13898.mRNA.1	82.0803	-1.34915	0.390933	-3.45111	0.000558284	0.00295443
FUNEC_01890.mRNA.1	125.013	-1.34693	0.269044	-5.00634	5.55e-07	5.87e-06
FUNEC_00708.mRNA.1	369.278	-1.3453	0.17194	-7.82424	5.11e-15	1.73e-13
FUNEC_14967.mRNA.1	1249.92	-1.34489	0.264036	-5.0936	3.51e-07	3.88e-06
FUNEC_10024.mRNA.1	185.918	-1.34007	0.213988	-6.26237	3.79e-10	6.82e-09
FUNEC_14190.mRNA.2	150.585	-1.33946	0.463473	-2.89004	0.00385192	0.0157678
FUNEC_17239.mRNA.1	471.932	-1.33917	0.12002	-11.1579	6.55e-29	7.49e-27
FUNEC_11291.mRNA.1	51.0178	-1.33896	0.448692	-2.98415	0.00284368	0.012165
FUNEC_15306.mRNA.1	60.5433	-1.33803	0.499553	-2.67846	0.00739622	0.0272644
FUNEC_14708.mRNA.2	36.198	-1.33696	0.506282	-2.64074	0.00827241	0.0299318
FUNEC_08173.mRNA.1	63.6864	-1.33642	0.455257	-2.93553	0.00332984	0.013954
FUNEC_07722.mRNA.1	41.466	-1.3364	0.444886	-3.00392	0.00266525	0.0115256
FUNEC_12785.mRNA.2	364.7	-1.33355	0.499116	-2.67183	0.00754396	0.0277069
FUNEC_16709.mRNA.1	29.5505	-1.33052	0.465649	-2.85734	0.00427203	0.0172094
FUNEC_00800.mRNA.2	106.698	-1.33047	0.482515	-2.75737	0.00582679	0.022305
FUNEC_02115.mRNA.1	3489.23	-1.32801	0.147672	-8.99297	2.41e-19	1.31e-17
FUNEC_08360.mRNA.1	321.661	-1.32772	0.291241	-4.55881	5.14e-06	4.51e-05
FUNEC_16514.mRNA.1	132.545	-1.32683	0.234681	-5.65376	1.57e-08	2.21e-07
FUNEC_06100.mRNA.1	246.793	-1.32662	0.184313	-7.19767	6.12e-13	1.65e-11
FUNEC_07735.mRNA.1	263.979	-1.32538	0.18473	-7.1747	7.25e-13	1.94e-11
FUNEC_09431.mRNA.2	166.043	-1.32325	0.2938	-4.50392	6.67e-06	5.71e-05
FUNEC_03669.mRNA.2	183.257	-1.32279	0.231039	-5.72542	1.03e-08	1.49e-07
FUNEC_13636.mRNA.2	126.308	-1.32093	0.458341	-2.88199	0.00395178	0.0160976
FUNEC_07190.mRNA.2	99.5361	-1.32019	0.502248	-2.62856	0.00857478	0.0308751
FUNEC_09166.mRNA.1	837.163	-1.31934	0.211602	-6.23503	4.52e-10	8e-09
FUNEC_02272.mRNA.1	214.514	-1.31891	0.345233	-3.82035	0.000133261	0.000835867
FUNEC_03033.mRNA.6	107.92	-1.31782	0.519826	-2.53511	0.0112411	0.0387265
FUNEC_09327.mRNA.1	859.605	-1.31722	0.147389	-8.93703	4e-19	2.13e-17
FUNEC_02696.mRNA.3	106.039	-1.31665	0.244528	-5.38445	7.27e-08	9.08e-07
FUNEC_04801.mRNA.1	208.489	-1.31602	0.214021	-6.14903	7.8e-10	1.34e-08
FUNEC_05000.mRNA.1	336.895	-1.31578	0.199015	-6.61147	3.81e-11	8.2e-10
FUNEC_05500.mRNA.1	491.206	-1.31483	0.379275	-3.46671	0.000526879	0.00280605
FUNEC_07863.mRNA.1	88.9948	-1.31314	0.367407	-3.57407	0.00035148	0.00195735
FUNEC_00655.mRNA.5	317.762	-1.31164	0.362158	-3.62174	0.000292628	0.00168253
FUNEC_04097.mRNA.2	567	-1.31108	0.140376	-9.33982	9.65e-21	5.98e-19
FUNEC_05756.mRNA.1	106.007	-1.31064	0.371616	-3.52688	0.000420491	0.00229755
FUNEC_03979.mRNA.1	11895.5	-1.31049	0.143628	-9.12421	7.23e-20	4.12e-18
FUNEC_13762.mRNA.1	114.584	-1.30867	0.22524	-5.81009	6.24e-09	9.34e-08
FUNEC_14171.mRNA.1	2313.13	-1.30752	0.232061	-5.63436	1.76e-08	2.46e-07
FUNEC_09543.mRNA.1	500.725	-1.30728	0.451759	-2.89375	0.00380676	0.0156021
FUNEC_04669.mRNA.1	516.892	-1.30698	0.258421	-5.05758	4.25e-07	4.6e-06
FUNEC_12420.mRNA.1	507.665	-1.305	0.209555	-6.22747	4.74e-10	8.39e-09
FUNEC_10490.mRNA.1	99.9459	-1.30499	0.274657	-4.75132	2.02e-06	1.92e-05
FUNEC_00724.mRNA.1	279.138	-1.30484	0.355798	-3.66737	0.000245058	0.00143457
FUNEC_11856.mRNA.1	77.1868	-1.30444	0.310376	-4.20276	2.64e-05	0.000194474
FUNEC_02848.mRNA.1	182.642	-1.30432	0.205034	-6.36147	2e-10	3.81e-09
FUNEC_15017.mRNA.1	583.852	-1.30154	0.298498	-4.3603	1.3e-05	0.00010471
FUNEC_03669.mRNA.1	254.187	-1.3011	0.410808	-3.16717	0.00153932	0.00716452
FUNEC_15011.mRNA.1	175.473	-1.29999	0.306959	-4.23506	2.28e-05	0.000172327
FUNEC_15653.mRNA.1	121.743	-1.29943	0.333843	-3.89232	9.93e-05	0.000645454
FUNEC_06617.mRNA.1	2428.38	-1.29882	0.173814	-7.47249	7.87e-14	2.32e-12
FUNEC_17267.mRNA.1	219.262	-1.29734	0.321263	-4.03823	5.39e-05	0.000371581
FUNEC_07721.mRNA.1	58.3626	-1.29712	0.444804	-2.91616	0.00354374	0.0147132
FUNEC_09122.mRNA.1	49.4501	-1.29531	0.512264	-2.5286	0.0114518	0.0393179
FUNEC_17494.mRNA.1	303.014	-1.29522	0.277327	-4.67035	3.01e-06	2.77e-05
FUNEC_06809.mRNA.1	226.147	-1.29477	0.197847	-6.54429	5.98e-11	1.23e-09
FUNEC_08608.mRNA.1	29.6527	-1.29348	0.426117	-3.03549	0.00240143	0.0105373
FUNEC_02138.mRNA.1	141.125	-1.29169	0.443683	-2.91128	0.00359951	0.0148992
FUNEC_12277.mRNA.1	114.133	-1.291	0.364467	-3.54215	0.00039688	0.00218524
FUNEC_14962.mRNA.1	6881.8	-1.29064	0.292504	-4.41237	1.02e-05	8.43e-05
FUNEC_02151.mRNA.1	204.955	-1.29052	0.287305	-4.49179	7.06e-06	6.02e-05
FUNEC_17281.mRNA.1	1430.36	-1.28833	0.371383	-3.469	0.000522402	0.00278665
FUNEC_09495.mRNA.1	125.571	-1.28829	0.247355	-5.20825	1.91e-07	2.2e-06
FUNEC_12722.mRNA.1	174.73	-1.28576	0.319271	-4.02719	5.64e-05	0.00038747
FUNEC_11532.mRNA.1	455.49	-1.28506	0.208191	-6.17251	6.72e-10	1.17e-08
FUNEC_00175.mRNA.1	571.398	-1.28354	0.162315	-7.90768	2.62e-15	9.19e-14
FUNEC_11618.mRNA.1	223.166	-1.2832	0.239236	-5.36374	8.15e-08	1e-06
FUNEC_05498.mRNA.1	543.87	-1.28307	0.456813	-2.80874	0.00497365	0.0195888
FUNEC_17404.mRNA.1	665.859	-1.28203	0.18217	-7.03757	1.96e-12	4.97e-11
FUNEC_05505.mRNA.5	2109.05	-1.28196	0.211535	-6.06026	1.36e-09	2.25e-08
FUNEC_14050.mRNA.1	317.96	-1.28117	0.314336	-4.07579	4.59e-05	0.000321281
FUNEC_11016.mRNA.1	141.045	-1.28066	0.442462	-2.8944	0.00379887	0.0155761
FUNEC_14157.mRNA.1	69.945	-1.28059	0.316209	-4.04982	5.13e-05	0.000354763
FUNEC_17208.mRNA.1	441.055	-1.27982	0.13037	-9.81689	9.52e-23	6.93e-21
FUNEC_09231.mRNA.1	75.0842	-1.27976	0.45728	-2.79863	0.00513196	0.0201145
FUNEC_10975.mRNA.1	641.877	-1.27938	0.36556	-3.49979	0.000465622	0.00251529
FUNEC_13575.mRNA.1	78.1386	-1.27877	0.321417	-3.97855	6.93e-05	0.000466906
FUNEC_08394.mRNA.3	79.966	-1.27727	0.477811	-2.67318	0.00751364	0.0276209
FUNEC_06562.mRNA.1	143.171	-1.2771	0.215492	-5.92645	3.1e-09	4.82e-08
FUNEC_15859.mRNA.1	207.717	-1.27661	0.195547	-6.52839	6.65e-11	1.36e-09
FUNEC_05039.mRNA.1	48.6333	-1.27638	0.395963	-3.22347	0.00126646	0.00602057
FUNEC_03983.mRNA.3	130.976	-1.2751	0.225284	-5.65995	1.51e-08	2.14e-07
FUNEC_15175.mRNA.7	134.113	-1.2746	0.504688	-2.52552	0.0115528	0.0395956
FUNEC_16473.mRNA.3	59.4532	-1.27403	0.435321	-2.92663	0.00342655	0.0143075
FUNEC_08821.mRNA.1	299.384	-1.27317	0.367077	-3.46839	0.00052359	0.0027915
FUNEC_03848.mRNA.3	96.9397	-1.27308	0.364871	-3.48912	0.000484611	0.00259992
FUNEC_08359.mRNA.2	136.054	-1.27293	0.457569	-2.78194	0.00540356	0.0209413
FUNEC_06179.mRNA.1	127.246	-1.2727	0.249926	-5.09229	3.54e-07	3.9e-06
FUNEC_17276.mRNA.2	301.069	-1.27003	0.505241	-2.51372	0.0119465	0.0406736
FUNEC_09815.mRNA.1	44.6306	-1.26657	0.387581	-3.26789	0.00108354	0.00526612
FUNEC_04175.mRNA.1	56.6502	-1.26576	0.401492	-3.15264	0.00161802	0.00746484
FUNEC_00730.mRNA.2	115.316	-1.26565	0.446633	-2.83376	0.00460039	0.0183146
FUNEC_15187.mRNA.6	207.222	-1.26531	0.302939	-4.17679	2.96e-05	0.000215429
FUNEC_13418.mRNA.1	283.261	-1.26515	0.200346	-6.31483	2.7e-10	5.04e-09
FUNEC_00738.mRNA.5	38.6423	-1.26446	0.397029	-3.18481	0.00144847	0.00678905
FUNEC_00179.mRNA.2	744.636	-1.26408	0.189435	-6.67289	2.51e-11	5.58e-10
FUNEC_02380.mRNA.1	179.919	-1.26369	0.287385	-4.39721	1.1e-05	8.98e-05
FUNEC_13748.mRNA.1	179.919	-1.26369	0.287385	-4.39721	1.1e-05	8.98e-05
FUNEC_03758.mRNA.1	125.804	-1.26328	0.301578	-4.1889	2.8e-05	0.000205821
FUNEC_14680.mRNA.1	167.63	-1.26303	0.303046	-4.1678	3.08e-05	0.000223049
FUNEC_05114.mRNA.1	232.13	-1.26009	0.283304	-4.44785	8.67e-06	7.29e-05
FUNEC_14184.mRNA.1	169.41	-1.25718	0.428727	-2.93236	0.00336401	0.0140699
FUNEC_12359.mRNA.1	35.8459	-1.25717	0.428079	-2.93677	0.00331645	0.0139117
FUNEC_08052.mRNA.1	526.034	-1.25696	0.208355	-6.03276	1.61e-09	2.64e-08
FUNEC_07580.mRNA.1	348.691	-1.25587	0.228919	-5.48611	4.11e-08	5.38e-07
FUNEC_08378.mRNA.1	3939.46	-1.25546	0.113108	-11.0997	1.26e-28	1.4e-26
FUNEC_00589.mRNA.1	248.979	-1.25532	0.207977	-6.03584	1.58e-09	2.6e-08
FUNEC_01412.mRNA.1	340.873	-1.25488	0.267522	-4.69075	2.72e-06	2.52e-05
FUNEC_14550.mRNA.1	242.077	-1.25339	0.341437	-3.67092	0.000241675	0.00141809
FUNEC_08345.mRNA.1	1583.78	-1.25238	0.348249	-3.59622	0.00032287	0.00182495
FUNEC_08028.mRNA.3	25.9104	-1.25203	0.473268	-2.64551	0.0081569	0.0295849
FUNEC_17015.mRNA.1	60.4473	-1.25149	0.349466	-3.58115	0.000342086	0.00191516
FUNEC_02851.mRNA.2	98.2387	-1.2514	0.302775	-4.1331	3.58e-05	0.000257043
FUNEC_06570.mRNA.3	98.2712	-1.25012	0.371657	-3.36364	0.000769225	0.00390799
FUNEC_04352.mRNA.3	218.801	-1.24993	0.323736	-3.86095	0.000112947	0.00072388
FUNEC_00366.mRNA.1	100.115	-1.24982	0.307511	-4.0643	4.82e-05	0.000335409
FUNEC_15591.mRNA.1	175.642	-1.24949	0.271681	-4.59911	4.24e-06	3.77e-05
FUNEC_04563.mRNA.1	45.014	-1.24843	0.342073	-3.64961	0.000262642	0.0015259
FUNEC_04860.mRNA.1	212.758	-1.24745	0.27812	-4.48529	7.28e-06	6.19e-05
FUNEC_10206.mRNA.1	172.091	-1.24635	0.180521	-6.90417	5.05e-12	1.21e-10
FUNEC_11798.mRNA.1	50.5305	-1.24532	0.413355	-3.0127	0.00258933	0.0112592
FUNEC_08059.mRNA.1	999.817	-1.24425	0.144408	-8.61615	6.92e-18	3.27e-16
FUNEC_16018.mRNA.1	30.9042	-1.24391	0.429661	-2.8951	0.00379036	0.0155444
FUNEC_13773.mRNA.1	395.686	-1.2427	0.134784	-9.21987	2.97e-20	1.76e-18
FUNEC_00191.mRNA.1	167.089	-1.23936	0.510987	-2.42542	0.0152905	0.0498043
FUNEC_01034.mRNA.1	629.895	-1.23862	0.186467	-6.64254	3.08e-11	6.75e-10
FUNEC_02298.mRNA.2	78.2004	-1.23852	0.446609	-2.77316	0.00555152	0.0214028
FUNEC_06594.mRNA.1	165.199	-1.23741	0.341832	-3.61994	0.000294671	0.00169233
FUNEC_05276.mRNA.1	54.8238	-1.23741	0.39372	-3.14286	0.00167307	0.00769044
FUNEC_10055.mRNA.1	190.765	-1.23721	0.253605	-4.87848	1.07e-06	1.07e-05
FUNEC_14973.mRNA.1	1609.29	-1.2369	0.114082	-10.8421	2.17e-27	2.17e-25
FUNEC_11756.mRNA.1	410.562	-1.2362	0.257918	-4.79297	1.64e-06	1.58e-05
FUNEC_06949.mRNA.1	423.324	-1.23557	0.191657	-6.44676	1.14e-10	2.27e-09
FUNEC_08434.mRNA.1	376.886	-1.23406	0.187505	-6.58147	4.66e-11	9.9e-10
FUNEC_12285.mRNA.1	131.843	-1.23349	0.318716	-3.87018	0.000108754	0.000700822
FUNEC_17245.mRNA.1	307.247	-1.23202	0.234053	-5.26386	1.41e-07	1.66e-06
FUNEC_01203.mRNA.1	26.6379	-1.23055	0.472207	-2.60595	0.00916211	0.0326375
FUNEC_04905.mRNA.1	211.593	-1.23036	0.234914	-5.23748	1.63e-07	1.9e-06
FUNEC_17076.mRNA.1	33.0827	-1.22996	0.48583	-2.53167	0.0113522	0.0390352
FUNEC_17380.mRNA.1	192.192	-1.22922	0.315486	-3.89628	9.77e-05	0.000636653
FUNEC_03432.mRNA.2	69.1453	-1.22919	0.377327	-3.25762	0.00112349	0.00543652
FUNEC_06230.mRNA.1	762.42	-1.22624	0.360331	-3.4031	0.000666269	0.00345731
FUNEC_05898.mRNA.1	221.045	-1.22592	0.265243	-4.62188	3.8e-06	3.42e-05
FUNEC_09840.mRNA.1	662.547	-1.22577	0.130523	-9.39123	5.93e-21	3.78e-19
FUNEC_09575.mRNA.1	358.264	-1.22551	0.240537	-5.09488	3.49e-07	3.86e-06
FUNEC_00306.mRNA.1	383.524	-1.2238	0.235324	-5.20048	1.99e-07	2.29e-06
FUNEC_00014.mRNA.1	92.491	-1.22332	0.364511	-3.35607	0.000790597	0.00400381
FUNEC_08205.mRNA.1	1111.14	-1.22278	0.152194	-8.03432	9.41e-16	3.45e-14
FUNEC_16375.mRNA.1	975.263	-1.22271	0.130131	-9.39599	5.67e-21	3.62e-19
FUNEC_15420.mRNA.1	56.1181	-1.2222	0.460634	-2.65331	0.00797075	0.0290187
FUNEC_13791.mRNA.1	19895	-1.21993	0.168248	-7.25081	4.14e-13	1.14e-11
FUNEC_07110.mRNA.1	503.011	-1.21949	0.240549	-5.06962	3.99e-07	4.34e-06
FUNEC_07949.mRNA.9	84.5182	-1.21828	0.423968	-2.87351	0.00405934	0.0164881
FUNEC_09603.mRNA.1	487.704	-1.21731	0.246756	-4.93327	8.09e-07	8.34e-06
FUNEC_00001.mRNA.1	35.9741	-1.21543	0.411855	-2.95111	0.00316634	0.0133689
FUNEC_10944.mRNA.2	137.763	-1.21499	0.487879	-2.49036	0.0127615	0.0429369
FUNEC_02530.mRNA.1	66.4864	-1.21353	0.488887	-2.48222	0.0130567	0.0437533
FUNEC_13877.mRNA.1	66.4864	-1.21353	0.488887	-2.48222	0.0130567	0.0437533
FUNEC_13465.mRNA.1	153.501	-1.21352	0.431398	-2.81301	0.00490807	0.0193738
FUNEC_14967.mRNA.3	175.886	-1.21299	0.239135	-5.07239	3.93e-07	4.28e-06
FUNEC_05177.mRNA.1	5568.01	-1.21211	0.412995	-2.93493	0.00333628	0.0139773
FUNEC_02752.mRNA.1	198.42	-1.21202	0.423453	-2.86223	0.00420667	0.0170009
FUNEC_03921.mRNA.1	226.498	-1.21159	0.179235	-6.75978	1.38e-11	3.17e-10
FUNEC_03570.mRNA.1	182.253	-1.21153	0.284768	-4.25445	2.1e-05	0.000159558
FUNEC_00478.mRNA.1	247.272	-1.20948	0.284908	-4.24515	2.18e-05	0.000165377
FUNEC_02243.mRNA.1	1520.7	-1.209	0.206413	-5.85717	4.71e-09	7.13e-08
FUNEC_00262.mRNA.1	216.38	-1.20847	0.227903	-5.30256	1.14e-07	1.37e-06
FUNEC_02600.mRNA.1	26.7919	-1.20823	0.446476	-2.70615	0.0068068	0.0254147
FUNEC_13837.mRNA.1	26.7919	-1.20823	0.446476	-2.70615	0.0068068	0.0254147
FUNEC_09151.mRNA.2	22.2362	-1.20683	0.487447	-2.47582	0.0132932	0.0444418
FUNEC_10224.mRNA.1	176.2	-1.2068	0.189459	-6.3697	1.89e-10	3.62e-09
FUNEC_11309.mRNA.1	407.092	-1.20619	0.295715	-4.07889	4.53e-05	0.000317811
FUNEC_07750.mRNA.2	88.7512	-1.2061	0.433328	-2.78334	0.00538031	0.0208633
FUNEC_08610.mRNA.1	38.5267	-1.20591	0.423105	-2.85014	0.00437	0.0175405
FUNEC_17162.mRNA.1	312.514	-1.20401	0.248832	-4.83866	1.31e-06	1.29e-05
FUNEC_16836.mRNA.3	372.382	-1.20399	0.203403	-5.91923	3.23e-09	5.01e-08
FUNEC_14512.mRNA.3	525.329	-1.20379	0.111341	-10.8117	3.03e-27	3.01e-25
FUNEC_17119.mRNA.1	407.993	-1.20293	0.143675	-8.37261	5.64e-17	2.4e-15
FUNEC_02537.mRNA.1	228.508	-1.20201	0.255391	-4.70655	2.52e-06	2.36e-05
FUNEC_03919.mRNA.1	144.883	-1.19973	0.460791	-2.60363	0.00922436	0.0328008
FUNEC_03955.mRNA.1	165.472	-1.19952	0.243726	-4.92161	8.58e-07	8.82e-06
FUNEC_00401.mRNA.1	208.083	-1.19936	0.219632	-5.4608	4.74e-08	6.12e-07
FUNEC_11412.mRNA.1	86.1018	-1.1988	0.435726	-2.75126	0.00593656	0.0226559
FUNEC_02040.mRNA.1	25.9882	-1.19866	0.449001	-2.66961	0.00759393	0.0278342
FUNEC_06808.mRNA.1	544.65	-1.1966	0.474637	-2.52109	0.0116992	0.0399811
FUNEC_05009.mRNA.1	226.176	-1.19557	0.24431	-4.89368	9.9e-07	1e-05
FUNEC_10381.mRNA.1	33.9567	-1.19434	0.469769	-2.54241	0.0110092	0.0380487
FUNEC_09233.mRNA.1	144.446	-1.19297	0.334502	-3.56641	0.000361909	0.00201095
FUNEC_07378.mRNA.4	217.638	-1.19179	0.195546	-6.09466	1.1e-09	1.84e-08
FUNEC_00755.mRNA.1	267.9	-1.19148	0.436512	-2.72954	0.00634228	0.0239258
FUNEC_02453.mRNA.1	36.8105	-1.19098	0.426798	-2.79051	0.00526245	0.0205165
FUNEC_13855.mRNA.1	36.8105	-1.19098	0.426798	-2.79051	0.00526245	0.0205165
FUNEC_06590.mRNA.3	249.271	-1.19055	0.32467	-3.66695	0.000245463	0.00143652
FUNEC_07110.mRNA.2	66.6907	-1.18814	0.363026	-3.27289	0.00106453	0.00518002
FUNEC_11245.mRNA.3	284.251	-1.18723	0.35042	-3.38802	0.000704003	0.00362025
FUNEC_08303.mRNA.1	124.673	-1.18711	0.259742	-4.57035	4.87e-06	4.29e-05
FUNEC_04544.mRNA.1	62.6362	-1.18673	0.295478	-4.0163	5.91e-05	0.000403449
FUNEC_03450.mRNA.3	566.19	-1.18637	0.125074	-9.48535	2.42e-21	1.61e-19
FUNEC_12837.mRNA.1	70.878	-1.18612	0.340666	-3.48177	0.000498117	0.00266849
FUNEC_03712.mRNA.1	87.0649	-1.18596	0.320288	-3.70281	0.000213225	0.00126902
FUNEC_06435.mRNA.1	200.135	-1.18511	0.211222	-5.61073	2.01e-08	2.78e-07
FUNEC_17463.mRNA.1	73.0818	-1.18449	0.332214	-3.56544	0.00036325	0.00201728
FUNEC_16476.mRNA.1	730.838	-1.18426	0.349851	-3.38504	0.000711692	0.00364947
FUNEC_03044.mRNA.1	92.1633	-1.18409	0.281724	-4.20301	2.63e-05	0.000194327
FUNEC_15910.mRNA.1	249.151	-1.18388	0.198297	-5.97027	2.37e-09	3.75e-08
FUNEC_06101.mRNA.3	318.822	-1.18303	0.283859	-4.16767	3.08e-05	0.000223093
FUNEC_01004.mRNA.1	140.545	-1.18262	0.303703	-3.89401	9.86e-05	0.000641792
FUNEC_07815.mRNA.1	173.575	-1.18164	0.263108	-4.49108	7.09e-06	6.04e-05
FUNEC_04361.mRNA.1	138.865	-1.18161	0.223139	-5.29541	1.19e-07	1.42e-06
FUNEC_00391.mRNA.1	926.661	-1.18138	0.229978	-5.13693	2.79e-07	3.15e-06
FUNEC_00979.mRNA.1	123.989	-1.18018	0.326966	-3.6095	0.000306794	0.0017489
FUNEC_00367.mRNA.1	37.4271	-1.17913	0.433092	-2.72259	0.00647729	0.0243479
FUNEC_02001.mRNA.3	227.348	-1.17896	0.384476	-3.06642	0.00216642	0.00963931
FUNEC_08401.mRNA.2	238.236	-1.17834	0.217786	-5.41054	6.28e-08	7.97e-07
FUNEC_13307.mRNA.1	740.252	-1.17746	0.140978	-8.35211	6.71e-17	2.81e-15
FUNEC_02097.mRNA.1	239.516	-1.17525	0.349755	-3.36022	0.000778817	0.00395015
FUNEC_01259.mRNA.2	154.873	-1.17333	0.292978	-4.00482	6.21e-05	0.000421244
FUNEC_02688.mRNA.1	480.852	-1.17307	0.316426	-3.70724	0.000209534	0.00125151
FUNEC_11181.mRNA.1	258.981	-1.17247	0.167923	-6.98222	2.91e-12	7.26e-11
FUNEC_03324.mRNA.2	179.423	-1.17187	0.340909	-3.43748	0.000587164	0.00309417
FUNEC_04032.mRNA.1	65.9372	-1.171	0.376209	-3.11263	0.00185428	0.00843222
FUNEC_09794.mRNA.1	93.0266	-1.16958	0.291934	-4.00631	6.17e-05	0.000419085
FUNEC_12588.mRNA.1	356.083	-1.16938	0.167024	-7.00124	2.54e-12	6.39e-11
FUNEC_11156.mRNA.1	281.206	-1.16907	0.212218	-5.50881	3.61e-08	4.79e-07
FUNEC_17511.mRNA.1	282.164	-1.16819	0.461262	-2.53259	0.0113223	0.038939
FUNEC_15752.mRNA.1	234.99	-1.16733	0.241545	-4.83276	1.35e-06	1.32e-05
FUNEC_03554.mRNA.1	203.841	-1.16543	0.320355	-3.63793	0.00027484	0.00158893
FUNEC_14816.mRNA.1	391.795	-1.16517	0.196799	-5.92064	3.21e-09	4.97e-08
FUNEC_07693.mRNA.1	79.6726	-1.16478	0.400925	-2.90523	0.00366983	0.0151401
FUNEC_07279.mRNA.1	64.5505	-1.16461	0.302683	-3.84761	0.000119274	0.000759809
FUNEC_11394.mRNA.1	230.288	-1.16419	0.252804	-4.60511	4.12e-06	3.68e-05
FUNEC_15516.mRNA.1	164.174	-1.16327	0.285283	-4.0776	4.55e-05	0.000319239
FUNEC_10587.mRNA.6	65.5573	-1.16289	0.462736	-2.51307	0.0119686	0.0407208
FUNEC_03848.mRNA.1	1935.31	-1.16219	0.150568	-7.7187	1.18e-14	3.82e-13
FUNEC_15344.mRNA.2	10649.7	-1.16107	0.0945873	-12.2751	1.23e-34	2.07e-32
FUNEC_07811.mRNA.1	64.5727	-1.16103	0.44118	-2.63164	0.00849738	0.030635
FUNEC_13413.mRNA.1	96.1893	-1.1604	0.469069	-2.47383	0.0133673	0.0446669
FUNEC_08331.mRNA.1	403.124	-1.1602	0.166543	-6.96641	3.25e-12	8.01e-11
FUNEC_14808.mRNA.3	54.6883	-1.15866	0.399934	-2.89712	0.0037661	0.0154608
FUNEC_00969.mRNA.1	348.256	-1.15738	0.165588	-6.98951	2.76e-12	6.9e-11
FUNEC_08430.mRNA.3	93.3288	-1.15693	0.428852	-2.69774	0.00698115	0.0259398
FUNEC_09088.mRNA.1	43.1045	-1.15599	0.365759	-3.16053	0.00157482	0.00729412
FUNEC_13737.mRNA.5	110.61	-1.15487	0.414216	-2.78809	0.00530203	0.0206438
FUNEC_04565.mRNA.2	75.2926	-1.15482	0.329934	-3.50017	0.00046497	0.00251244
FUNEC_16638.mRNA.1	86.308	-1.15477	0.445601	-2.59149	0.00955601	0.0338358
FUNEC_00292.mRNA.1	691.157	-1.15457	0.106313	-10.8601	1.79e-27	1.82e-25
FUNEC_11891.mRNA.6	340.985	-1.15436	0.371321	-3.1088	0.00187847	0.00852879
FUNEC_13371.mRNA.1	68.2552	-1.15203	0.331383	-3.47644	0.000508126	0.00271557
FUNEC_05505.mRNA.6	716.819	-1.15151	0.378351	-3.04349	0.00233851	0.0102951
FUNEC_05456.mRNA.1	256.501	-1.15058	0.183253	-6.27865	3.42e-10	6.22e-09
FUNEC_06556.mRNA.1	170.832	-1.14896	0.225476	-5.09571	3.47e-07	3.84e-06
FUNEC_06161.mRNA.1	4851.05	-1.14879	0.19603	-5.8603	4.62e-09	7.01e-08
FUNEC_15276.mRNA.1	1344.7	-1.14806	0.182124	-6.30372	2.91e-10	5.38e-09
FUNEC_16561.mRNA.1	154.919	-1.14586	0.258309	-4.436	9.16e-06	7.66e-05
FUNEC_15391.mRNA.1	241.34	-1.14579	0.357516	-3.20485	0.00135132	0.00638147
FUNEC_13622.mRNA.4	70.2275	-1.14539	0.345904	-3.31128	0.000928703	0.00460303
FUNEC_03702.mRNA.1	41.7754	-1.14526	0.399568	-2.86624	0.00415378	0.0168279
FUNEC_12068.mRNA.1	381.344	-1.14383	0.231069	-4.95017	7.41e-07	7.69e-06
FUNEC_06083.mRNA.1	393.665	-1.14371	0.208481	-5.48591	4.11e-08	5.38e-07
FUNEC_04636.mRNA.1	169.444	-1.14353	0.23484	-4.86942	1.12e-06	1.12e-05
FUNEC_01727.mRNA.1	72.8761	-1.14282	0.316114	-3.61522	0.000300094	0.00171707
FUNEC_16742.mRNA.1	534.431	-1.14129	0.135503	-8.42263	3.68e-17	1.61e-15
FUNEC_05772.mRNA.1	202.675	-1.14109	0.190008	-6.00547	1.91e-09	3.1e-08
FUNEC_09517.mRNA.1	363.105	-1.14045	0.164123	-6.94874	3.69e-12	9.03e-11
FUNEC_02200.mRNA.4	954.096	-1.1402	0.453676	-2.51324	0.0119627	0.0407078
FUNEC_12796.mRNA.1	89.252	-1.13985	0.328134	-3.47373	0.000513277	0.00274017
FUNEC_14673.mRNA.1	337.152	-1.13856	0.224983	-5.06066	4.18e-07	4.53e-06
FUNEC_11919.mRNA.1	81.8617	-1.13766	0.333763	-3.40858	0.000653023	0.0033965
FUNEC_10420.mRNA.1	226.271	-1.1366	0.178528	-6.3665	1.93e-10	3.69e-09
FUNEC_08315.mRNA.1	402.027	-1.13648	0.161124	-7.05343	1.75e-12	4.48e-11
FUNEC_17379.mRNA.1	132.531	-1.13645	0.343743	-3.30611	0.000946013	0.00468186
FUNEC_12199.mRNA.1	57.0093	-1.13449	0.351415	-3.22836	0.001245	0.00593409
FUNEC_04506.mRNA.1	1224.39	-1.13341	0.281961	-4.01973	5.83e-05	0.000398294
FUNEC_08956.mRNA.2	217.219	-1.13328	0.210316	-5.38848	7.11e-08	8.89e-07
FUNEC_10012.mRNA.1	106.232	-1.13169	0.256054	-4.41974	9.88e-06	8.17e-05
FUNEC_10481.mRNA.1	262.226	-1.1305	0.234961	-4.81144	1.5e-06	1.45e-05
FUNEC_07388.mRNA.1	152.072	-1.12972	0.328877	-3.43508	0.000592381	0.00311592
FUNEC_08934.mRNA.1	652.95	-1.12853	0.151159	-7.46589	8.27e-14	2.43e-12
FUNEC_05582.mRNA.1	799.686	-1.12818	0.13163	-8.57078	1.03e-17	4.76e-16
FUNEC_08071.mRNA.1	564.421	-1.12747	0.262925	-4.2882	1.8e-05	0.000139696
FUNEC_16487.mRNA.1	175.555	-1.12506	0.213366	-5.27292	1.34e-07	1.59e-06
FUNEC_12793.mRNA.3	46.8545	-1.12218	0.364763	-3.07646	0.00209477	0.00934544
FUNEC_14341.mRNA.1	181.869	-1.12037	0.239944	-4.6693	3.02e-06	2.78e-05
FUNEC_06477.mRNA.1	298.797	-1.11929	0.168122	-6.65762	2.78e-11	6.15e-10
FUNEC_03338.mRNA.1	254.089	-1.11897	0.353446	-3.16589	0.00154607	0.00718757
FUNEC_07365.mRNA.1	71.6673	-1.11735	0.335372	-3.33168	0.000863247	0.00432683
FUNEC_17409.mRNA.1	415.462	-1.11615	0.251173	-4.44373	8.84e-06	7.41e-05
FUNEC_00015.mRNA.1	283.273	-1.1151	0.199477	-5.59011	2.27e-08	3.11e-07
FUNEC_10362.mRNA.1	245.509	-1.11365	0.233227	-4.77495	1.8e-06	1.72e-05
FUNEC_04608.mRNA.4	111.718	-1.11349	0.335858	-3.31537	0.000915215	0.00455196
FUNEC_03543.mRNA.1	153.492	-1.11205	0.282556	-3.93568	8.3e-05	0.000548205
FUNEC_10244.mRNA.2	71.9235	-1.11181	0.40461	-2.74785	0.0059988	0.0228633
FUNEC_16813.mRNA.1	2074.7	-1.11139	0.209074	-5.31576	1.06e-07	1.28e-06
FUNEC_03733.mRNA.1	85.7754	-1.11098	0.349387	-3.1798	0.00147379	0.0068932
FUNEC_10906.mRNA.1	126.39	-1.11035	0.327769	-3.38759	0.000705101	0.00362403
FUNEC_16686.mRNA.1	687.496	-1.11015	0.160937	-6.89803	5.27e-12	1.26e-10
FUNEC_06654.mRNA.7	110.466	-1.10982	0.241589	-4.59382	4.35e-06	3.86e-05
FUNEC_14103.mRNA.1	525.538	-1.10819	0.264196	-4.19458	2.73e-05	0.00020103
FUNEC_15167.mRNA.2	184.771	-1.10786	0.302434	-3.66316	0.000249127	0.00145626
FUNEC_00986.mRNA.1	40.585	-1.10766	0.422275	-2.62308	0.0087139	0.0312915
FUNEC_06229.mRNA.1	435.261	-1.10688	0.188019	-5.88708	3.93e-09	6.03e-08
FUNEC_08162.mRNA.1	295.799	-1.10648	0.326834	-3.38545	0.000710613	0.00364674
FUNEC_10036.mRNA.1	105.934	-1.10583	0.367628	-3.00801	0.00262961	0.0114056
FUNEC_08778.mRNA.1	678.785	-1.10579	0.101176	-10.9294	8.34e-28	8.74e-26
FUNEC_13920.mRNA.1	77.7779	-1.10481	0.317757	-3.4769	0.000507252	0.00271163
FUNEC_06616.mRNA.1	188.887	-1.10339	0.2732	-4.03877	5.37e-05	0.000370997
FUNEC_10409.mRNA.2	178.438	-1.10245	0.440082	-2.50509	0.0122419	0.0415026
FUNEC_16188.mRNA.5	1115.31	-1.1022	0.167174	-6.59317	4.31e-11	9.25e-10
FUNEC_09267.mRNA.2	309.196	-1.09928	0.308908	-3.5586	0.00037284	0.00206367
FUNEC_16711.mRNA.1	218.563	-1.09928	0.178995	-6.14137	8.18e-10	1.4e-08
FUNEC_13248.mRNA.1	112.14	-1.09879	0.431419	-2.54691	0.0108682	0.0376621
FUNEC_17039.mRNA.1	338.31	-1.09833	0.399711	-2.7478	0.00599969	0.0228633
FUNEC_15013.mRNA.1	339.258	-1.09831	0.210114	-5.2272	1.72e-07	2e-06
FUNEC_06590.mRNA.4	2410.8	-1.09791	0.207221	-5.29824	1.17e-07	1.4e-06
FUNEC_06618.mRNA.3	1150.3	-1.09748	0.224485	-4.8889	1.01e-06	1.03e-05
FUNEC_08355.mRNA.1	252.209	-1.09691	0.228405	-4.8025	1.57e-06	1.51e-05
FUNEC_07615.mRNA.3	529.22	-1.09587	0.295057	-3.7141	0.000203926	0.00121984
FUNEC_10461.mRNA.2	47.7148	-1.09546	0.424335	-2.58158	0.00983483	0.0346636
FUNEC_05467.mRNA.1	86.6245	-1.09216	0.36469	-2.99476	0.0027466	0.0118339
FUNEC_01193.mRNA.1	32.1303	-1.09189	0.42775	-2.55265	0.0106908	0.0371374
FUNEC_07874.mRNA.1	395.916	-1.0918	0.190388	-5.73461	9.77e-09	1.42e-07
FUNEC_03966.mRNA.1	28473.6	-1.09115	0.0966786	-11.2864	1.53e-29	1.9e-27
FUNEC_17374.mRNA.1	939.435	-1.09096	0.144723	-7.53826	4.76e-14	1.45e-12
FUNEC_04174.mRNA.3	2926.65	-1.09052	0.196527	-5.54897	2.87e-08	3.87e-07
FUNEC_11632.mRNA.1	327.398	-1.09001	0.173873	-6.269	3.63e-10	6.57e-09
FUNEC_04255.mRNA.3	487.025	-1.0891	0.267368	-4.07342	4.63e-05	0.000324345
FUNEC_13455.mRNA.1	592.565	-1.08799	0.174228	-6.2446	4.25e-10	7.56e-09
FUNEC_16072.mRNA.1	265.912	-1.08778	0.421973	-2.57783	0.00994217	0.0349741
FUNEC_04625.mRNA.1	177.524	-1.08743	0.301648	-3.60496	0.000312204	0.0017762
FUNEC_04294.mRNA.1	103.099	-1.08678	0.225596	-4.81739	1.45e-06	1.41e-05
FUNEC_16854.mRNA.1	173.923	-1.08416	0.232466	-4.66374	3.11e-06	2.85e-05
FUNEC_05338.mRNA.1	42.4197	-1.08379	0.366899	-2.95392	0.00313765	0.0132562
FUNEC_11073.mRNA.1	184.22	-1.08323	0.196845	-5.50297	3.73e-08	4.93e-07
FUNEC_10998.mRNA.1	110.635	-1.08296	0.412536	-2.62513	0.00866151	0.0311313
FUNEC_06209.mRNA.14	191.828	-1.08269	0.362146	-2.98966	0.00279286	0.0119842
FUNEC_05002.mRNA.1	748.827	-1.08265	0.334926	-3.23249	0.00122714	0.00586292
FUNEC_11987.mRNA.1	56.5484	-1.08221	0.390542	-2.77105	0.00558752	0.021525
FUNEC_12470.mRNA.1	265.428	-1.08192	0.224428	-4.82077	1.43e-06	1.39e-05
FUNEC_05599.mRNA.1	238.641	-1.08169	0.222766	-4.85572	1.2e-06	1.19e-05
FUNEC_05107.mRNA.1	369.512	-1.08143	0.214722	-5.03643	4.74e-07	5.09e-06
FUNEC_11935.mRNA.1	1838.57	-1.08141	0.111516	-9.69729	3.1e-22	2.19e-20
FUNEC_00166.mRNA.1	222.563	-1.07968	0.248279	-4.34865	1.37e-05	0.000109806
FUNEC_06459.mRNA.1	301.307	-1.07958	0.137771	-7.83602	4.65e-15	1.58e-13
FUNEC_11170.mRNA.1	6054.67	-1.07886	0.120237	-8.97281	2.89e-19	1.56e-17
FUNEC_15951.mRNA.4	349.622	-1.07839	0.290927	-3.70674	0.000209943	0.00125246
FUNEC_12169.mRNA.1	357.338	-1.07673	0.199688	-5.39205	6.97e-08	8.73e-07
FUNEC_14259.mRNA.1	10800.9	-1.07662	0.2999	-3.58994	0.000330753	0.00186319
FUNEC_06249.mRNA.3	154.82	-1.07601	0.432367	-2.48866	0.0128226	0.0431133
FUNEC_00759.mRNA.5	270.575	-1.0756	0.335572	-3.20528	0.00134932	0.00637408
FUNEC_01141.mRNA.1	129.611	-1.07542	0.246987	-4.35414	1.34e-05	0.00010737
FUNEC_01035.mRNA.1	120.757	-1.07048	0.363112	-2.94806	0.00319775	0.0134873
FUNEC_14825.mRNA.1	1498.47	-1.07007	0.115529	-9.26237	2e-20	1.22e-18
FUNEC_15090.mRNA.4	176.681	-1.06946	0.427962	-2.49897	0.0124554	0.0420695
FUNEC_16976.mRNA.1	168.752	-1.06905	0.22597	-4.73093	2.23e-06	2.11e-05
FUNEC_01939.mRNA.1	230.095	-1.0686	0.181065	-5.90173	3.6e-09	5.54e-08
FUNEC_05280.mRNA.2	145.088	-1.06808	0.429618	-2.48611	0.0129149	0.0433653
FUNEC_08497.mRNA.1	477.5	-1.06807	0.232626	-4.59136	4.4e-06	3.9e-05
FUNEC_01092.mRNA.7	89.6067	-1.06699	0.435186	-2.4518	0.0142142	0.0469637
FUNEC_05514.mRNA.1	136.759	-1.06583	0.307356	-3.46773	0.000524883	0.00279691
FUNEC_06634.mRNA.1	540.981	-1.06567	0.292467	-3.64372	0.000268729	0.0015572
FUNEC_04808.mRNA.4	69.5201	-1.06438	0.364157	-2.92287	0.00346825	0.0144545
FUNEC_00287.mRNA.1	132.486	-1.06342	0.300998	-3.53298	0.000410898	0.00225313
FUNEC_15212.mRNA.1	442.673	-1.06334	0.14299	-7.43647	1.03e-13	3.01e-12
FUNEC_07841.mRNA.1	3718.42	-1.06287	0.213086	-4.98799	6.1e-07	6.44e-06
FUNEC_04081.mRNA.1	2744.59	-1.06226	0.265694	-3.99807	6.39e-05	0.000432134
FUNEC_06052.mRNA.1	179.066	-1.06167	0.341738	-3.10667	0.00189206	0.00857879
FUNEC_03767.mRNA.4	121.373	-1.05927	0.251704	-4.20842	2.57e-05	0.000190579
FUNEC_04787.mRNA.1	342.577	-1.05872	0.275295	-3.84577	0.000120177	0.000764098
FUNEC_02772.mRNA.1	264.976	-1.05871	0.204301	-5.18211	2.19e-07	2.52e-06
FUNEC_05516.mRNA.1	748.51	-1.05624	0.322267	-3.27753	0.00104721	0.00510456
FUNEC_07965.mRNA.1	89.6323	-1.05455	0.249632	-4.22441	2.4e-05	0.000179398
FUNEC_13831.mRNA.1	174.176	-1.05354	0.28708	-3.66985	0.000242694	0.0014224
FUNEC_01335.mRNA.1	97.6829	-1.05304	0.301107	-3.49723	0.000470115	0.00253341
FUNEC_08622.mRNA.1	156.956	-1.05292	0.207731	-5.06868	4.01e-07	4.36e-06
FUNEC_08092.mRNA.1	155.659	-1.05255	0.305309	-3.44748	0.000565835	0.00299123
FUNEC_15141.mRNA.1	217.944	-1.05175	0.177004	-5.94199	2.82e-09	4.4e-08
FUNEC_08210.mRNA.1	208.089	-1.05159	0.198166	-5.30661	1.12e-07	1.34e-06
FUNEC_11685.mRNA.1	197.073	-1.05103	0.300126	-3.50195	0.000461873	0.00249841
FUNEC_16229.mRNA.1	158.624	-1.05086	0.371772	-2.82662	0.00470428	0.0186873
FUNEC_00138.mRNA.1	113.434	-1.04695	0.271863	-3.85102	0.000117628	0.000750041
FUNEC_05275.mRNA.1	551.286	-1.0469	0.138089	-7.58136	3.42e-14	1.05e-12
FUNEC_15390.mRNA.2	294.351	-1.04622	0.289362	-3.61562	0.000299634	0.00171493
FUNEC_11628.mRNA.1	345.756	-1.0462	0.148423	-7.04879	1.8e-12	4.62e-11
FUNEC_06585.mRNA.1	89.4086	-1.04529	0.283554	-3.68638	0.000227468	0.00134498
FUNEC_01885.mRNA.8	108.57	-1.04267	0.360072	-2.89572	0.0037829	0.0155202
FUNEC_00968.mRNA.1	372.502	-1.04211	0.247692	-4.2073	2.58e-05	0.000191307
FUNEC_15538.mRNA.1	586.103	-1.04165	0.168989	-6.16399	7.09e-10	1.23e-08
FUNEC_14967.mRNA.2	101.986	-1.04101	0.366522	-2.84025	0.00450784	0.0180035
FUNEC_04286.mRNA.1	718.453	-1.04055	0.139585	-7.45462	9.01e-14	2.63e-12
FUNEC_00327.mRNA.1	856.65	-1.04032	0.169542	-6.13606	8.46e-10	1.44e-08
FUNEC_02774.mRNA.1	456.73	-1.03951	0.281862	-3.688	0.00022602	0.001338
FUNEC_02199.mRNA.3	146.86	-1.03943	0.412922	-2.51726	0.0118271	0.0403216
FUNEC_09812.mRNA.1	52.8001	-1.03882	0.368773	-2.81698	0.00484781	0.0191737
FUNEC_04831.mRNA.1	1278.94	-1.03794	0.0936022	-11.0888	1.42e-28	1.57e-26
FUNEC_12889.mRNA.1	402.782	-1.03711	0.239031	-4.33883	1.43e-05	0.000114191
FUNEC_11946.mRNA.1	408.29	-1.03645	0.164126	-6.31494	2.7e-10	5.04e-09
FUNEC_12047.mRNA.1	285.896	-1.03621	0.177995	-5.82158	5.83e-09	8.76e-08
FUNEC_03912.mRNA.1	2081.86	-1.03556	0.162062	-6.38988	1.66e-10	3.19e-09
FUNEC_02159.mRNA.3	385.54	-1.03533	0.190184	-5.44385	5.21e-08	6.68e-07
FUNEC_14179.mRNA.1	10718	-1.03519	0.378028	-2.73838	0.00617418	0.0233909
FUNEC_06237.mRNA.1	138.115	-1.03497	0.20602	-5.02363	5.07e-07	5.41e-06
FUNEC_06762.mRNA.1	125.95	-1.0322	0.320891	-3.21667	0.00129688	0.00615059
FUNEC_17199.mRNA.1	673.807	-1.03214	0.177825	-5.80426	6.47e-09	9.66e-08
FUNEC_00423.mRNA.1	161.408	-1.03095	0.353855	-2.91348	0.0035743	0.0148163
FUNEC_00222.mRNA.1	58.2244	-1.03059	0.376215	-2.73937	0.00615572	0.0233365
FUNEC_05821.mRNA.1	107.041	-1.03052	0.314711	-3.27449	0.00105853	0.00515331
FUNEC_04571.mRNA.1	183.852	-1.02954	0.297731	-3.45795	0.000544294	0.00288957
FUNEC_15583.mRNA.1	18548.8	-1.02927	0.190691	-5.39759	6.75e-08	8.49e-07
FUNEC_03017.mRNA.3	281.908	-1.02696	0.318482	-3.22455	0.00126172	0.00600091
FUNEC_10587.mRNA.3	141.77	-1.02493	0.410214	-2.49852	0.0124713	0.0421091
FUNEC_06195.mRNA.1	1056.06	-1.02282	0.168586	-6.06704	1.3e-09	2.16e-08
FUNEC_00981.mRNA.1	71.4053	-1.02201	0.285915	-3.57451	0.000350887	0.00195568
FUNEC_06176.mRNA.1	140.402	-1.02181	0.217121	-4.70617	2.52e-06	2.36e-05
FUNEC_07038.mRNA.1	20617.1	-1.02134	0.173534	-5.88555	3.97e-09	6.07e-08
FUNEC_05643.mRNA.2	757.131	-1.02098	0.272131	-3.75179	0.000175579	0.00106741
FUNEC_16590.mRNA.1	133.762	-1.02019	0.403473	-2.52851	0.0114547	0.0393201
FUNEC_04721.mRNA.1	121.367	-1.01972	0.236341	-4.31459	1.6e-05	0.000125862
FUNEC_15977.mRNA.1	4171.31	-1.01866	0.192774	-5.28422	1.26e-07	1.51e-06
FUNEC_11462.mRNA.1	853.805	-1.01753	0.207105	-4.91312	8.96e-07	9.18e-06
FUNEC_07191.mRNA.1	61.5381	-1.0161	0.387673	-2.62103	0.00876641	0.0314181
FUNEC_17037.mRNA.1	387.813	-1.01575	0.192257	-5.28328	1.27e-07	1.51e-06
FUNEC_04061.mRNA.1	122.762	-1.01522	0.227374	-4.46497	8.01e-06	6.78e-05
FUNEC_05084.mRNA.1	199.783	-1.01499	0.183757	-5.52358	3.32e-08	4.43e-07
FUNEC_06254.mRNA.1	61.813	-1.01448	0.409037	-2.48018	0.0131317	0.0439898
FUNEC_14173.mRNA.2	510.735	-1.01447	0.265623	-3.8192	0.000133883	0.000838457
FUNEC_03970.mRNA.1	372.753	-1.01432	0.310899	-3.26254	0.00110418	0.0053547
FUNEC_08703.mRNA.2	126.236	-1.01396	0.348471	-2.90974	0.00361728	0.014959
FUNEC_02523.mRNA.1	64.8383	-1.01347	0.348475	-2.90829	0.00363416	0.0150146
FUNEC_13787.mRNA.1	64.8383	-1.01347	0.348475	-2.90829	0.00363416	0.0150146
FUNEC_08234.mRNA.2	346.791	-1.01107	0.332138	-3.04414	0.00233346	0.0102774
FUNEC_12308.mRNA.1	119.926	-1.01025	0.295086	-3.42357	0.000618033	0.003233
FUNEC_05168.mRNA.1	425.889	-1.00935	0.38076	-2.65087	0.0080284	0.0291967
FUNEC_03401.mRNA.3	67.3749	-1.00866	0.34797	-2.89869	0.00374722	0.0154126
FUNEC_05113.mRNA.1	342.415	-1.00769	0.317154	-3.1773	0.00148653	0.00694629
FUNEC_10612.mRNA.1	49.0766	-1.00627	0.345756	-2.91034	0.00361041	0.014935
FUNEC_05138.mRNA.1	39.43	-1.0057	0.38049	-2.64318	0.00821309	0.0297494
FUNEC_16505.mRNA.1	60.6433	-1.00569	0.335141	-3.00079	0.00269278	0.0116246
FUNEC_04336.mRNA.1	411.938	-1.00498	0.273803	-3.67045	0.000242121	0.00141987
FUNEC_09025.mRNA.3	439.08	-1.00483	0.370633	-2.71113	0.00670553	0.0250834
FUNEC_09107.mRNA.3	53.7847	-1.00428	0.397761	-2.52484	0.0115752	0.0396386
FUNEC_15224.mRNA.1	404.735	-1.00399	0.156959	-6.39651	1.59e-10	3.07e-09
FUNEC_01291.mRNA.1	62322.5	-1.00325	0.204322	-4.91011	9.1e-07	9.31e-06
FUNEC_14034.mRNA.1	144.141	-1.00316	0.239663	-4.18571	2.84e-05	0.000208355
FUNEC_11458.mRNA.1	226.266	-1.00159	0.252441	-3.96761	7.26e-05	0.000486299
FUNEC_12705.mRNA.2	626.33	-1.00109	0.276399	-3.62191	0.000292435	0.0016819
FUNEC_06598.mRNA.1	156.699	-1.00106	0.2196	-4.55859	5.15e-06	4.51e-05
FUNEC_11806.mRNA.1	1563.79	-1.00105	0.152191	-6.57759	4.78e-11	1.01e-09
FUNEC_08416.mRNA.2	47.4351	-1.00035	0.41227	-2.42644	0.0152478	0.0497058
FUNEC_08736.mRNA.1	120.959	-1.00027	0.23269	-4.29874	1.72e-05	0.000134104
FUNEC_14694.mRNA.1	91.8549	-1.00017	0.336594	-2.97144	0.00296406	0.0125919

## Sheet: Unchanged
EC4 transcripts with unchanged expression when EC4 is grown in the presence of Diaporthe
Unchanged transcripts	baseMean	log2FoldChange	lfcSE - The standard error estimate for the log2 fold change estimate	stat - The value of the test statistic for the transcript	pvalue - P-value of the test for the transcript	padj - Adjusted P-value for multiple testing for the transcript
FUNEC_03298.mRNA.1	4872.62	-0.993287	0.0722982	-13.7388	5.95e-43	1.35e-40
FUNEC_08306.mRNA.1	1428.62	-0.968391	0.0744823	-13.0016	1.2e-38	2.4e-36
FUNEC_00240.mRNA.1	11579.4	-0.852724	0.0722434	-11.8035	3.74e-32	5.63e-30
FUNEC_15223.mRNA.1	2732.6	0.911353	0.0808897	11.2666	1.92e-29	2.34e-27
FUNEC_14441.mRNA.1	3560.52	0.789309	0.0730933	10.7986	3.49e-27	3.46e-25
FUNEC_11404.mRNA.1	1393.19	0.986392	0.0935971	10.5387	5.73e-26	5.38e-24
FUNEC_02899.mRNA.1	2515.66	0.931882	0.0892811	10.4376	1.67e-25	1.48e-23
FUNEC_07920.mRNA.1	2023.54	0.780757	0.0766302	10.1886	2.23e-24	1.88e-22
FUNEC_10994.mRNA.1	2688.26	-0.880198	0.0866884	-10.1536	3.19e-24	2.65e-22
FUNEC_12709.mRNA.1	10555.1	-0.996854	0.0990412	-10.065	7.89e-24	6.24e-22
FUNEC_00770.mRNA.1	2793.28	0.692428	0.0697795	9.92308	3.3e-23	2.52e-21
FUNEC_06541.mRNA.1	3887.14	-0.629613	0.0644155	-9.77425	1.45e-22	1.05e-20
FUNEC_16660.mRNA.1	1526.59	0.82975	0.0860916	9.63799	5.53e-22	3.8e-20
FUNEC_13310.mRNA.1	3061.55	0.671721	0.0697741	9.62708	6.14e-22	4.21e-20
FUNEC_09412.mRNA.1	1076.74	-0.871989	0.092443	-9.43272	4e-21	2.6e-19
FUNEC_14058.mRNA.1	1798.79	0.691184	0.0751657	9.19548	3.73e-20	2.18e-18
FUNEC_14802.mRNA.2	1276.57	0.758741	0.082557	9.19051	3.91e-20	2.27e-18
FUNEC_07533.mRNA.1	1303.1	0.721769	0.0794238	9.08756	1.01e-19	5.68e-18
FUNEC_06969.mRNA.1	558.342	-0.970146	0.107014	-9.06561	1.24e-19	6.93e-18
FUNEC_14242.mRNA.1	3112.36	-0.763652	0.0849667	-8.98766	2.53e-19	1.37e-17
FUNEC_02306.mRNA.1	4423.98	0.469666	0.0536023	8.76206	1.92e-18	9.66e-17
FUNEC_12759.mRNA.1	1569.26	0.778339	0.0899782	8.6503	5.14e-18	2.48e-16
FUNEC_02904.mRNA.1	13073.7	-0.855526	0.0990073	-8.64103	5.57e-18	2.67e-16
FUNEC_01474.mRNA.1	795.438	0.850538	0.0984655	8.63793	5.72e-18	2.73e-16
FUNEC_09049.mRNA.1	1614.76	0.797615	0.0930458	8.57229	1.01e-17	4.71e-16
FUNEC_16843.mRNA.1	1908.77	0.933568	0.1098	8.50248	1.86e-17	8.36e-16
FUNEC_13537.mRNA.1	1840.25	0.79019	0.0932272	8.47596	2.33e-17	1.04e-15
FUNEC_08563.mRNA.1	1536.72	0.931327	0.110027	8.46455	2.57e-17	1.14e-15
FUNEC_08552.mRNA.1	1703.98	0.912947	0.108044	8.4498	2.92e-17	1.29e-15
FUNEC_12272.mRNA.1	597.175	-0.949388	0.113317	-8.37816	5.38e-17	2.3e-15
FUNEC_02159.mRNA.1	3213.46	-0.960031	0.114696	-8.37021	5.75e-17	2.45e-15
FUNEC_10554.mRNA.1	26788.1	0.964168	0.115767	8.32855	8.18e-17	3.41e-15
FUNEC_14726.mRNA.1	971.537	-0.739988	0.0898022	-8.2402	1.72e-16	6.94e-15
FUNEC_00003.mRNA.1	1020.4	0.908649	0.112023	8.11124	5.01e-16	1.91e-14
FUNEC_01479.mRNA.1	2312.85	-0.598762	0.0739046	-8.10183	5.41e-16	2.06e-14
FUNEC_11216.mRNA.1	1189.95	0.984723	0.12168	8.09275	5.83e-16	2.2e-14
FUNEC_14196.mRNA.1	743.253	0.972928	0.120799	8.05412	8.01e-16	2.97e-14
FUNEC_04293.mRNA.1	3469.44	0.912904	0.114133	7.99862	1.26e-15	4.54e-14
FUNEC_02490.mRNA.1	977.428	-0.69814	0.087367	-7.99089	1.34e-15	4.81e-14
FUNEC_06223.mRNA.1	607.777	0.96449	0.121092	7.96491	1.65e-15	5.9e-14
FUNEC_12802.mRNA.1	2377.04	0.919668	0.116447	7.89772	2.84e-15	9.9e-14
FUNEC_07426.mRNA.1	9176.94	0.845378	0.107333	7.87618	3.38e-15	1.17e-13
FUNEC_16414.mRNA.2	818.969	-0.722556	0.0918367	-7.86783	3.61e-15	1.24e-13
FUNEC_16656.mRNA.1	4848.22	-0.482786	0.0614209	-7.86029	3.83e-15	1.32e-13
FUNEC_06999.mRNA.2	36020.6	0.520294	0.0663777	7.83839	4.56e-15	1.55e-13
FUNEC_03370.mRNA.1	3931.72	0.705479	0.0904858	7.79658	6.36e-15	2.13e-13
FUNEC_00816.mRNA.1	8013.39	0.920285	0.118518	7.76495	8.17e-15	2.72e-13
FUNEC_03550.mRNA.1	7075.61	0.959583	0.123664	7.75961	8.52e-15	2.82e-13
FUNEC_17170.mRNA.1	1436.29	-0.96316	0.124117	-7.76008	8.49e-15	2.82e-13
FUNEC_04674.mRNA.2	914.036	-0.876027	0.11322	-7.73739	1.01e-14	3.33e-13
FUNEC_12005.mRNA.1	1380.78	0.886897	0.114668	7.73447	1.04e-14	3.41e-13
FUNEC_03065.mRNA.1	3147.8	-0.919709	0.119008	-7.7281	1.09e-14	3.57e-13
FUNEC_14484.mRNA.1	7501	0.872644	0.113658	7.67784	1.62e-14	5.2e-13
FUNEC_09467.mRNA.1	837.199	-0.934492	0.121887	-7.66687	1.76e-14	5.63e-13
FUNEC_10368.mRNA.1	1276.43	-0.73892	0.0968551	-7.62913	2.36e-14	7.44e-13
FUNEC_06644.mRNA.1	935.133	0.792169	0.103932	7.62202	2.5e-14	7.84e-13
FUNEC_14792.mRNA.1	2221.65	0.83054	0.109189	7.60643	2.82e-14	8.77e-13
FUNEC_01459.mRNA.1	2144.41	0.651038	0.085837	7.58459	3.34e-14	1.03e-12
FUNEC_01918.mRNA.1	1468.31	0.740754	0.0977405	7.57878	3.49e-14	1.07e-12
FUNEC_01923.mRNA.1	5609.85	0.715445	0.0945222	7.56906	3.76e-14	1.15e-12
FUNEC_11259.mRNA.1	1450.3	0.621841	0.082594	7.52889	5.12e-14	1.56e-12
FUNEC_14728.mRNA.1	2841.79	-0.880366	0.117539	-7.48997	6.89e-14	2.06e-12
FUNEC_16388.mRNA.1	1463.86	-0.509008	0.0679659	-7.48917	6.93e-14	2.07e-12
FUNEC_07443.mRNA.1	4541.2	0.824084	0.110087	7.48572	7.12e-14	2.11e-12
FUNEC_10262.mRNA.1	1422.15	-0.879705	0.117625	-7.47892	7.49e-14	2.21e-12
FUNEC_15445.mRNA.1	1108.31	0.957256	0.128115	7.47183	7.91e-14	2.32e-12
FUNEC_05196.mRNA.1	574.848	-0.843404	0.113339	-7.44141	9.96e-14	2.9e-12
FUNEC_14865.mRNA.1	7150.82	0.942172	0.126706	7.43591	1.04e-13	3.02e-12
FUNEC_09423.mRNA.1	15263.9	0.831496	0.112133	7.41529	1.21e-13	3.51e-12
FUNEC_03461.mRNA.2	747.21	-0.78966	0.107063	-7.37568	1.64e-13	4.68e-12
FUNEC_11261.mRNA.1	2588.81	0.829051	0.113457	7.30718	2.73e-13	7.63e-12
FUNEC_11739.mRNA.1	497.848	0.984459	0.134975	7.29366	3.02e-13	8.39e-12
FUNEC_14400.mRNA.1	1481.21	-0.752591	0.103491	-7.27201	3.54e-13	9.8e-12
FUNEC_10588.mRNA.1	9365.22	-0.37323	0.0514226	-7.25809	3.93e-13	1.08e-11
FUNEC_04071.mRNA.1	5398.94	0.667003	0.0928307	7.18516	6.71e-13	1.8e-11
FUNEC_17136.mRNA.1	1673.43	0.668041	0.0931245	7.17363	7.3e-13	1.95e-11
FUNEC_08498.mRNA.1	3561.27	0.993263	0.138531	7.16997	7.5e-13	2e-11
FUNEC_06800.mRNA.1	12553	0.743106	0.103968	7.14742	8.84e-13	2.34e-11
FUNEC_02872.mRNA.2	4653.34	0.884362	0.124472	7.10489	1.2e-12	3.14e-11
FUNEC_16797.mRNA.1	1636.42	0.810572	0.114167	7.09987	1.25e-12	3.24e-11
FUNEC_07943.mRNA.1	2188.06	-0.770633	0.109401	-7.04414	1.87e-12	4.76e-11
FUNEC_07033.mRNA.1	914.47	-0.791519	0.112374	-7.04359	1.87e-12	4.78e-11
FUNEC_05823.mRNA.1	395.278	-0.977766	0.138834	-7.04269	1.89e-12	4.8e-11
FUNEC_14181.mRNA.1	4238.43	0.798198	0.114465	6.97328	3.1e-12	7.69e-11
FUNEC_15918.mRNA.1	621.642	-0.775817	0.111257	-6.97316	3.1e-12	7.69e-11
FUNEC_03693.mRNA.1	1902.2	0.834556	0.119718	6.97102	3.15e-12	7.79e-11
FUNEC_16796.mRNA.1	812.812	0.671862	0.0966744	6.94974	3.66e-12	8.98e-11
FUNEC_13320.mRNA.1	1200.75	0.886443	0.128157	6.91684	4.62e-12	1.12e-10
FUNEC_08916.mRNA.1	1979.95	0.784645	0.113651	6.90399	5.06e-12	1.21e-10
FUNEC_16077.mRNA.1	2500.49	0.54263	0.0786361	6.90052	5.18e-12	1.24e-10
FUNEC_02815.mRNA.1	4264.45	0.942109	0.137284	6.86248	6.77e-12	1.6e-10
FUNEC_08649.mRNA.1	2159.62	-0.706461	0.103048	-6.85566	7.1e-12	1.68e-10
FUNEC_01996.mRNA.1	1736.99	0.659175	0.096239	6.84936	7.42e-12	1.75e-10
FUNEC_14708.mRNA.1	1404.29	-0.712459	0.104284	-6.83193	8.38e-12	1.96e-10
FUNEC_04507.mRNA.1	1286.46	-0.771786	0.112964	-6.83215	8.37e-12	1.96e-10
FUNEC_15112.mRNA.1	448.796	-0.802492	0.117692	-6.8186	9.19e-12	2.14e-10
FUNEC_11903.mRNA.1	1996.34	0.607447	0.0891296	6.81532	9.41e-12	2.19e-10
FUNEC_08623.mRNA.1	1138.69	-0.840613	0.123592	-6.80149	1.04e-11	2.4e-10
FUNEC_07886.mRNA.1	854.01	-0.989562	0.146476	-6.75578	1.42e-11	3.25e-10
FUNEC_00305.mRNA.1	2340.79	-0.413379	0.0612061	-6.75389	1.44e-11	3.29e-10
FUNEC_15648.mRNA.1	8208.55	0.462927	0.0686381	6.74446	1.54e-11	3.48e-10
FUNEC_10165.mRNA.1	3039.26	0.528764	0.0786813	6.72033	1.81e-11	4.1e-10
FUNEC_06333.mRNA.1	848.51	0.735415	0.109487	6.71693	1.86e-11	4.19e-10
FUNEC_08988.mRNA.1	933.902	0.640395	0.0957977	6.68487	2.31e-11	5.17e-10
FUNEC_02539.mRNA.1	409.393	-0.907781	0.135833	-6.68305	2.34e-11	5.23e-10
FUNEC_16426.mRNA.1	658.047	-0.902721	0.135169	-6.67848	2.41e-11	5.38e-10
FUNEC_11274.mRNA.2	2385.8	-0.582995	0.0873813	-6.67186	2.53e-11	5.61e-10
FUNEC_00611.mRNA.1	642.044	-0.79506	0.11954	-6.65102	2.91e-11	6.4e-10
FUNEC_06964.mRNA.1	1637.1	-0.544427	0.0819226	-6.64563	3.02e-11	6.62e-10
FUNEC_01267.mRNA.1	583.603	-0.716564	0.107912	-6.64028	3.13e-11	6.84e-10
FUNEC_04639.mRNA.1	711.769	-0.969503	0.146092	-6.63623	3.22e-11	7e-10
FUNEC_08960.mRNA.1	640.632	-0.900668	0.135797	-6.63246	3.3e-11	7.16e-10
FUNEC_16704.mRNA.1	3167.12	0.594858	0.0897154	6.6305	3.35e-11	7.24e-10
FUNEC_13989.mRNA.1	568.985	-0.920135	0.138808	-6.62883	3.38e-11	7.32e-10
FUNEC_02440.mRNA.1	798.485	-0.770197	0.116617	-6.60447	3.99e-11	8.59e-10
FUNEC_02601.mRNA.1	1184.52	0.979765	0.148925	6.5789	4.74e-11	1.01e-09
FUNEC_06632.mRNA.1	1054.89	0.850446	0.129356	6.57446	4.88e-11	1.03e-09
FUNEC_08764.mRNA.1	1441.15	0.952355	0.144897	6.57263	4.94e-11	1.04e-09
FUNEC_04165.mRNA.1	2524.85	0.799916	0.121821	6.5663	5.16e-11	1.08e-09
FUNEC_16985.mRNA.1	15269.8	-0.934859	0.142366	-6.56661	5.15e-11	1.08e-09
FUNEC_16116.mRNA.1	2119.79	0.999715	0.152275	6.56518	5.2e-11	1.09e-09
FUNEC_17304.mRNA.1	2179.46	0.571365	0.0871434	6.5566	5.5e-11	1.15e-09
FUNEC_02199.mRNA.1	3273.36	-0.989048	0.1511	-6.54564	5.92e-11	1.22e-09
FUNEC_11965.mRNA.1	1552.56	-0.90608	0.138478	-6.54314	6.02e-11	1.24e-09
FUNEC_12925.mRNA.1	654.696	0.71875	0.109916	6.53908	6.19e-11	1.27e-09
FUNEC_04502.mRNA.1	902.381	-0.965712	0.147973	-6.52628	6.74e-11	1.38e-09
FUNEC_09634.mRNA.1	1185.94	-0.890058	0.13643	-6.52392	6.85e-11	1.4e-09
FUNEC_03644.mRNA.1	909.577	0.96102	0.147357	6.52169	6.95e-11	1.42e-09
FUNEC_12697.mRNA.1	1873.92	0.528365	0.0811376	6.51196	7.42e-11	1.51e-09
FUNEC_03530.mRNA.1	11963.9	-0.260391	0.0401438	-6.48645	8.79e-11	1.77e-09
FUNEC_01964.mRNA.1	262.27	-0.984825	0.152792	-6.44551	1.15e-10	2.28e-09
FUNEC_11977.mRNA.1	1241	0.799015	0.123994	6.44397	1.16e-10	2.3e-09
FUNEC_00312.mRNA.1	3729.06	-0.745467	0.115716	-6.44219	1.18e-10	2.33e-09
FUNEC_03864.mRNA.1	451.345	-0.758893	0.117991	-6.43177	1.26e-10	2.48e-09
FUNEC_07474.mRNA.1	3555.15	0.498432	0.0775303	6.42886	1.29e-10	2.52e-09
FUNEC_02060.mRNA.1	295.652	-0.986381	0.153459	-6.42763	1.3e-10	2.54e-09
FUNEC_10550.mRNA.1	2396.43	-0.674964	0.105227	-6.41436	1.41e-10	2.76e-09
FUNEC_16054.mRNA.1	410.413	-0.998535	0.155676	-6.41418	1.42e-10	2.76e-09
FUNEC_12733.mRNA.1	1691.98	-0.792907	0.123783	-6.4056	1.5e-10	2.91e-09
FUNEC_06369.mRNA.1	4403.31	0.582912	0.0911521	6.39493	1.61e-10	3.1e-09
FUNEC_14793.mRNA.1	1203.08	0.960369	0.150379	6.38633	1.7e-10	3.26e-09
FUNEC_10514.mRNA.1	2368.46	-0.595562	0.0933013	-6.38321	1.73e-10	3.32e-09
FUNEC_04600.mRNA.1	1265.02	0.638431	0.100262	6.36761	1.92e-10	3.67e-09
FUNEC_17137.mRNA.1	407.508	-0.892031	0.140444	-6.35151	2.13e-10	4.04e-09
FUNEC_05600.mRNA.1	2399.97	0.933032	0.147069	6.34419	2.24e-10	4.22e-09
FUNEC_09267.mRNA.1	11851.6	-0.744658	0.117441	-6.34072	2.29e-10	4.3e-09
FUNEC_13665.mRNA.1	3361.14	-0.564723	0.0890767	-6.33974	2.3e-10	4.32e-09
FUNEC_14506.mRNA.1	1120.98	-0.589336	0.0931571	-6.32626	2.51e-10	4.7e-09
FUNEC_02979.mRNA.1	435.633	-0.842136	0.133518	-6.3073	2.84e-10	5.28e-09
FUNEC_10600.mRNA.1	11869	0.921126	0.146121	6.30385	2.9e-10	5.38e-09
FUNEC_08419.mRNA.1	866.4	-0.673436	0.10713	-6.28617	3.25e-10	5.96e-09
FUNEC_07333.mRNA.1	796.217	0.988494	0.157301	6.28407	3.3e-10	6.03e-09
FUNEC_06216.mRNA.1	1839.23	0.768973	0.122444	6.28018	3.38e-10	6.17e-09
FUNEC_03934.mRNA.1	16904.7	0.468984	0.0747373	6.2751	3.49e-10	6.36e-09
FUNEC_07351.mRNA.1	449.358	0.849212	0.135378	6.2729	3.54e-10	6.43e-09
FUNEC_07938.mRNA.1	1950.67	-0.719924	0.114818	-6.27012	3.61e-10	6.53e-09
FUNEC_10204.mRNA.1	551.27	0.841439	0.134266	6.26695	3.68e-10	6.64e-09
FUNEC_06731.mRNA.1	1158.63	-0.945541	0.151001	-6.26182	3.81e-10	6.83e-09
FUNEC_05980.mRNA.2	1176.1	-0.713041	0.113965	-6.25667	3.93e-10	7.05e-09
FUNEC_16714.mRNA.1	12536.8	-0.413265	0.0661251	-6.24975	4.11e-10	7.33e-09
FUNEC_12575.mRNA.1	589.108	-0.981119	0.156983	-6.24985	4.11e-10	7.33e-09
FUNEC_13982.mRNA.2	1855.07	-0.638915	0.10241	-6.23881	4.41e-10	7.83e-09
FUNEC_15122.mRNA.3	1030.16	-0.845736	0.135942	-6.22132	4.93e-10	8.7e-09
FUNEC_04605.mRNA.3	801.768	0.917824	0.147885	6.20632	5.42e-10	9.55e-09
FUNEC_15287.mRNA.1	2347.9	0.45892	0.0740461	6.19777	5.73e-10	1e-08
FUNEC_11420.mRNA.1	3100.73	0.971668	0.157311	6.17672	6.54e-10	1.14e-08
FUNEC_08924.mRNA.1	3004.99	-0.620541	0.10047	-6.17639	6.56e-10	1.14e-08
FUNEC_15244.mRNA.1	1511.4	0.871982	0.141627	6.15691	7.42e-10	1.28e-08
FUNEC_16706.mRNA.1	853.849	0.725395	0.118007	6.14706	7.89e-10	1.35e-08
FUNEC_04145.mRNA.1	923.766	0.76404	0.124392	6.14218	8.14e-10	1.39e-08
FUNEC_17578.mRNA.1	859.759	0.93065	0.151567	6.14019	8.24e-10	1.41e-08
FUNEC_08907.mRNA.1	1479.55	0.743206	0.121244	6.12983	8.8e-10	1.5e-08
FUNEC_06651.mRNA.1	2416.96	0.613354	0.100251	6.11819	9.46e-10	1.61e-08
FUNEC_06956.mRNA.1	2780.14	-0.965549	0.157907	-6.11465	9.68e-10	1.64e-08
FUNEC_13438.mRNA.1	1058.15	0.734836	0.120413	6.10263	1.04e-09	1.76e-08
FUNEC_04637.mRNA.1	311.753	-0.843072	0.138276	-6.09701	1.08e-09	1.82e-08
FUNEC_16135.mRNA.1	1294.15	0.782407	0.128622	6.083	1.18e-09	1.97e-08
FUNEC_06688.mRNA.1	2218.73	0.79142	0.130223	6.07743	1.22e-09	2.03e-08
FUNEC_07546.mRNA.1	6693.94	0.822422	0.13545	6.07175	1.27e-09	2.1e-08
FUNEC_05171.mRNA.1	956.4	-0.679398	0.111928	-6.06996	1.28e-09	2.12e-08
FUNEC_17531.mRNA.1	562.683	-0.849645	0.140118	-6.06377	1.33e-09	2.2e-08
FUNEC_12632.mRNA.1	3453.58	-0.602687	0.0995039	-6.05692	1.39e-09	2.29e-08
FUNEC_06921.mRNA.1	8058.49	0.913979	0.150947	6.05496	1.4e-09	2.31e-08
FUNEC_01431.mRNA.2	323.338	0.963941	0.159541	6.04195	1.52e-09	2.51e-08
FUNEC_05581.mRNA.1	4062.39	0.569036	0.0944856	6.02246	1.72e-09	2.81e-08
FUNEC_05510.mRNA.1	2841.72	0.796319	0.132411	6.01398	1.81e-09	2.95e-08
FUNEC_16280.mRNA.1	897.302	0.990702	0.164787	6.01201	1.83e-09	2.98e-08
FUNEC_00466.mRNA.1	2350.28	-0.627022	0.104453	-6.00293	1.94e-09	3.14e-08
FUNEC_05840.mRNA.1	1264.6	0.969033	0.161526	5.99925	1.98e-09	3.19e-08
FUNEC_12605.mRNA.1	1371.18	0.888456	0.148084	5.99969	1.98e-09	3.19e-08
FUNEC_07299.mRNA.1	492.265	-0.853527	0.142287	-5.99862	1.99e-09	3.2e-08
FUNEC_12025.mRNA.1	423.492	0.856385	0.142777	5.99807	2e-09	3.21e-08
FUNEC_07408.mRNA.1	1116.18	-0.981195	0.1636	-5.99751	2e-09	3.22e-08
FUNEC_03713.mRNA.1	342.237	-0.807549	0.134778	-5.9917	2.08e-09	3.33e-08
FUNEC_10863.mRNA.1	2576.61	0.635851	0.106499	5.97051	2.37e-09	3.75e-08
FUNEC_06281.mRNA.1	1883.28	0.607668	0.101835	5.96717	2.41e-09	3.82e-08
FUNEC_10832.mRNA.1	751.568	0.736613	0.123776	5.95116	2.66e-09	4.18e-08
FUNEC_12115.mRNA.1	430.226	-0.861311	0.144797	-5.94842	2.71e-09	4.25e-08
FUNEC_09213.mRNA.1	970.351	0.966329	0.162562	5.94435	2.78e-09	4.35e-08
FUNEC_02086.mRNA.1	666.977	0.716766	0.120819	5.93256	2.98e-09	4.65e-08
FUNEC_15916.mRNA.1	5944.06	0.895267	0.1512	5.92106	3.2e-09	4.96e-08
FUNEC_09096.mRNA.1	703.611	-0.685977	0.115941	-5.91659	3.29e-09	5.09e-08
FUNEC_16189.mRNA.2	1840.01	-0.793911	0.134686	-5.89454	3.76e-09	5.77e-08
FUNEC_17233.mRNA.1	417.201	-0.892729	0.151463	-5.89405	3.77e-09	5.79e-08
FUNEC_01584.mRNA.1	675.392	0.901839	0.153354	5.88078	4.08e-09	6.24e-08
FUNEC_16196.mRNA.1	9369.71	-0.524287	0.0892035	-5.87743	4.17e-09	6.36e-08
FUNEC_08161.mRNA.1	1263.86	-0.883987	0.150405	-5.87739	4.17e-09	6.36e-08
FUNEC_11315.mRNA.1	4909.95	-0.576898	0.0982944	-5.86909	4.38e-09	6.67e-08
FUNEC_14023.mRNA.1	680.486	-0.581071	0.0992409	-5.85515	4.77e-09	7.21e-08
FUNEC_10077.mRNA.1	1307.5	-0.762311	0.130557	-5.8389	5.25e-09	7.91e-08
FUNEC_13323.mRNA.1	1292.04	0.574401	0.0986128	5.82481	5.72e-09	8.6e-08
FUNEC_09891.mRNA.1	1348.65	-0.707468	0.121626	-5.81674	6e-09	9e-08
FUNEC_07481.mRNA.1	3356.9	0.597137	0.1027	5.81439	6.09e-09	9.12e-08
FUNEC_04607.mRNA.1	1258.41	-0.596839	0.102893	-5.80056	6.61e-09	9.85e-08
FUNEC_02092.mRNA.1	503.112	0.849378	0.146508	5.7975	6.73e-09	1e-07
FUNEC_11890.mRNA.1	405.616	-0.696286	0.120117	-5.79672	6.76e-09	1.01e-07
FUNEC_14826.mRNA.1	2851.81	0.681346	0.117616	5.79295	6.92e-09	1.03e-07
FUNEC_05557.mRNA.1	1733.45	-0.460491	0.0795958	-5.78537	7.24e-09	1.07e-07
FUNEC_00350.mRNA.1	1261.98	0.878608	0.151907	5.78387	7.3e-09	1.08e-07
FUNEC_15780.mRNA.1	1486.72	0.725718	0.125551	5.78026	7.46e-09	1.1e-07
FUNEC_00288.mRNA.1	1699.82	-0.683403	0.118307	-5.77651	7.63e-09	1.12e-07
FUNEC_06193.mRNA.1	5788.02	-0.969504	0.168512	-5.75331	8.75e-09	1.28e-07
FUNEC_07844.mRNA.1	1202.66	0.913804	0.159084	5.74417	9.24e-09	1.35e-07
FUNEC_04645.mRNA.1	1546.27	-0.809049	0.141139	-5.7323	9.91e-09	1.44e-07
FUNEC_11370.mRNA.1	2748.07	0.663089	0.115843	5.72401	1.04e-08	1.5e-07
FUNEC_00310.mRNA.1	709.995	-0.621534	0.108649	-5.72058	1.06e-08	1.53e-07
FUNEC_11729.mRNA.1	4471.21	0.727329	0.127207	5.71768	1.08e-08	1.55e-07
FUNEC_07403.mRNA.1	9151.31	0.637806	0.111539	5.71826	1.08e-08	1.55e-07
FUNEC_10446.mRNA.1	3112.53	0.660066	0.115536	5.71306	1.11e-08	1.59e-07
FUNEC_05165.mRNA.1	715.54	-0.970682	0.16988	-5.71393	1.1e-08	1.59e-07
FUNEC_11325.mRNA.1	1111.04	0.81473	0.142802	5.70533	1.16e-08	1.66e-07
FUNEC_09789.mRNA.1	626.724	0.78721	0.138045	5.70255	1.18e-08	1.69e-07
FUNEC_02903.mRNA.1	1950.11	0.608038	0.106631	5.70228	1.18e-08	1.69e-07
FUNEC_08353.mRNA.1	4419.28	0.897277	0.158103	5.67526	1.38e-08	1.97e-07
FUNEC_08403.mRNA.1	1259.15	-0.719628	0.12685	-5.67304	1.4e-08	2e-07
FUNEC_13142.mRNA.1	412.641	-0.786065	0.138621	-5.6706	1.42e-08	2.03e-07
FUNEC_16599.mRNA.1	894.697	0.855919	0.151104	5.66444	1.48e-08	2.09e-07
FUNEC_07391.mRNA.1	2030.36	0.804186	0.141981	5.66405	1.48e-08	2.1e-07
FUNEC_11473.mRNA.2	2977.32	-0.660629	0.116669	-5.66241	1.49e-08	2.11e-07
FUNEC_04482.mRNA.1	714.052	-0.86089	0.152035	-5.66246	1.49e-08	2.11e-07
FUNEC_14135.mRNA.1	599.468	0.999382	0.176536	5.66105	1.5e-08	2.13e-07
FUNEC_03899.mRNA.1	428.515	0.862026	0.152357	5.65795	1.53e-08	2.16e-07
FUNEC_13279.mRNA.1	548.428	0.976246	0.17256	5.65744	1.54e-08	2.17e-07
FUNEC_09344.mRNA.1	471.169	-0.943199	0.166752	-5.65632	1.55e-08	2.18e-07
FUNEC_09952.mRNA.1	911.191	0.945136	0.167537	5.64136	1.69e-08	2.37e-07
FUNEC_16038.mRNA.1	2984.51	-0.51949	0.0921074	-5.64005	1.7e-08	2.38e-07
FUNEC_08994.mRNA.1	1251.35	0.604196	0.107247	5.63369	1.76e-08	2.47e-07
FUNEC_14674.mRNA.1	554.536	-0.598688	0.106288	-5.6327	1.77e-08	2.48e-07
FUNEC_03179.mRNA.1	334.845	-0.944484	0.167785	-5.62914	1.81e-08	2.53e-07
FUNEC_04281.mRNA.1	11602.1	-0.676032	0.120115	-5.62819	1.82e-08	2.54e-07
FUNEC_02160.mRNA.1	1344.44	0.63114	0.112212	5.62451	1.86e-08	2.59e-07
FUNEC_13753.mRNA.1	919.436	-0.541362	0.0962857	-5.62246	1.88e-08	2.61e-07
FUNEC_03432.mRNA.1	1381.8	-0.555306	0.0987785	-5.62173	1.89e-08	2.62e-07
FUNEC_12635.mRNA.1	443.856	-0.952759	0.1695	-5.62101	1.9e-08	2.63e-07
FUNEC_02209.mRNA.2	1829.09	0.730789	0.130043	5.61961	1.91e-08	2.65e-07
FUNEC_03388.mRNA.1	1001.72	0.712397	0.127021	5.60847	2.04e-08	2.81e-07
FUNEC_08414.mRNA.2	777.219	-0.681296	0.121484	-5.6081	2.05e-08	2.82e-07
FUNEC_11568.mRNA.1	299.473	-0.798602	0.142469	-5.60546	2.08e-08	2.86e-07
FUNEC_15173.mRNA.1	2533.6	0.63381	0.113237	5.5972	2.18e-08	2.99e-07
FUNEC_05321.mRNA.1	2612.22	0.368411	0.0658175	5.59746	2.18e-08	2.99e-07
FUNEC_06136.mRNA.1	1667.03	-0.492036	0.0880667	-5.58708	2.31e-08	3.16e-07
FUNEC_15651.mRNA.1	279.907	-0.847578	0.152047	-5.57446	2.48e-08	3.38e-07
FUNEC_13684.mRNA.1	1941.52	0.687876	0.123461	5.57161	2.52e-08	3.43e-07
FUNEC_05666.mRNA.1	1223.98	-0.463124	0.0831482	-5.56987	2.55e-08	3.46e-07
FUNEC_12175.mRNA.1	3316.71	0.951723	0.170912	5.5685	2.57e-08	3.49e-07
FUNEC_15228.mRNA.1	774.184	0.812175	0.1459	5.56666	2.6e-08	3.52e-07
FUNEC_02124.mRNA.1	1163.29	-0.868062	0.156123	-5.56011	2.7e-08	3.64e-07
FUNEC_15174.mRNA.1	513.454	-0.713461	0.128431	-5.55522	2.77e-08	3.74e-07
FUNEC_06097.mRNA.1	473.816	-0.669856	0.120766	-5.54674	2.91e-08	3.91e-07
FUNEC_02896.mRNA.1	455.416	0.800658	0.144461	5.54239	2.98e-08	4e-07
FUNEC_12784.mRNA.1	1105.35	0.503835	0.0910371	5.5344	3.12e-08	4.18e-07
FUNEC_09712.mRNA.1	642.507	0.748111	0.13519	5.53376	3.13e-08	4.19e-07
FUNEC_14012.mRNA.1	777.245	-0.664116	0.120181	-5.52597	3.28e-08	4.38e-07
FUNEC_01181.mRNA.1	2751.55	0.862524	0.156457	5.51286	3.53e-08	4.7e-07
FUNEC_06085.mRNA.1	7110.39	-0.414445	0.0751924	-5.51179	3.55e-08	4.72e-07
FUNEC_13573.mRNA.1	442.472	-0.869652	0.157772	-5.51207	3.55e-08	4.72e-07
FUNEC_15241.mRNA.1	1542.39	0.628556	0.114048	5.51134	3.56e-08	4.73e-07
FUNEC_00219.mRNA.1	1232.61	-0.476726	0.0865967	-5.50513	3.69e-08	4.88e-07
FUNEC_13682.mRNA.1	1613.6	0.553247	0.100519	5.50389	3.72e-08	4.91e-07
FUNEC_09520.mRNA.1	978.719	-0.636947	0.115819	-5.49949	3.81e-08	5.02e-07
FUNEC_00731.mRNA.1	296.142	-0.768588	0.139769	-5.49897	3.82e-08	5.03e-07
FUNEC_09697.mRNA.1	1277.87	-0.832081	0.151323	-5.49869	3.83e-08	5.03e-07
FUNEC_06227.mRNA.1	671.53	0.841635	0.153263	5.49145	3.99e-08	5.23e-07
FUNEC_10623.mRNA.4	2416.79	0.767791	0.140031	5.483	4.18e-08	5.47e-07
FUNEC_16401.mRNA.1	1733.42	0.769399	0.140395	5.48023	4.25e-08	5.54e-07
FUNEC_10092.mRNA.1	10342.8	0.473735	0.0864533	5.47966	4.26e-08	5.55e-07
FUNEC_06255.mRNA.1	1059.79	-0.691675	0.126225	-5.47971	4.26e-08	5.55e-07
FUNEC_00980.mRNA.1	5594.5	0.859082	0.156825	5.47796	4.3e-08	5.6e-07
FUNEC_08216.mRNA.2	526.028	0.8184	0.149438	5.47653	4.34e-08	5.64e-07
FUNEC_14212.mRNA.2	715.461	0.956069	0.174763	5.47067	4.48e-08	5.81e-07
FUNEC_07783.mRNA.1	407.443	0.743805	0.136081	5.46589	4.61e-08	5.96e-07
FUNEC_14039.mRNA.1	769.554	-0.939052	0.171833	-5.46492	4.63e-08	5.99e-07
FUNEC_01259.mRNA.1	1249.26	-0.619949	0.113511	-5.46159	4.72e-08	6.1e-07
FUNEC_04457.mRNA.1	3955.81	0.626353	0.114706	5.46051	4.75e-08	6.13e-07
FUNEC_09022.mRNA.1	1961.74	0.657859	0.120642	5.45299	4.95e-08	6.38e-07
FUNEC_00605.mRNA.1	892.376	0.950318	0.174319	5.4516	4.99e-08	6.42e-07
FUNEC_06621.mRNA.1	5841.14	0.542628	0.099641	5.44583	5.16e-08	6.61e-07
FUNEC_01149.mRNA.1	690.965	-0.687272	0.126255	-5.44351	5.22e-08	6.69e-07
FUNEC_15099.mRNA.1	603.278	-0.963065	0.176987	-5.44143	5.29e-08	6.76e-07
FUNEC_06541.mRNA.2	823.028	-0.750395	0.138051	-5.43564	5.46e-08	6.98e-07
FUNEC_07461.mRNA.4	1336.13	0.723825	0.133171	5.43529	5.47e-08	6.99e-07
FUNEC_05411.mRNA.1	8934.69	0.686147	0.126246	5.43501	5.48e-08	6.99e-07
FUNEC_05556.mRNA.1	572.62	-0.673471	0.124003	-5.43107	5.6e-08	7.14e-07
FUNEC_17519.mRNA.1	295.218	-0.763801	0.14078	-5.4255	5.78e-08	7.35e-07
FUNEC_13524.mRNA.1	1512.65	0.941583	0.174138	5.4071	6.41e-08	8.11e-07
FUNEC_13583.mRNA.1	664.412	0.915619	0.16939	5.4054	6.47e-08	8.17e-07
FUNEC_01901.mRNA.2	4753.81	0.597444	0.110524	5.40557	6.46e-08	8.17e-07
FUNEC_17398.mRNA.1	1015.76	0.836746	0.15482	5.40465	6.49e-08	8.2e-07
FUNEC_16040.mRNA.1	6166.99	-0.435321	0.0805615	-5.40358	6.53e-08	8.24e-07
FUNEC_13420.mRNA.1	488.417	-0.655849	0.12154	-5.39614	6.81e-08	8.55e-07
FUNEC_06901.mRNA.1	392.168	-0.647905	0.120193	-5.39053	7.03e-08	8.8e-07
FUNEC_01991.mRNA.1	621.034	-0.842006	0.156376	-5.38449	7.26e-08	9.08e-07
FUNEC_11072.mRNA.1	2653.05	-0.535023	0.0994042	-5.3823	7.35e-08	9.17e-07
FUNEC_05130.mRNA.1	295.132	0.861093	0.160012	5.38143	7.39e-08	9.19e-07
FUNEC_00290.mRNA.1	1557.4	-0.730791	0.135858	-5.37908	7.49e-08	9.29e-07
FUNEC_14573.mRNA.1	342.48	0.967242	0.179947	5.37514	7.65e-08	9.47e-07
FUNEC_06461.mRNA.1	474.392	-0.882255	0.164148	-5.37475	7.67e-08	9.48e-07
FUNEC_03958.mRNA.1	204.998	-0.884881	0.164635	-5.37482	7.67e-08	9.48e-07
FUNEC_17152.mRNA.1	1934.68	0.91013	0.169508	5.36924	7.91e-08	9.77e-07
FUNEC_09674.mRNA.1	887.706	0.674221	0.125616	5.36731	7.99e-08	9.86e-07
FUNEC_00415.mRNA.1	653.028	-0.705265	0.131859	-5.34862	8.86e-08	1.09e-06
FUNEC_02554.mRNA.1	692.932	-0.97742	0.182781	-5.34751	8.92e-08	1.09e-06
FUNEC_15172.mRNA.1	5570.17	-0.601391	0.112475	-5.34688	8.95e-08	1.1e-06
FUNEC_00762.mRNA.1	3039.52	0.895548	0.167913	5.3334	9.64e-08	1.18e-06
FUNEC_05642.mRNA.1	201.34	0.917581	0.172165	5.32966	9.84e-08	1.2e-06
FUNEC_01876.mRNA.1	669.666	0.761162	0.142807	5.33	9.82e-08	1.2e-06
FUNEC_05030.mRNA.1	2839.76	0.876415	0.164564	5.32567	1.01e-07	1.22e-06
FUNEC_06048.mRNA.1	1846.67	-0.770615	0.144754	-5.32361	1.02e-07	1.23e-06
FUNEC_12146.mRNA.1	3440.32	0.96682	0.181825	5.31731	1.05e-07	1.27e-06
FUNEC_12249.mRNA.1	1111.54	0.938861	0.17653	5.31841	1.05e-07	1.27e-06
FUNEC_12557.mRNA.1	3421.99	0.656645	0.123554	5.31464	1.07e-07	1.29e-06
FUNEC_05558.mRNA.1	1727.59	0.679852	0.127955	5.31319	1.08e-07	1.3e-06
FUNEC_04790.mRNA.1	197.071	-0.898495	0.169088	-5.31377	1.07e-07	1.3e-06
FUNEC_16521.mRNA.1	2778.83	0.896653	0.168864	5.30991	1.1e-07	1.32e-06
FUNEC_09028.mRNA.1	1583.86	-0.54464	0.102599	-5.30842	1.11e-07	1.33e-06
FUNEC_04814.mRNA.1	435.529	-0.865235	0.163017	-5.30763	1.11e-07	1.34e-06
FUNEC_04183.mRNA.1	187.437	-0.977668	0.184467	-5.29996	1.16e-07	1.39e-06
FUNEC_16047.mRNA.1	597.585	-0.670212	0.126651	-5.29182	1.21e-07	1.45e-06
FUNEC_12116.mRNA.1	612.055	-0.85633	0.161937	-5.28806	1.24e-07	1.48e-06
FUNEC_00258.mRNA.1	535.402	-0.979483	0.185346	-5.28463	1.26e-07	1.5e-06
FUNEC_07263.mRNA.1	816.145	-0.577527	0.109304	-5.28366	1.27e-07	1.51e-06
FUNEC_14091.mRNA.1	6259.83	0.58767	0.111281	5.28094	1.29e-07	1.53e-06
FUNEC_12110.mRNA.1	1289.47	0.814159	0.1542	5.27989	1.29e-07	1.54e-06
FUNEC_14914.mRNA.1	678.305	-0.701403	0.132884	-5.27831	1.3e-07	1.55e-06
FUNEC_11319.mRNA.1	559.134	-0.719187	0.13627	-5.27766	1.31e-07	1.55e-06
FUNEC_17254.mRNA.1	239.839	-0.923396	0.175093	-5.27374	1.34e-07	1.58e-06
FUNEC_01445.mRNA.1	2755.81	0.784118	0.14873	5.2721	1.35e-07	1.6e-06
FUNEC_06111.mRNA.1	891.432	0.77909	0.14781	5.2709	1.36e-07	1.61e-06
FUNEC_08874.mRNA.1	921.489	0.526734	0.100003	5.2672	1.39e-07	1.63e-06
FUNEC_09991.mRNA.1	2295.07	0.535928	0.101817	5.26363	1.41e-07	1.66e-06
FUNEC_01345.mRNA.1	3344.27	0.734268	0.139544	5.26192	1.43e-07	1.68e-06
FUNEC_05390.mRNA.1	969.831	0.962238	0.183045	5.25682	1.47e-07	1.72e-06
FUNEC_15475.mRNA.2	399.093	-0.884549	0.168382	-5.25324	1.49e-07	1.75e-06
FUNEC_17243.mRNA.1	650.382	-0.631118	0.120365	-5.24339	1.58e-07	1.84e-06
FUNEC_01487.mRNA.1	556.865	0.776835	0.148275	5.23916	1.61e-07	1.88e-06
FUNEC_11320.mRNA.1	1027.45	0.799798	0.152786	5.23477	1.65e-07	1.93e-06
FUNEC_08148.mRNA.1	5451.36	0.671348	0.128429	5.22738	1.72e-07	2e-06
FUNEC_10767.mRNA.1	480.25	-0.565441	0.108222	-5.2248	1.74e-07	2.02e-06
FUNEC_08237.mRNA.1	2387.25	-0.345718	0.0662235	-5.22048	1.78e-07	2.07e-06
FUNEC_11923.mRNA.1	597.472	0.856667	0.164235	5.2161	1.83e-07	2.12e-06
FUNEC_06249.mRNA.1	1896.12	-0.854621	0.164353	-5.19991	1.99e-07	2.3e-06
FUNEC_02042.mRNA.1	2506.13	-0.347792	0.0669812	-5.19238	2.08e-07	2.39e-06
FUNEC_10391.mRNA.1	890.577	0.943626	0.182012	5.18441	2.17e-07	2.49e-06
FUNEC_08514.mRNA.1	1368.82	0.797804	0.15397	5.18156	2.2e-07	2.52e-06
FUNEC_15770.mRNA.1	6361.4	0.81351	0.157017	5.18104	2.21e-07	2.53e-06
FUNEC_11476.mRNA.1	1432.05	-0.844474	0.163183	-5.17502	2.28e-07	2.6e-06
FUNEC_03324.mRNA.1	479.034	-0.905262	0.174928	-5.17505	2.28e-07	2.6e-06
FUNEC_08587.mRNA.1	261.443	-0.942152	0.18216	-5.17212	2.31e-07	2.64e-06
FUNEC_11613.mRNA.1	362.546	-0.737486	0.142692	-5.16838	2.36e-07	2.69e-06
FUNEC_05776.mRNA.1	24127.6	-0.750939	0.145418	-5.16401	2.42e-07	2.75e-06
FUNEC_09941.mRNA.1	759.269	0.751149	0.145689	5.15585	2.52e-07	2.87e-06
FUNEC_01288.mRNA.1	190.594	-0.994919	0.192983	-5.15547	2.53e-07	2.88e-06
FUNEC_06650.mRNA.1	3429.31	0.454703	0.0882197	5.15421	2.55e-07	2.89e-06
FUNEC_16804.mRNA.1	1939.98	0.710989	0.138206	5.14443	2.68e-07	3.04e-06
FUNEC_12017.mRNA.1	659.878	0.90644	0.176264	5.14251	2.71e-07	3.07e-06
FUNEC_05044.mRNA.1	2500.4	0.674481	0.131165	5.14222	2.72e-07	3.07e-06
FUNEC_16754.mRNA.1	1212.54	0.775724	0.151203	5.13033	2.89e-07	3.26e-06
FUNEC_09499.mRNA.1	671.901	0.859835	0.167615	5.12982	2.9e-07	3.27e-06
FUNEC_10506.mRNA.1	1888.61	0.746658	0.145559	5.1296	2.9e-07	3.27e-06
FUNEC_02337.mRNA.1	372.901	0.927155	0.180863	5.12628	2.96e-07	3.32e-06
FUNEC_07282.mRNA.1	7449.38	0.990694	0.193372	5.12326	3e-07	3.37e-06
FUNEC_10829.mRNA.1	9911.01	0.564756	0.110287	5.12079	3.04e-07	3.41e-06
FUNEC_06779.mRNA.1	305.138	0.845284	0.165116	5.11932	3.07e-07	3.44e-06
FUNEC_09885.mRNA.1	1830.24	-0.865438	0.169118	-5.11737	3.1e-07	3.47e-06
FUNEC_11248.mRNA.1	939.36	-0.950349	0.185846	-5.11363	3.16e-07	3.53e-06
FUNEC_10611.mRNA.1	1841.83	-0.64927	0.127055	-5.11015	3.22e-07	3.59e-06
FUNEC_16946.mRNA.1	3709.66	-0.79542	0.155695	-5.10885	3.24e-07	3.61e-06
FUNEC_03017.mRNA.1	874.313	0.721788	0.141297	5.10829	3.25e-07	3.62e-06
FUNEC_08488.mRNA.6	602.135	0.966864	0.189386	5.10525	3.3e-07	3.67e-06
FUNEC_07538.mRNA.1	260.888	-0.780407	0.15288	-5.10469	3.31e-07	3.68e-06
FUNEC_11069.mRNA.1	535.379	-0.926231	0.181516	-5.10275	3.35e-07	3.71e-06
FUNEC_00970.mRNA.1	4031.82	0.732134	0.143528	5.10097	3.38e-07	3.74e-06
FUNEC_12030.mRNA.1	8336.37	-0.589783	0.11568	-5.09838	3.43e-07	3.79e-06
FUNEC_05102.mRNA.1	2024.49	0.965173	0.189411	5.09566	3.48e-07	3.84e-06
FUNEC_05027.mRNA.1	2388.35	-0.42179	0.0828374	-5.09178	3.55e-07	3.91e-06
FUNEC_08320.mRNA.1	2707.04	0.922632	0.18129	5.08926	3.59e-07	3.95e-06
FUNEC_06786.mRNA.1	6062.8	0.80504	0.158175	5.08954	3.59e-07	3.95e-06
FUNEC_00313.mRNA.1	1432.16	0.60278	0.118467	5.08819	3.62e-07	3.97e-06
FUNEC_13490.mRNA.1	1878.17	0.798155	0.156899	5.08705	3.64e-07	4e-06
FUNEC_06553.mRNA.1	891.956	-0.894259	0.175903	-5.08381	3.7e-07	4.06e-06
FUNEC_17026.mRNA.1	854.478	-0.797408	0.156886	-5.08272	3.72e-07	4.08e-06
FUNEC_15672.mRNA.1	494.305	0.877439	0.172666	5.08172	3.74e-07	4.09e-06
FUNEC_05659.mRNA.1	780.295	-0.569842	0.112169	-5.08023	3.77e-07	4.12e-06
FUNEC_16213.mRNA.1	481.906	-0.635175	0.125157	-5.07503	3.87e-07	4.23e-06
FUNEC_08234.mRNA.7	565.229	-0.720967	0.142064	-5.07496	3.88e-07	4.23e-06
FUNEC_14791.mRNA.4	231.157	0.990651	0.195453	5.06848	4.01e-07	4.36e-06
FUNEC_00470.mRNA.4	4896.24	0.837508	0.16531	5.06628	4.06e-07	4.41e-06
FUNEC_09521.mRNA.2	86480.8	0.940293	0.185707	5.0633	4.12e-07	4.47e-06
FUNEC_04103.mRNA.1	1748.45	-0.683697	0.135081	-5.06139	4.16e-07	4.51e-06
FUNEC_13973.mRNA.1	1874	-0.835933	0.165279	-5.05772	4.24e-07	4.59e-06
FUNEC_17219.mRNA.1	656.395	-0.473036	0.0936233	-5.05255	4.36e-07	4.71e-06
FUNEC_12423.mRNA.1	264.427	0.926465	0.183399	5.05164	4.38e-07	4.73e-06
FUNEC_09056.mRNA.1	758.257	-0.71739	0.142106	-5.04828	4.46e-07	4.81e-06
FUNEC_02739.mRNA.1	2150.17	0.669521	0.132681	5.04609	4.51e-07	4.86e-06
FUNEC_09130.mRNA.1	1291.6	0.74481	0.147621	5.04542	4.53e-07	4.87e-06
FUNEC_10162.mRNA.1	196.088	-0.886636	0.175814	-5.04303	4.58e-07	4.93e-06
FUNEC_07075.mRNA.1	1348.31	-0.702047	0.139233	-5.04223	4.6e-07	4.95e-06
FUNEC_11054.mRNA.1	240.933	0.868248	0.172753	5.02595	5.01e-07	5.35e-06
FUNEC_11034.mRNA.1	494.935	-0.965247	0.192139	-5.0237	5.07e-07	5.41e-06
FUNEC_11654.mRNA.1	1215.43	0.515196	0.10259	5.02188	5.12e-07	5.45e-06
FUNEC_01889.mRNA.1	546.2	-0.902163	0.17965	-5.02177	5.12e-07	5.45e-06
FUNEC_17541.mRNA.1	702.727	-0.689619	0.137338	-5.02131	5.13e-07	5.46e-06
FUNEC_08245.mRNA.1	215.476	-0.951351	0.189858	-5.01087	5.42e-07	5.75e-06
FUNEC_02569.mRNA.1	2091.03	-0.724152	0.14455	-5.00969	5.45e-07	5.78e-06
FUNEC_08627.mRNA.2	687.612	-0.699983	0.139775	-5.00794	5.5e-07	5.83e-06
FUNEC_09744.mRNA.1	992.752	-0.569176	0.113774	-5.00269	5.65e-07	5.98e-06
FUNEC_16422.mRNA.1	559.146	0.996843	0.200043	4.98314	6.26e-07	6.59e-06
FUNEC_00649.mRNA.1	273.231	-0.963029	0.193277	-4.98263	6.27e-07	6.6e-06
FUNEC_02056.mRNA.1	4168.66	0.525279	0.105493	4.9793	6.38e-07	6.71e-06
FUNEC_09180.mRNA.1	2891.75	-0.503186	0.101088	-4.97768	6.44e-07	6.76e-06
FUNEC_10577.mRNA.1	608.901	-0.542238	0.108968	-4.97613	6.49e-07	6.81e-06
FUNEC_13356.mRNA.1	364.431	0.952274	0.191417	4.97486	6.53e-07	6.84e-06
FUNEC_01593.mRNA.1	992.867	-0.501238	0.100852	-4.97004	6.69e-07	7.01e-06
FUNEC_06131.mRNA.1	1372.71	-0.564227	0.113664	-4.96401	6.91e-07	7.22e-06
FUNEC_09442.mRNA.1	10691.2	0.570764	0.115057	4.9607	7.02e-07	7.33e-06
FUNEC_07911.mRNA.1	295.844	-0.707134	0.142565	-4.96007	7.05e-07	7.35e-06
FUNEC_11693.mRNA.1	2776.84	0.80937	0.163375	4.95407	7.27e-07	7.57e-06
FUNEC_07727.mRNA.1	6053.91	0.777267	0.156907	4.95368	7.28e-07	7.58e-06
FUNEC_11482.mRNA.1	1775.08	-0.891813	0.180132	-4.95089	7.39e-07	7.67e-06
FUNEC_03885.mRNA.2	442.55	-0.842789	0.170302	-4.94878	7.47e-07	7.74e-06
FUNEC_02053.mRNA.2	2708.53	0.558428	0.11299	4.94226	7.72e-07	7.99e-06
FUNEC_14484.mRNA.8	614.056	0.883581	0.178928	4.93818	7.89e-07	8.15e-06
FUNEC_06074.mRNA.2	668.445	-0.795734	0.161215	-4.93586	7.98e-07	8.25e-06
FUNEC_13119.mRNA.1	999.98	-0.495142	0.100329	-4.93517	8.01e-07	8.27e-06
FUNEC_11109.mRNA.1	3942.91	0.597154	0.121103	4.93098	8.18e-07	8.44e-06
FUNEC_06613.mRNA.1	1858.34	0.855353	0.173512	4.92965	8.24e-07	8.49e-06
FUNEC_00747.mRNA.1	1041.5	0.625459	0.126976	4.92582	8.4e-07	8.66e-06
FUNEC_03940.mRNA.1	2190.07	0.832725	0.169227	4.92077	8.62e-07	8.85e-06
FUNEC_07900.mRNA.1	489.694	0.922763	0.187539	4.92037	8.64e-07	8.87e-06
FUNEC_05127.mRNA.1	504.984	-0.686902	0.139895	-4.91011	9.1e-07	9.31e-06
FUNEC_07962.mRNA.1	598.968	0.624376	0.127177	4.90952	9.13e-07	9.33e-06
FUNEC_14831.mRNA.1	274.452	-0.943463	0.192321	-4.90567	9.31e-07	9.51e-06
FUNEC_05612.mRNA.1	1613.72	-0.784122	0.159911	-4.90349	9.41e-07	9.6e-06
FUNEC_08338.mRNA.1	3818.97	0.89904	0.183408	4.90185	9.49e-07	9.67e-06
FUNEC_06572.mRNA.1	448.735	-0.602179	0.122845	-4.90194	9.49e-07	9.67e-06
FUNEC_00735.mRNA.1	1463.67	-0.415147	0.0847122	-4.90068	9.55e-07	9.72e-06
FUNEC_12557.mRNA.3	367.255	-0.810373	0.165578	-4.89421	9.87e-07	1e-05
FUNEC_09009.mRNA.1	795.166	0.883756	0.180742	4.8896	1.01e-06	1.02e-05
FUNEC_14030.mRNA.1	759.22	-0.570429	0.116643	-4.89038	1.01e-06	1.02e-05
FUNEC_16768.mRNA.1	828.968	0.974772	0.199683	4.88159	1.05e-06	1.06e-05
FUNEC_04658.mRNA.1	1248.87	-0.493406	0.101094	-4.88067	1.06e-06	1.06e-05
FUNEC_06728.mRNA.1	1458.67	-0.872319	0.178687	-4.88183	1.05e-06	1.06e-05
FUNEC_10067.mRNA.1	540.099	0.774763	0.158763	4.87999	1.06e-06	1.07e-05
FUNEC_04796.mRNA.1	670.518	0.773652	0.158594	4.8782	1.07e-06	1.07e-05
FUNEC_10062.mRNA.1	358.585	-0.762573	0.15632	-4.87826	1.07e-06	1.07e-05
FUNEC_16416.mRNA.1	1802.08	0.774788	0.158883	4.87647	1.08e-06	1.08e-05
FUNEC_08596.mRNA.1	1642.35	-0.586197	0.120288	-4.87327	1.1e-06	1.1e-05
FUNEC_14521.mRNA.1	700.557	0.634313	0.130342	4.86653	1.14e-06	1.13e-05
FUNEC_15879.mRNA.1	1936.52	0.735845	0.151237	4.86549	1.14e-06	1.14e-05
FUNEC_07813.mRNA.1	3620.66	-0.601614	0.12365	-4.86548	1.14e-06	1.14e-05
FUNEC_00103.mRNA.1	477.348	-0.83789	0.172261	-4.86408	1.15e-06	1.14e-05
FUNEC_13622.mRNA.1	1379.16	-0.87668	0.180299	-4.86236	1.16e-06	1.15e-05
FUNEC_14742.mRNA.1	174.826	-0.976328	0.200749	-4.86343	1.15e-06	1.15e-05
FUNEC_00069.mRNA.1	246.543	-0.949943	0.19549	-4.85929	1.18e-06	1.17e-05
FUNEC_11952.mRNA.1	2353.04	0.73438	0.151348	4.85225	1.22e-06	1.21e-05
FUNEC_16151.mRNA.1	566.49	0.535612	0.11041	4.85111	1.23e-06	1.21e-05
FUNEC_07714.mRNA.1	222.869	-0.831588	0.171509	-4.84866	1.24e-06	1.23e-05
FUNEC_10176.mRNA.1	224.976	-0.973355	0.200883	-4.84538	1.26e-06	1.25e-05
FUNEC_14502.mRNA.1	582.91	0.675548	0.139589	4.83954	1.3e-06	1.28e-05
FUNEC_02480.mRNA.1	300.872	-0.76672	0.158423	-4.83971	1.3e-06	1.28e-05
FUNEC_04396.mRNA.1	206.097	-0.906092	0.187193	-4.8404	1.3e-06	1.28e-05
FUNEC_13474.mRNA.2	715.393	0.682055	0.141039	4.83593	1.33e-06	1.3e-05
FUNEC_01432.mRNA.1	940.456	0.63767	0.131859	4.83599	1.32e-06	1.3e-05
FUNEC_04580.mRNA.1	250.159	0.775959	0.160578	4.83228	1.35e-06	1.32e-05
FUNEC_12179.mRNA.1	4992.07	0.841183	0.174161	4.82991	1.37e-06	1.34e-05
FUNEC_02894.mRNA.1	201.824	-0.854234	0.176913	-4.82855	1.38e-06	1.34e-05
FUNEC_10229.mRNA.1	3142.44	-0.872831	0.180723	-4.82965	1.37e-06	1.34e-05
FUNEC_16808.mRNA.1	11079.9	0.481468	0.0997253	4.82795	1.38e-06	1.35e-05
FUNEC_12790.mRNA.1	16609.7	-0.757675	0.156944	-4.82768	1.38e-06	1.35e-05
FUNEC_01924.mRNA.1	516.836	-0.804016	0.166539	-4.82781	1.38e-06	1.35e-05
FUNEC_14170.mRNA.5	4543.18	0.585691	0.121385	4.82506	1.4e-06	1.37e-05
FUNEC_11047.mRNA.1	1917.75	-0.509754	0.105663	-4.82435	1.4e-06	1.37e-05
FUNEC_02103.mRNA.1	200.705	-0.814673	0.169062	-4.81879	1.44e-06	1.41e-05
FUNEC_02543.mRNA.1	1607.17	-0.555802	0.115445	-4.81443	1.48e-06	1.43e-05
FUNEC_08978.mRNA.1	1525.79	0.989902	0.20565	4.81352	1.48e-06	1.44e-05
FUNEC_10077.mRNA.3	592.467	0.597986	0.124244	4.81299	1.49e-06	1.44e-05
FUNEC_00855.mRNA.1	1652.27	0.85044	0.176728	4.81215	1.49e-06	1.45e-05
FUNEC_16062.mRNA.1	3222.63	-0.474857	0.0987869	-4.80688	1.53e-06	1.48e-05
FUNEC_05374.mRNA.1	545.008	0.975367	0.203065	4.80322	1.56e-06	1.51e-05
FUNEC_09209.mRNA.1	14954.5	0.189858	0.0395443	4.80115	1.58e-06	1.52e-05
FUNEC_17524.mRNA.1	583.124	0.84459	0.175986	4.7992	1.59e-06	1.54e-05
FUNEC_07604.mRNA.1	580.755	0.701943	0.14644	4.79339	1.64e-06	1.58e-05
FUNEC_00105.mRNA.1	2109.94	-0.766483	0.159978	-4.79119	1.66e-06	1.6e-05
FUNEC_06411.mRNA.1	595.827	-0.689776	0.144006	-4.7899	1.67e-06	1.61e-05
FUNEC_09366.mRNA.1	5419.74	0.87421	0.182602	4.78751	1.69e-06	1.63e-05
FUNEC_17298.mRNA.1	1376.32	0.768524	0.16085	4.77788	1.77e-06	1.7e-05
FUNEC_13389.mRNA.1	379.271	-0.977064	0.20456	-4.77642	1.78e-06	1.71e-05
FUNEC_03967.mRNA.1	1362.19	0.969437	0.203077	4.77375	1.81e-06	1.73e-05
FUNEC_14819.mRNA.2	216.069	-0.911851	0.191321	-4.76609	1.88e-06	1.8e-05
FUNEC_01067.mRNA.1	595.228	-0.541406	0.11372	-4.76085	1.93e-06	1.84e-05
FUNEC_07441.mRNA.1	4786.28	0.828899	0.174241	4.75721	1.96e-06	1.87e-05
FUNEC_07677.mRNA.1	879.846	0.590044	0.124049	4.75654	1.97e-06	1.88e-05
FUNEC_11410.mRNA.2	259.223	0.82182	0.172966	4.75133	2.02e-06	1.92e-05
FUNEC_13698.mRNA.1	325.818	-0.966189	0.203342	-4.75154	2.02e-06	1.92e-05
FUNEC_10595.mRNA.1	858.955	0.648187	0.136793	4.73845	2.15e-06	2.04e-05
FUNEC_02906.mRNA.1	2423.03	0.534802	0.112938	4.73538	2.19e-06	2.06e-05
FUNEC_13487.mRNA.1	590.998	-0.682932	0.14426	-4.73405	2.2e-06	2.08e-05
FUNEC_17546.mRNA.2	1093.36	-0.83045	0.175414	-4.73423	2.2e-06	2.08e-05
FUNEC_06029.mRNA.1	5386.58	-0.389214	0.0822897	-4.7298	2.25e-06	2.12e-05
FUNEC_11215.mRNA.1	587.803	0.652354	0.137968	4.7283	2.26e-06	2.13e-05
FUNEC_11740.mRNA.1	549.348	0.709075	0.150136	4.72288	2.33e-06	2.19e-05
FUNEC_06109.mRNA.1	1029.02	-0.719471	0.152384	-4.72143	2.34e-06	2.2e-05
FUNEC_15258.mRNA.1	4309.35	-0.991361	0.210022	-4.72028	2.36e-06	2.21e-05
FUNEC_13480.mRNA.1	152.098	-0.936698	0.19868	-4.71462	2.42e-06	2.27e-05
FUNEC_15951.mRNA.7	317.588	-0.90407	0.192099	-4.70628	2.52e-06	2.36e-05
FUNEC_16700.mRNA.1	544.912	0.69417	0.147599	4.70308	2.56e-06	2.39e-05
FUNEC_10302.mRNA.1	10421.8	0.597809	0.127104	4.70329	2.56e-06	2.39e-05
FUNEC_17278.mRNA.1	577.038	-0.760916	0.161837	-4.70175	2.58e-06	2.41e-05
FUNEC_07884.mRNA.1	2242.42	0.862798	0.183561	4.70034	2.6e-06	2.42e-05
FUNEC_02939.mRNA.1	692.049	-0.686707	0.146155	-4.69848	2.62e-06	2.44e-05
FUNEC_11110.mRNA.1	185.184	-0.843373	0.179493	-4.69864	2.62e-06	2.44e-05
FUNEC_15572.mRNA.4	1563.4	0.997505	0.212414	4.69603	2.65e-06	2.46e-05
FUNEC_08555.mRNA.1	2921.76	-0.691008	0.147545	-4.68339	2.82e-06	2.61e-05
FUNEC_06403.mRNA.1	9581.37	0.790195	0.168868	4.67938	2.88e-06	2.66e-05
FUNEC_09217.mRNA.1	5265.08	0.59168	0.126439	4.67958	2.87e-06	2.66e-05
FUNEC_12793.mRNA.2	1557.07	-0.492435	0.105248	-4.67882	2.89e-06	2.66e-05
FUNEC_03978.mRNA.1	603.589	-0.60245	0.128792	-4.67771	2.9e-06	2.68e-05
FUNEC_17110.mRNA.1	1440.71	0.721989	0.154709	4.66676	3.06e-06	2.81e-05
FUNEC_13690.mRNA.1	2933.15	0.641897	0.13756	4.6663	3.07e-06	2.82e-05
FUNEC_02161.mRNA.1	208.908	-0.988771	0.212011	-4.66376	3.1e-06	2.85e-05
FUNEC_16270.mRNA.1	1071.67	-0.927873	0.199079	-4.66084	3.15e-06	2.89e-05
FUNEC_15330.mRNA.1	799.414	-0.64951	0.139487	-4.65643	3.22e-06	2.94e-05
FUNEC_14240.mRNA.1	338.921	0.832315	0.178965	4.65071	3.31e-06	3.01e-05
FUNEC_03984.mRNA.1	6194.7	-0.625545	0.134494	-4.6511	3.3e-06	3.01e-05
FUNEC_06694.mRNA.1	29970.2	0.28111	0.0604501	4.65028	3.31e-06	3.02e-05
FUNEC_03313.mRNA.1	390.106	-0.729233	0.156868	-4.6487	3.34e-06	3.04e-05
FUNEC_11270.mRNA.1	257.431	-0.749456	0.16149	-4.64088	3.47e-06	3.15e-05
FUNEC_17056.mRNA.2	900.542	-0.683049	0.147305	-4.63698	3.54e-06	3.2e-05
FUNEC_03545.mRNA.1	1377.45	-0.602904	0.130057	-4.63569	3.56e-06	3.22e-05
FUNEC_02140.mRNA.1	247.866	-0.908509	0.196004	-4.63516	3.57e-06	3.22e-05
FUNEC_05735.mRNA.1	3150.43	0.757203	0.163539	4.6301	3.65e-06	3.3e-05
FUNEC_03883.mRNA.1	1874.24	0.610928	0.131977	4.62904	3.67e-06	3.31e-05
FUNEC_06285.mRNA.1	3282.16	-0.456721	0.0987214	-4.62637	3.72e-06	3.35e-05
FUNEC_02852.mRNA.1	1025.7	0.696269	0.150552	4.62477	3.75e-06	3.38e-05
FUNEC_00449.mRNA.1	1800.24	0.420338	0.0910694	4.61557	3.92e-06	3.52e-05
FUNEC_16837.mRNA.2	2226.84	-0.739315	0.160184	-4.6154	3.92e-06	3.52e-05
FUNEC_05690.mRNA.3	997.2	-0.824997	0.178736	-4.61573	3.92e-06	3.52e-05
FUNEC_11341.mRNA.2	343.623	0.955404	0.207051	4.61434	3.94e-06	3.54e-05
FUNEC_04516.mRNA.1	643.373	-0.754288	0.163524	-4.61271	3.97e-06	3.56e-05
FUNEC_13631.mRNA.1	6809.55	0.572991	0.124285	4.61031	4.02e-06	3.6e-05
FUNEC_06275.mRNA.1	796.896	-0.768642	0.166731	-4.61008	4.03e-06	3.6e-05
FUNEC_04214.mRNA.1	3062.54	0.498044	0.108046	4.60957	4.03e-06	3.61e-05
FUNEC_15329.mRNA.1	482.821	-0.565759	0.12274	-4.6094	4.04e-06	3.61e-05
FUNEC_02334.mRNA.1	740.34	0.697333	0.151517	4.60236	4.18e-06	3.72e-05
FUNEC_12263.mRNA.1	5586.08	-0.865321	0.188037	-4.60187	4.19e-06	3.73e-05
FUNEC_08414.mRNA.1	497.634	-0.85464	0.185843	-4.59871	4.25e-06	3.78e-05
FUNEC_15856.mRNA.1	4454.38	0.429589	0.093553	4.59193	4.39e-06	3.89e-05
FUNEC_10592.mRNA.1	651.902	-0.955494	0.208327	-4.58651	4.51e-06	3.99e-05
FUNEC_01974.mRNA.2	1241.84	-0.721725	0.157539	-4.58125	4.62e-06	4.09e-05
FUNEC_02001.mRNA.1	5981.33	-0.488476	0.106747	-4.576	4.74e-06	4.19e-05
FUNEC_13674.mRNA.1	408.97	0.630095	0.13773	4.57486	4.77e-06	4.21e-05
FUNEC_05052.mRNA.2	688.284	0.964522	0.210954	4.57219	4.83e-06	4.26e-05
FUNEC_14964.mRNA.1	509.979	-0.778399	0.170352	-4.56934	4.89e-06	4.31e-05
FUNEC_12716.mRNA.1	238.656	-0.771162	0.168915	-4.56538	4.99e-06	4.39e-05
FUNEC_09037.mRNA.1	888.149	0.420873	0.0922332	4.56314	5.04e-06	4.43e-05
FUNEC_02810.mRNA.1	241.805	-0.902097	0.197708	-4.56277	5.05e-06	4.44e-05
FUNEC_10772.mRNA.2	17100.8	0.956069	0.21003	4.55206	5.31e-06	4.65e-05
FUNEC_09701.mRNA.1	874.739	-0.637165	0.139987	-4.5516	5.32e-06	4.65e-05
FUNEC_09680.mRNA.2	4617.4	0.902821	0.198539	4.54733	5.43e-06	4.73e-05
FUNEC_09041.mRNA.1	1100.89	-0.909921	0.20019	-4.54528	5.49e-06	4.77e-05
FUNEC_07996.mRNA.1	1316.12	-0.981776	0.215985	-4.54559	5.48e-06	4.77e-05
FUNEC_15157.mRNA.1	2996.78	0.535845	0.117933	4.54363	5.53e-06	4.81e-05
FUNEC_06372.mRNA.1	326.517	0.722339	0.159007	4.5428	5.55e-06	4.82e-05
FUNEC_16217.mRNA.1	1474.85	0.766018	0.168665	4.54166	5.58e-06	4.84e-05
FUNEC_04168.mRNA.1	759.638	0.933838	0.205834	4.53685	5.71e-06	4.95e-05
FUNEC_11749.mRNA.1	1474.17	-0.638324	0.140752	-4.53511	5.76e-06	4.98e-05
FUNEC_07470.mRNA.1	2924.78	0.75704	0.166981	4.53368	5.8e-06	5.02e-05
FUNEC_03553.mRNA.1	201.818	-0.987081	0.218063	-4.52658	5.99e-06	5.18e-05
FUNEC_00616.mRNA.1	3825.36	-0.414829	0.0916703	-4.52523	6.03e-06	5.21e-05
FUNEC_07409.mRNA.1	555.888	0.667844	0.147875	4.51627	6.29e-06	5.43e-05
FUNEC_03285.mRNA.1	173.473	-0.937162	0.207852	-4.50879	6.52e-06	5.6e-05
FUNEC_05457.mRNA.1	1669.63	0.804961	0.178546	4.50843	6.53e-06	5.61e-05
FUNEC_08548.mRNA.1	758.339	0.710187	0.157584	4.50673	6.58e-06	5.64e-05
FUNEC_01917.mRNA.2	14437.5	0.455866	0.101266	4.50167	6.74e-06	5.76e-05
FUNEC_17407.mRNA.1	187.231	-0.995282	0.221114	-4.50122	6.76e-06	5.77e-05
FUNEC_03384.mRNA.1	719.445	0.957744	0.213443	4.48712	7.22e-06	6.14e-05
FUNEC_09070.mRNA.1	381.179	-0.93783	0.209636	-4.47362	7.69e-06	6.52e-05
FUNEC_10574.mRNA.1	911.882	0.379243	0.0848642	4.46882	7.87e-06	6.67e-05
FUNEC_12275.mRNA.1	1614.59	0.59202	0.132571	4.46569	7.98e-06	6.76e-05
FUNEC_15167.mRNA.3	218.164	-0.796627	0.178463	-4.46383	8.05e-06	6.81e-05
FUNEC_05655.mRNA.1	1507.54	0.967873	0.216845	4.46344	8.07e-06	6.82e-05
FUNEC_00663.mRNA.1	506.415	-0.567327	0.127224	-4.45927	8.22e-06	6.95e-05
FUNEC_17313.mRNA.1	723.45	-0.819139	0.183901	-4.45423	8.42e-06	7.1e-05
FUNEC_04277.mRNA.1	801.378	0.576631	0.129506	4.45254	8.49e-06	7.15e-05
FUNEC_06355.mRNA.1	345.616	-0.831894	0.186853	-4.45214	8.5e-06	7.16e-05
FUNEC_05412.mRNA.1	887.407	0.497153	0.111808	4.44648	8.73e-06	7.34e-05
FUNEC_02053.mRNA.1	5490.97	0.558447	0.125632	4.44511	8.78e-06	7.37e-05
FUNEC_00450.mRNA.1	2206.78	-0.583413	0.131239	-4.44542	8.77e-06	7.37e-05
FUNEC_12637.mRNA.1	864.729	-0.571376	0.128597	-4.44316	8.86e-06	7.43e-05
FUNEC_07352.mRNA.1	3977.51	0.509045	0.11469	4.43845	9.06e-06	7.58e-05
FUNEC_05571.mRNA.1	4181.57	-0.276479	0.0623122	-4.43701	9.12e-06	7.63e-05
FUNEC_07998.mRNA.1	415.585	-0.589183	0.132872	-4.43421	9.24e-06	7.7e-05
FUNEC_13667.mRNA.1	495.187	0.65168	0.147022	4.43253	9.31e-06	7.75e-05
FUNEC_06615.mRNA.1	23907.1	0.50071	0.112958	4.43272	9.31e-06	7.75e-05
FUNEC_00116.mRNA.1	467.854	-0.659518	0.148846	-4.43088	9.39e-06	7.8e-05
FUNEC_09461.mRNA.1	1001.9	0.531907	0.120075	4.42978	9.43e-06	7.84e-05
FUNEC_14239.mRNA.1	522.603	0.668568	0.150938	4.42943	9.45e-06	7.85e-05
FUNEC_09601.mRNA.1	308.247	-0.972813	0.21983	-4.42529	9.63e-06	7.99e-05
FUNEC_08322.mRNA.1	614.107	-0.593065	0.134081	-4.42318	9.73e-06	8.05e-05
FUNEC_02645.mRNA.1	443.264	-0.743358	0.168058	-4.42323	9.72e-06	8.05e-05
FUNEC_12785.mRNA.1	13397.8	-0.526242	0.11903	-4.42109	9.82e-06	8.12e-05
FUNEC_14256.mRNA.1	786.361	-0.545221	0.123426	-4.4174	9.99e-06	8.25e-05
FUNEC_12643.mRNA.1	1635.74	0.41825	0.0947935	4.41222	1.02e-05	8.43e-05
FUNEC_11944.mRNA.1	356.394	0.588903	0.133638	4.4067	1.05e-05	8.64e-05
FUNEC_06374.mRNA.1	256.927	-0.814004	0.184794	-4.40494	1.06e-05	8.71e-05
FUNEC_15002.mRNA.1	761.287	0.863416	0.196277	4.39896	1.09e-05	8.93e-05
FUNEC_02870.mRNA.1	1049.69	-0.458125	0.104191	-4.39697	1.1e-05	8.99e-05
FUNEC_02945.mRNA.1	1622.2	-0.775751	0.176504	-4.39508	1.11e-05	9.06e-05
FUNEC_09627.mRNA.1	567.519	0.558285	0.127036	4.39469	1.11e-05	9.07e-05
FUNEC_03621.mRNA.1	391.01	0.924393	0.210376	4.39401	1.11e-05	9.1e-05
FUNEC_06506.mRNA.1	2537.73	0.899002	0.204671	4.39242	1.12e-05	9.15e-05
FUNEC_09579.mRNA.1	766.994	0.572666	0.130379	4.39231	1.12e-05	9.16e-05
FUNEC_16371.mRNA.1	528.493	-0.869481	0.198172	-4.38751	1.15e-05	9.34e-05
FUNEC_03960.mRNA.1	206.795	-0.837707	0.191052	-4.38471	1.16e-05	9.46e-05
FUNEC_09185.mRNA.1	4470.64	0.621164	0.14171	4.38334	1.17e-05	9.51e-05
FUNEC_05670.mRNA.1	1674.28	-0.38103	0.0869516	-4.3821	1.18e-05	9.56e-05
FUNEC_02217.mRNA.1	318.234	-0.758169	0.173185	-4.3778	1.2e-05	9.74e-05
FUNEC_11167.mRNA.1	313.09	0.980424	0.224002	4.37684	1.2e-05	9.77e-05
FUNEC_12298.mRNA.1	3841	0.284807	0.0650984	4.37501	1.21e-05	9.85e-05
FUNEC_02221.mRNA.1	825.937	0.887904	0.203188	4.36987	1.24e-05	0.000100711
FUNEC_11750.mRNA.1	522.765	-0.637725	0.145997	-4.36808	1.25e-05	0.000101498
FUNEC_10855.mRNA.1	146.525	-0.85463	0.195715	-4.36671	1.26e-05	0.00010201
FUNEC_01195.mRNA.1	121.568	-0.912334	0.208943	-4.36643	1.26e-05	0.000102101
FUNEC_13275.mRNA.1	282.117	0.731448	0.167564	4.36518	1.27e-05	0.000102561
FUNEC_15888.mRNA.1	185.581	-0.745527	0.170839	-4.36392	1.28e-05	0.000103113
FUNEC_16702.mRNA.5	2867.45	0.622872	0.142901	4.35876	1.31e-05	0.000105363
FUNEC_07497.mRNA.2	240.679	0.83739	0.192325	4.35403	1.34e-05	0.00010737
FUNEC_00782.mRNA.1	1063.88	-0.489227	0.112473	-4.34974	1.36e-05	0.000109353
FUNEC_12536.mRNA.1	1066.37	0.488817	0.112451	4.34693	1.38e-05	0.000110581
FUNEC_14250.mRNA.1	3112.27	0.638729	0.147027	4.3443	1.4e-05	0.000111827
FUNEC_08307.mRNA.1	3062.02	-0.487224	0.112185	-4.34304	1.41e-05	0.00011229
FUNEC_11229.mRNA.1	7030.05	0.320242	0.0737952	4.33961	1.43e-05	0.000113878
FUNEC_08520.mRNA.1	11705.4	0.586767	0.135295	4.33696	1.44e-05	0.000115074
FUNEC_05999.mRNA.1	1113.29	0.78508	0.181074	4.33568	1.45e-05	0.000115608
FUNEC_11899.mRNA.1	493.935	-0.730559	0.168539	-4.33465	1.46e-05	0.000116059
FUNEC_14702.mRNA.1	1998.35	0.602304	0.13903	4.33219	1.48e-05	0.000117221
FUNEC_02513.mRNA.1	623.997	0.501778	0.115841	4.33162	1.48e-05	0.000117477
FUNEC_15799.mRNA.1	1015.72	0.448441	0.103551	4.33063	1.49e-05	0.000117963
FUNEC_06907.mRNA.1	284.449	-0.727125	0.168029	-4.32737	1.51e-05	0.000119578
FUNEC_08255.mRNA.1	7044.02	0.963882	0.222803	4.32616	1.52e-05	0.000120142
FUNEC_03901.mRNA.1	2255.28	-0.465045	0.107506	-4.32574	1.52e-05	0.000120322
FUNEC_04998.mRNA.1	264.461	-0.939523	0.217218	-4.32526	1.52e-05	0.000120489
FUNEC_03399.mRNA.1	2987.21	0.583805	0.135043	4.32311	1.54e-05	0.000121623
FUNEC_08359.mRNA.1	2383.37	-0.48644	0.112598	-4.32015	1.56e-05	0.000123021
FUNEC_13152.mRNA.1	1261.84	0.865731	0.200525	4.31732	1.58e-05	0.000124417
FUNEC_06241.mRNA.3	4255.35	0.704613	0.163513	4.30922	1.64e-05	0.000128652
FUNEC_05159.mRNA.1	210.835	-0.686025	0.159209	-4.30896	1.64e-05	0.000128753
FUNEC_05900.mRNA.1	7940.86	0.643499	0.149423	4.30655	1.66e-05	0.000130112
FUNEC_11227.mRNA.1	365.725	-0.745695	0.17319	-4.30565	1.66e-05	0.000130493
FUNEC_11214.mRNA.1	3853.53	0.907353	0.210823	4.30386	1.68e-05	0.000131395
FUNEC_03480.mRNA.1	289.918	-0.593309	0.137886	-4.30288	1.69e-05	0.000131873
FUNEC_00424.mRNA.1	1100.03	0.598211	0.139163	4.29865	1.72e-05	0.000134104
FUNEC_16248.mRNA.1	7685.88	0.571605	0.132973	4.29865	1.72e-05	0.000134104
FUNEC_06248.mRNA.1	1439.32	0.923378	0.214847	4.29784	1.72e-05	0.000134491
FUNEC_03045.mRNA.1	1130.11	0.481755	0.112092	4.29785	1.72e-05	0.000134491
FUNEC_02624.mRNA.1	212.692	-0.692149	0.161063	-4.29738	1.73e-05	0.000134556
FUNEC_13912.mRNA.1	212.692	-0.692149	0.161063	-4.29738	1.73e-05	0.000134556
FUNEC_02031.mRNA.1	818.297	-0.979806	0.228082	-4.29585	1.74e-05	0.000135385
FUNEC_02424.mRNA.1	2078.33	0.726703	0.169264	4.29331	1.76e-05	0.000136835
FUNEC_12123.mRNA.1	1004.54	-0.49925	0.116284	-4.29337	1.76e-05	0.000136835
FUNEC_11209.mRNA.1	567.295	-0.75733	0.176404	-4.29316	1.76e-05	0.000136874
FUNEC_00318.mRNA.1	239.288	-0.851259	0.198317	-4.29242	1.77e-05	0.000137279
FUNEC_06482.mRNA.1	3852.58	0.688711	0.1605	4.29102	1.78e-05	0.000137987
FUNEC_08495.mRNA.1	1211.65	0.769225	0.179401	4.28775	1.8e-05	0.000139927
FUNEC_06958.mRNA.1	231.383	-0.73448	0.171362	-4.28614	1.82e-05	0.000140888
FUNEC_13084.mRNA.1	399.38	-0.975103	0.227612	-4.28406	1.84e-05	0.000141995
FUNEC_11185.mRNA.1	390.981	-0.617281	0.144148	-4.28226	1.85e-05	0.000143035
FUNEC_03371.mRNA.1	1335.68	0.81787	0.191077	4.28032	1.87e-05	0.000144179
FUNEC_13333.mRNA.1	1078.7	0.714804	0.166996	4.28037	1.87e-05	0.000144179
FUNEC_10837.mRNA.1	392.985	-0.963553	0.225208	-4.2785	1.88e-05	0.000145302
FUNEC_01486.mRNA.1	1698.62	0.448395	0.104849	4.27657	1.9e-05	0.00014651
FUNEC_02511.mRNA.1	2074.63	0.774046	0.181015	4.27615	1.9e-05	0.000146689
FUNEC_06590.mRNA.2	5520.35	-0.710415	0.166149	-4.27576	1.9e-05	0.000146874
FUNEC_09028.mRNA.2	268.188	-0.907973	0.212447	-4.27389	1.92e-05	0.000147991
FUNEC_16188.mRNA.1	11375.1	0.89978	0.21059	4.27265	1.93e-05	0.000148671
FUNEC_02938.mRNA.1	170.146	-0.967227	0.226407	-4.27207	1.94e-05	0.000148984
FUNEC_09238.mRNA.1	657.852	0.957964	0.224244	4.27198	1.94e-05	0.000148985
FUNEC_00690.mRNA.1	667.176	0.822074	0.1925	4.27051	1.95e-05	0.000149802
FUNEC_11162.mRNA.1	2302.2	0.619723	0.14521	4.26776	1.97e-05	0.000151483
FUNEC_02555.mRNA.1	341.115	-0.732699	0.171754	-4.26599	1.99e-05	0.000152632
FUNEC_10761.mRNA.1	1052.71	0.733475	0.172043	4.26332	2.01e-05	0.000154231
FUNEC_13505.mRNA.1	1868.27	0.49609	0.116375	4.26286	2.02e-05	0.000154431
FUNEC_16727.mRNA.1	317.445	0.80908	0.189877	4.26107	2.03e-05	0.000155555
FUNEC_15701.mRNA.4	394.102	0.814988	0.19133	4.2596	2.05e-05	0.000156402
FUNEC_12431.mRNA.2	5228.28	-0.695043	0.163285	-4.25663	2.08e-05	0.000158313
FUNEC_06970.mRNA.1	327.019	-0.98246	0.230804	-4.25668	2.07e-05	0.000158313
FUNEC_14844.mRNA.1	839.975	-0.733054	0.17224	-4.25599	2.08e-05	0.00015864
FUNEC_10861.mRNA.1	326.96	-0.650439	0.152863	-4.25504	2.09e-05	0.000159195
FUNEC_01626.mRNA.1	2070.24	0.743716	0.174907	4.25206	2.12e-05	0.000161089
FUNEC_11171.mRNA.1	1023.68	0.760213	0.178851	4.25055	2.13e-05	0.000162055
FUNEC_03708.mRNA.1	900.72	0.809775	0.190523	4.25027	2.14e-05	0.000162195
FUNEC_17538.mRNA.1	2491.96	-0.448185	0.105454	-4.25005	2.14e-05	0.000162293
FUNEC_09726.mRNA.1	1260.73	-0.44332	0.104312	-4.24993	2.14e-05	0.000162318
FUNEC_10942.mRNA.1	433.844	-0.95188	0.223999	-4.24948	2.14e-05	0.000162582
FUNEC_15288.mRNA.1	212.349	-0.851531	0.200462	-4.24784	2.16e-05	0.000163713
FUNEC_09901.mRNA.1	1118.5	-0.511234	0.120371	-4.24717	2.16e-05	0.000164143
FUNEC_09438.mRNA.1	256.973	0.850082	0.200289	4.24429	2.19e-05	0.00016589
FUNEC_06002.mRNA.1	352.57	0.986324	0.232692	4.23876	2.25e-05	0.00016977
FUNEC_15901.mRNA.1	3752.28	-0.407236	0.096157	-4.23512	2.28e-05	0.000172327
FUNEC_06013.mRNA.1	938.476	-0.9444	0.223041	-4.2342	2.29e-05	0.000172927
FUNEC_08875.mRNA.1	2395.62	0.550556	0.130042	4.23369	2.3e-05	0.00017319
FUNEC_02130.mRNA.1	126.082	-0.897717	0.212235	-4.22982	2.34e-05	0.000175726
FUNEC_12067.mRNA.1	606.328	-0.50224	0.118767	-4.22878	2.35e-05	0.000176413
FUNEC_11809.mRNA.1	1598.02	0.868292	0.205424	4.22683	2.37e-05	0.000177881
FUNEC_06711.mRNA.1	1056.6	0.730882	0.172922	4.22667	2.37e-05	0.000177941
FUNEC_03916.mRNA.1	264.17	0.658519	0.155842	4.22556	2.38e-05	0.000178751
FUNEC_03465.mRNA.1	3762.95	0.948143	0.224427	4.22472	2.39e-05	0.000179286
FUNEC_02050.mRNA.1	9773.59	-0.351495	0.0831988	-4.22476	2.39e-05	0.000179286
FUNEC_17236.mRNA.1	2111.28	0.78019	0.184705	4.22398	2.4e-05	0.000179677
FUNEC_14203.mRNA.1	175.255	-0.929251	0.220031	-4.22327	2.41e-05	0.000180105
FUNEC_15803.mRNA.1	745.541	0.935206	0.221446	4.22319	2.41e-05	0.000180106
FUNEC_00702.mRNA.1	399.35	-0.735041	0.174077	-4.22251	2.42e-05	0.000180512
FUNEC_16951.mRNA.1	155.063	-0.821433	0.194536	-4.22252	2.42e-05	0.000180512
FUNEC_07339.mRNA.1	2526.7	0.58926	0.139673	4.21885	2.46e-05	0.000183124
FUNEC_01480.mRNA.1	781.775	0.491129	0.116505	4.2155	2.49e-05	0.000185447
FUNEC_01433.mRNA.1	525.453	-0.760359	0.180394	-4.21499	2.5e-05	0.000185798
FUNEC_07135.mRNA.1	498.48	-0.813367	0.193003	-4.21427	2.51e-05	0.000186253
FUNEC_03035.mRNA.1	325.362	-0.702759	0.166986	-4.2085	2.57e-05	0.000190579
FUNEC_16400.mRNA.1	1029.66	0.705844	0.16776	4.20745	2.58e-05	0.000191254
FUNEC_13559.mRNA.1	228.17	-0.888104	0.211142	-4.2062	2.6e-05	0.000192173
FUNEC_11021.mRNA.1	489.545	-0.601825	0.14309	-4.20592	2.6e-05	0.000192339
FUNEC_11814.mRNA.1	185.433	-0.987603	0.234837	-4.20549	2.61e-05	0.000192636
FUNEC_14873.mRNA.1	690.529	0.664392	0.158046	4.20379	2.62e-05	0.000193872
FUNEC_05554.mRNA.1	1205.92	0.891596	0.2121	4.20366	2.63e-05	0.000193911
FUNEC_07982.mRNA.1	1101.84	0.485603	0.115595	4.20089	2.66e-05	0.000196013
FUNEC_02521.mRNA.1	1435.32	0.761763	0.181541	4.1961	2.72e-05	0.000199977
FUNEC_01427.mRNA.1	274.851	0.718875	0.171349	4.19539	2.72e-05	0.000200459
FUNEC_12986.mRNA.1	165.814	-0.90101	0.214781	-4.19502	2.73e-05	0.000200717
FUNEC_13042.mRNA.1	834.419	0.784182	0.187162	4.18985	2.79e-05	0.000205043
FUNEC_00317.mRNA.1	687.045	0.514813	0.122939	4.18755	2.82e-05	0.000206822
FUNEC_11083.mRNA.1	477.333	0.907113	0.216723	4.18558	2.84e-05	0.000208395
FUNEC_08243.mRNA.1	2140.16	0.66035	0.157891	4.18232	2.89e-05	0.0002111
FUNEC_06208.mRNA.1	174.598	-0.744238	0.178006	-4.18097	2.9e-05	0.00021228
FUNEC_14846.mRNA.1	1230.42	0.859221	0.205606	4.17896	2.93e-05	0.000213772
FUNEC_12195.mRNA.1	728.325	-0.987138	0.23628	-4.17784	2.94e-05	0.000214677
FUNEC_13450.mRNA.1	955.303	0.531229	0.127197	4.17642	2.96e-05	0.000215621
FUNEC_06858.mRNA.1	1361.62	0.637438	0.152794	4.17187	3.02e-05	0.000219654
FUNEC_13062.mRNA.1	182.885	0.872075	0.209108	4.17045	3.04e-05	0.000220869
FUNEC_09708.mRNA.2	1155.53	-0.533217	0.12786	-4.17033	3.04e-05	0.000220904
FUNEC_08398.mRNA.1	3942.73	0.924284	0.22205	4.16249	3.15e-05	0.000227964
FUNEC_01882.mRNA.1	969.539	-0.818305	0.196609	-4.16208	3.15e-05	0.000228293
FUNEC_12802.mRNA.2	264.208	0.799928	0.192249	4.16089	3.17e-05	0.000229404
FUNEC_05018.mRNA.1	3063.05	0.611298	0.146938	4.16025	3.18e-05	0.000229882
FUNEC_04602.mRNA.2	1537.22	0.318987	0.076729	4.15732	3.22e-05	0.000232683
FUNEC_03368.mRNA.1	489.546	0.780994	0.188151	4.1509	3.31e-05	0.000239131
FUNEC_10079.mRNA.1	630.735	0.775326	0.18691	4.14812	3.35e-05	0.000241965
FUNEC_08754.mRNA.1	528.281	-0.718491	0.173228	-4.14767	3.36e-05	0.000242357
FUNEC_02754.mRNA.1	1596.24	0.381037	0.0919315	4.14479	3.4e-05	0.000245154
FUNEC_03370.mRNA.2	164.389	0.91834	0.221618	4.14379	3.42e-05	0.000246142
FUNEC_03875.mRNA.1	1378.15	-0.788168	0.190218	-4.14349	3.42e-05	0.000246371
FUNEC_15636.mRNA.1	1393.04	0.831943	0.201127	4.1364	3.53e-05	0.000253558
FUNEC_08667.mRNA.1	723.265	0.442744	0.10723	4.12891	3.64e-05	0.000261588
FUNEC_01417.mRNA.3	463.77	-0.917411	0.222205	-4.12867	3.65e-05	0.000261768
FUNEC_06976.mRNA.1	3688.06	-0.497247	0.12046	-4.12791	3.66e-05	0.000262537
FUNEC_16734.mRNA.1	1517.36	0.618089	0.149881	4.12386	3.73e-05	0.000266813
FUNEC_04545.mRNA.1	734.774	-0.533164	0.129576	-4.11468	3.88e-05	0.000276971
FUNEC_14315.mRNA.2	282.549	-0.837356	0.203512	-4.11452	3.88e-05	0.000277059
FUNEC_04381.mRNA.1	268.9	0.809257	0.196698	4.11421	3.89e-05	0.000277333
FUNEC_13459.mRNA.1	19577.8	0.673908	0.163829	4.11348	3.9e-05	0.000278013
FUNEC_10857.mRNA.1	1700.66	-0.764669	0.185919	-4.11291	3.91e-05	0.000278502
FUNEC_06114.mRNA.1	1800.87	-0.426752	0.103778	-4.11217	3.92e-05	0.000279193
FUNEC_09675.mRNA.2	856.546	0.80114	0.194854	4.1115	3.93e-05	0.000279913
FUNEC_14351.mRNA.1	3620.01	0.797159	0.193927	4.11062	3.95e-05	0.000280785
FUNEC_17445.mRNA.1	713.982	-0.483265	0.117569	-4.11049	3.95e-05	0.000280834
FUNEC_12828.mRNA.1	1693.04	-0.960461	0.233828	-4.10755	4e-05	0.000284235
FUNEC_00375.mRNA.1	3434.59	0.755034	0.183822	4.10742	4e-05	0.000284296
FUNEC_01393.mRNA.1	509.485	0.616476	0.150332	4.10076	4.12e-05	0.000291977
FUNEC_05423.mRNA.1	704.836	-0.803307	0.195948	-4.09959	4.14e-05	0.000293356
FUNEC_00881.mRNA.3	1568.98	-0.656974	0.160345	-4.09725	4.18e-05	0.000296014
FUNEC_04167.mRNA.1	1154.09	0.692785	0.16909	4.09714	4.18e-05	0.000296061
FUNEC_09705.mRNA.1	3489.08	0.613127	0.14968	4.09625	4.2e-05	0.000297088
FUNEC_12560.mRNA.1	494.809	-0.703096	0.171694	-4.09506	4.22e-05	0.000298521
FUNEC_05402.mRNA.1	1398.67	0.821942	0.200765	4.09405	4.24e-05	0.000299607
FUNEC_15304.mRNA.1	2848.35	0.794324	0.19404	4.09361	4.25e-05	0.000300076
FUNEC_12168.mRNA.1	784.951	0.787991	0.192552	4.09235	4.27e-05	0.000301596
FUNEC_08925.mRNA.2	850.361	0.859203	0.210059	4.09029	4.31e-05	0.000303965
FUNEC_03847.mRNA.1	1081.9	0.761711	0.186334	4.08787	4.35e-05	0.000307049
FUNEC_15439.mRNA.1	1379.11	0.403019	0.0986771	4.08423	4.42e-05	0.000311466
FUNEC_07553.mRNA.1	5572.78	0.659489	0.161477	4.0841	4.42e-05	0.000311526
FUNEC_05531.mRNA.1	4256.05	-0.496527	0.12159	-4.0836	4.43e-05	0.000311974
FUNEC_09679.mRNA.1	2549.3	0.67655	0.165725	4.08236	4.46e-05	0.000313533
FUNEC_06692.mRNA.1	1062.38	0.9501	0.232776	4.0816	4.47e-05	0.00031445
FUNEC_15145.mRNA.1	2525.22	-0.807828	0.197934	-4.0813	4.48e-05	0.000314756
FUNEC_08977.mRNA.1	4604.3	0.870385	0.21343	4.07809	4.54e-05	0.000318796
FUNEC_10640.mRNA.1	96.6232	-0.998019	0.244739	-4.07789	4.54e-05	0.000318948
FUNEC_08799.mRNA.1	279.094	0.839369	0.20597	4.07521	4.6e-05	0.000321976
FUNEC_16784.mRNA.1	1011.74	0.541877	0.13304	4.07303	4.64e-05	0.000324605
FUNEC_06545.mRNA.1	1426.43	-0.754034	0.18513	-4.07299	4.64e-05	0.000324605
FUNEC_06258.mRNA.1	7692.62	0.913692	0.22434	4.0728	4.65e-05	0.000324735
FUNEC_01763.mRNA.1	835.079	-0.717636	0.176307	-4.07037	4.69e-05	0.000327695
FUNEC_11979.mRNA.1	239.575	0.654913	0.160974	4.06844	4.73e-05	0.000330194
FUNEC_08577.mRNA.1	599.262	-0.784585	0.192929	-4.06671	4.77e-05	0.000332422
FUNEC_13386.mRNA.1	560.175	0.577318	0.141967	4.06656	4.77e-05	0.000332528
FUNEC_09747.mRNA.1	324.714	-0.882997	0.217173	-4.06587	4.79e-05	0.000333394
FUNEC_09514.mRNA.1	751.811	0.931702	0.229157	4.06578	4.79e-05	0.000333401
FUNEC_02806.mRNA.1	2382.32	0.505333	0.124488	4.05929	4.92e-05	0.000342331
FUNEC_03250.mRNA.1	301.608	-0.692715	0.170678	-4.0586	4.94e-05	0.000343105
FUNEC_16381.mRNA.1	390.334	-0.662249	0.163245	-4.05679	4.98e-05	0.000345534
FUNEC_13697.mRNA.1	203.223	-0.88048	0.21713	-4.05508	5.01e-05	0.000347834
FUNEC_17384.mRNA.1	2105.41	0.459284	0.113264	4.05497	5.01e-05	0.000347879
FUNEC_05100.mRNA.1	106.573	-0.885184	0.218323	-4.05447	5.02e-05	0.000348492
FUNEC_01912.mRNA.1	888.383	0.723582	0.178497	4.05376	5.04e-05	0.000349313
FUNEC_11032.mRNA.1	2386.59	-0.621315	0.153266	-4.05383	5.04e-05	0.000349313
FUNEC_08485.mRNA.1	1259.93	0.611146	0.150886	4.05039	5.11e-05	0.00035414
FUNEC_15137.mRNA.1	6842.89	0.588479	0.145303	4.05	5.12e-05	0.000354603
FUNEC_03881.mRNA.1	599.876	0.635297	0.156943	4.04795	5.17e-05	0.000357473
FUNEC_05625.mRNA.1	1954.86	0.684257	0.169231	4.04334	5.27e-05	0.000364335
FUNEC_15825.mRNA.1	222.446	-0.701457	0.173583	-4.04104	5.32e-05	0.000367802
FUNEC_02343.mRNA.1	2870.61	0.613302	0.151843	4.03904	5.37e-05	0.000370686
FUNEC_16519.mRNA.1	184.23	-0.959297	0.237502	-4.03911	5.37e-05	0.000370686
FUNEC_06946.mRNA.1	495.726	0.846085	0.209616	4.03636	5.43e-05	0.000374307
FUNEC_04096.mRNA.1	642.433	-0.795995	0.19724	-4.03566	5.44e-05	0.000375289
FUNEC_04716.mRNA.1	645.615	0.892226	0.221132	4.03481	5.46e-05	0.000376465
FUNEC_00643.mRNA.1	545.78	0.800753	0.198477	4.03449	5.47e-05	0.000376779
FUNEC_03376.mRNA.2	468.287	0.883044	0.218951	4.03307	5.51e-05	0.000378776
FUNEC_06662.mRNA.1	806.071	-0.568918	0.141068	-4.03292	5.51e-05	0.000378776
FUNEC_12790.mRNA.2	1717.85	-0.661334	0.164128	-4.02939	5.59e-05	0.000384122
FUNEC_06261.mRNA.1	3427.51	-0.562347	0.139611	-4.02795	5.63e-05	0.000386348
FUNEC_14802.mRNA.1	559.286	0.838782	0.208312	4.02656	5.66e-05	0.000388371
FUNEC_02499.mRNA.1	1929.72	-0.571593	0.142083	-4.02294	5.75e-05	0.000393578
FUNEC_15395.mRNA.1	1885.79	0.524601	0.13041	4.02272	5.75e-05	0.000393814
FUNEC_11948.mRNA.1	294.892	-0.801881	0.199464	-4.02017	5.82e-05	0.000397684
FUNEC_15066.mRNA.1	294.653	-0.825553	0.205445	-4.01836	5.86e-05	0.000400489
FUNEC_16512.mRNA.1	801.761	-0.648203	0.161332	-4.01782	5.87e-05	0.000401124
FUNEC_03559.mRNA.1	1550.82	0.770802	0.191946	4.01572	5.93e-05	0.000404296
FUNEC_08620.mRNA.1	5316.34	-0.820796	0.204413	-4.01538	5.94e-05	0.00040462
FUNEC_07779.mRNA.1	385.133	-0.698646	0.174024	-4.01466	5.95e-05	0.000405573
FUNEC_03458.mRNA.1	658.512	-0.791973	0.197299	-4.01408	5.97e-05	0.000406439
FUNEC_13406.mRNA.1	824.13	-0.669037	0.166699	-4.01345	5.98e-05	0.000407246
FUNEC_01986.mRNA.1	1141.66	-0.824006	0.205458	-4.01059	6.06e-05	0.000412063
FUNEC_13402.mRNA.1	659.796	-0.471723	0.11777	-4.00545	6.19e-05	0.000420414
FUNEC_05208.mRNA.5	923.514	0.51198	0.12788	4.00359	6.24e-05	0.000423301
FUNEC_04101.mRNA.1	814.028	-0.870335	0.217418	-4.00306	6.25e-05	0.000423832
FUNEC_13268.mRNA.1	534.508	-0.582584	0.145561	-4.00233	6.27e-05	0.000424855
FUNEC_06116.mRNA.1	663.037	-0.612643	0.153181	-3.99948	6.35e-05	0.000429708
FUNEC_08404.mRNA.1	330.348	0.560261	0.140186	3.99655	6.43e-05	0.000434764
FUNEC_07647.mRNA.1	301.116	0.609994	0.153017	3.98644	6.71e-05	0.000452935
FUNEC_02108.mRNA.1	1103.56	0.396234	0.0994178	3.98555	6.73e-05	0.000454482
FUNEC_12259.mRNA.1	676.85	0.95989	0.240981	3.98326	6.8e-05	0.00045858
FUNEC_16832.mRNA.1	5237.51	0.518423	0.130195	3.9819	6.84e-05	0.000460905
FUNEC_14626.mRNA.12	1775.79	0.499248	0.125425	3.98046	6.88e-05	0.000463383
FUNEC_00966.mRNA.1	233.856	-0.973607	0.244754	-3.9779	6.95e-05	0.000467926
FUNEC_06719.mRNA.1	588.093	0.640923	0.161227	3.97528	7.03e-05	0.000472785
FUNEC_07526.mRNA.1	220.776	-0.769586	0.193591	-3.97532	7.03e-05	0.000472785
FUNEC_08540.mRNA.2	3112.57	0.751784	0.189214	3.97319	7.09e-05	0.000476481
FUNEC_00614.mRNA.1	2591.85	-0.328534	0.0827044	-3.97239	7.12e-05	0.000477757
FUNEC_09684.mRNA.1	480.289	-0.918541	0.231255	-3.97199	7.13e-05	0.000478417
FUNEC_07692.mRNA.1	1376.53	-0.65902	0.166032	-3.96923	7.21e-05	0.000483819
FUNEC_07091.mRNA.1	254.461	-0.727573	0.183339	-3.96847	7.23e-05	0.000484884
FUNEC_06267.mRNA.3	876.796	-0.724186	0.182641	-3.96508	7.34e-05	0.000490835
FUNEC_05132.mRNA.1	821.473	0.603192	0.152161	3.96417	7.37e-05	0.000492553
FUNEC_04134.mRNA.1	257.638	-0.7627	0.192472	-3.96266	7.41e-05	0.000495184
FUNEC_11361.mRNA.1	242.357	-0.714646	0.180496	-3.95934	7.52e-05	0.000501443
FUNEC_10778.mRNA.1	1143.3	0.433561	0.109547	3.95776	7.57e-05	0.000504602
FUNEC_03952.mRNA.1	252.892	-0.688765	0.174084	-3.9565	7.61e-05	0.000506758
FUNEC_14470.mRNA.1	582.07	0.690314	0.174507	3.9558	7.63e-05	0.000508054
FUNEC_01408.mRNA.1	2511.07	-0.757766	0.19165	-3.9539	7.69e-05	0.000511622
FUNEC_13582.mRNA.1	7373.06	-0.764021	0.193322	-3.95206	7.75e-05	0.000515225
FUNEC_14730.mRNA.1	1490.75	-0.412329	0.104401	-3.94948	7.83e-05	0.000520457
FUNEC_08296.mRNA.1	455.246	-0.660632	0.167321	-3.94829	7.87e-05	0.000522545
FUNEC_01278.mRNA.1	320.106	0.598251	0.151581	3.94674	7.92e-05	0.000525575
FUNEC_15518.mRNA.1	1118.03	0.472803	0.119868	3.94437	8e-05	0.000530637
FUNEC_13825.mRNA.1	221.944	-0.654884	0.166068	-3.94347	8.03e-05	0.000532445
FUNEC_17161.mRNA.1	2542.9	-0.46189	0.117164	-3.94226	8.07e-05	0.000534967
FUNEC_13271.mRNA.1	18189.9	0.733375	0.186038	3.94207	8.08e-05	0.00053522
FUNEC_05296.mRNA.1	28950	0.551696	0.139972	3.94147	8.1e-05	0.000536373
FUNEC_06720.mRNA.1	606.117	-0.556335	0.141167	-3.94097	8.12e-05	0.000537332
FUNEC_11423.mRNA.1	2059.02	-0.478829	0.121522	-3.94026	8.14e-05	0.000538726
FUNEC_16156.mRNA.1	982.406	0.840518	0.213522	3.93645	8.27e-05	0.000546823
FUNEC_11870.mRNA.1	278.205	-0.802118	0.203979	-3.93236	8.41e-05	0.000555295
FUNEC_03223.mRNA.1	4860.2	0.652944	0.166059	3.93201	8.42e-05	0.000555922
FUNEC_06657.mRNA.1	625.433	-0.968548	0.24644	-3.93015	8.49e-05	0.000560039
FUNEC_08131.mRNA.1	884.623	0.590849	0.150348	3.92989	8.5e-05	0.000560474
FUNEC_08567.mRNA.1	2982.74	0.495113	0.125997	3.92955	8.51e-05	0.000561069
FUNEC_03520.mRNA.1	690.968	-0.7115	0.18124	-3.92574	8.65e-05	0.000569106
FUNEC_17520.mRNA.1	544.682	0.734698	0.187163	3.92544	8.66e-05	0.000569619
FUNEC_13342.mRNA.1	1169.1	-0.75729	0.193134	-3.92106	8.82e-05	0.000579307
FUNEC_08239.mRNA.1	216.195	-0.79264	0.20221	-3.91989	8.86e-05	0.000581941
FUNEC_16431.mRNA.1	1656.7	0.85765	0.218804	3.91972	8.87e-05	0.000582158
FUNEC_15579.mRNA.2	10666.6	-0.566357	0.144538	-3.9184	8.91e-05	0.000585152
FUNEC_17475.mRNA.1	5767.43	0.663681	0.169566	3.914	9.08e-05	0.000595551
FUNEC_11817.mRNA.1	473.013	-0.851715	0.217622	-3.91374	9.09e-05	0.000595997
FUNEC_08669.mRNA.1	2896.92	0.614951	0.157133	3.91356	9.09e-05	0.000596016
FUNEC_09267.mRNA.3	795.36	-0.529305	0.135251	-3.91349	9.1e-05	0.000596016
FUNEC_01180.mRNA.1	2235.84	0.614417	0.157045	3.91235	9.14e-05	0.000598645
FUNEC_16394.mRNA.1	939.428	0.576382	0.147421	3.90976	9.24e-05	0.000604892
FUNEC_12222.mRNA.1	970.302	0.465466	0.119061	3.90946	9.25e-05	0.000605452
FUNEC_03588.mRNA.1	1840.24	0.939558	0.240366	3.90886	9.27e-05	0.000606761
FUNEC_01960.mRNA.1	580.405	-0.450392	0.115227	-3.90873	9.28e-05	0.000606903
FUNEC_10138.mRNA.1	5716.03	0.516923	0.132263	3.9083	9.29e-05	0.000607781
FUNEC_08429.mRNA.1	900.851	0.649311	0.166206	3.90667	9.36e-05	0.000611688
FUNEC_08963.mRNA.1	583.405	-0.42074	0.107734	-3.90534	9.41e-05	0.000614864
FUNEC_09365.mRNA.1	476.693	0.473144	0.121423	3.89665	9.75e-05	0.000635895
FUNEC_13136.mRNA.1	1135.05	0.540248	0.138677	3.89574	9.79e-05	0.000637862
FUNEC_14336.mRNA.1	303.733	0.610294	0.156715	3.8943	9.85e-05	0.000641247
FUNEC_02819.mRNA.1	993.597	-0.470928	0.120947	-3.89368	9.87e-05	0.000642477
FUNEC_16819.mRNA.1	1820.74	0.415828	0.106885	3.89042	0.000100071	0.000650318
FUNEC_13687.mRNA.2	180.22	-0.963404	0.247804	-3.88777	0.000101171	0.000656401
FUNEC_00272.mRNA.1	1723.85	0.422554	0.108728	3.88634	0.000101765	0.000659826
FUNEC_00240.mRNA.4	581.832	-0.556597	0.14337	-3.88223	0.000103501	0.000670645
FUNEC_05178.mRNA.1	255.165	-0.609723	0.157067	-3.88193	0.00010363	0.000671265
FUNEC_14626.mRNA.2	1659.35	0.767446	0.197763	3.88063	0.000104184	0.000673981
FUNEC_16801.mRNA.4	518.877	-0.809662	0.20864	-3.88067	0.00010417	0.000673981
FUNEC_07003.mRNA.1	539.739	-0.446728	0.115221	-3.87715	0.000105686	0.000683133
FUNEC_03353.mRNA.1	360.845	0.675082	0.174231	3.87464	0.000106781	0.000689442
FUNEC_04301.mRNA.1	1499.1	0.772912	0.199508	3.87409	0.000107026	0.000690799
FUNEC_08340.mRNA.1	519.753	-0.564873	0.145844	-3.87315	0.00010744	0.000693025
FUNEC_07124.mRNA.1	1871.28	0.341381	0.0881452	3.87294	0.000107532	0.000693398
FUNEC_12669.mRNA.1	6165.13	0.608309	0.157338	3.86625	0.000110521	0.000711063
FUNEC_10319.mRNA.1	945.398	-0.586794	0.151811	-3.8653	0.000110954	0.000713433
FUNEC_03125.mRNA.1	1034.6	-0.514471	0.133133	-3.86432	0.000111398	0.000715784
FUNEC_01464.mRNA.1	450.716	-0.906318	0.234559	-3.86393	0.000111579	0.000716491
FUNEC_13590.mRNA.1	858.926	0.35802	0.0926742	3.86321	0.000111907	0.000717908
FUNEC_12042.mRNA.1	2800.01	0.574357	0.148685	3.86293	0.000112037	0.000718512
FUNEC_04341.mRNA.1	725.527	0.517997	0.134146	3.86144	0.000112722	0.000722671
FUNEC_06099.mRNA.1	655.58	-0.573135	0.148514	-3.85914	0.000113788	0.000728807
FUNEC_13686.mRNA.1	543.485	-0.659846	0.171167	-3.85498	0.000115741	0.000740129
FUNEC_16132.mRNA.1	1177.76	-0.625018	0.162149	-3.85458	0.000115929	0.000741091
FUNEC_15902.mRNA.1	723.6	0.539292	0.139974	3.85279	0.000116781	0.000746065
FUNEC_01136.mRNA.2	3784.74	-0.352453	0.0914831	-3.85265	0.000116845	0.000746232
FUNEC_15967.mRNA.1	1218.02	0.353292	0.09171	3.85227	0.000117028	0.000747162
FUNEC_00431.mRNA.1	1375.23	0.466514	0.121107	3.85207	0.000117123	0.000747529
FUNEC_07633.mRNA.1	347.026	-0.961083	0.249532	-3.85154	0.000117376	0.000748908
FUNEC_03156.mRNA.1	1117.87	-0.323743	0.0840656	-3.85108	0.0001176	0.000750041
FUNEC_06110.mRNA.2	292.117	0.982064	0.255068	3.85021	0.000118017	0.00075228
FUNEC_12976.mRNA.1	2179.63	0.899155	0.233719	3.84717	0.00011949	0.000760884
FUNEC_16531.mRNA.1	398.635	0.755521	0.196427	3.84631	0.00011991	0.000763131
FUNEC_13029.mRNA.1	1893.85	0.946388	0.246079	3.84587	0.000120128	0.000764098
FUNEC_16702.mRNA.3	1515.72	0.810996	0.210878	3.8458	0.000120161	0.000764098
FUNEC_11015.mRNA.1	747.915	-0.435245	0.113178	-3.84567	0.000120224	0.000764158
FUNEC_00086.mRNA.1	1716.27	0.319951	0.0832375	3.84383	0.000121129	0.000769417
FUNEC_09918.mRNA.1	630.461	0.415771	0.10819	3.84298	0.000121547	0.000771832
FUNEC_10755.mRNA.1	1286.17	0.578247	0.150472	3.84289	0.000121594	0.000771882
FUNEC_17385.mRNA.1	272.088	-0.85091	0.221517	-3.84128	0.000122393	0.000776509
FUNEC_14315.mRNA.1	8428.07	-0.529513	0.137857	-3.84104	0.000122513	0.000776729
FUNEC_14815.mRNA.3	1121.19	-0.907221	0.236188	-3.8411	0.000122486	0.000776729
FUNEC_15565.mRNA.1	177.937	-0.87981	0.229077	-3.84067	0.0001227	0.000777671
FUNEC_11892.mRNA.1	338.178	-0.746434	0.19436	-3.84047	0.0001228	0.000778059
FUNEC_05523.mRNA.1	4443.11	0.872835	0.227282	3.84032	0.000122876	0.000778295
FUNEC_06488.mRNA.1	195.89	-0.971857	0.253128	-3.83939	0.00012334	0.000780959
FUNEC_10783.mRNA.1	3086.79	0.75563	0.196885	3.83792	0.000124082	0.000785184
FUNEC_08302.mRNA.1	481.781	0.837525	0.218404	3.83475	0.000125694	0.000794384
FUNEC_08542.mRNA.1	293.568	0.546741	0.142687	3.83175	0.000127235	0.000803107
FUNEC_04113.mRNA.1	203.175	0.879031	0.229413	3.83166	0.000127282	0.00080315
FUNEC_10210.mRNA.1	2015.11	0.320289	0.0836619	3.82837	0.000128996	0.000813193
FUNEC_01100.mRNA.1	1557.33	0.683337	0.178604	3.826	0.000130243	0.000819628
FUNEC_04072.mRNA.1	274.94	0.80262	0.209836	3.82498	0.000130782	0.000822383
FUNEC_00919.mRNA.1	358.561	0.851663	0.222672	3.82475	0.000130906	0.000822645
FUNEC_16583.mRNA.1	297.593	-0.736946	0.19273	-3.82372	0.000131451	0.000825548
FUNEC_03081.mRNA.1	754.522	-0.57315	0.149973	-3.82169	0.000132538	0.000832116
FUNEC_12320.mRNA.2	485.939	-0.56382	0.147592	-3.82012	0.000133384	0.000836118
FUNEC_09741.mRNA.1	562.456	-0.592734	0.155184	-3.81954	0.000133698	0.000837824
FUNEC_13581.mRNA.1	12716.9	0.836675	0.219166	3.81754	0.00013479	0.00084308
FUNEC_04582.mRNA.1	1075.52	-0.740152	0.193929	-3.81661	0.000135295	0.000845977
FUNEC_03404.mRNA.1	319.965	-0.981939	0.257399	-3.81485	0.000136263	0.000851762
FUNEC_11327.mRNA.1	520.375	-0.702204	0.184122	-3.81379	0.000136852	0.000855175
FUNEC_02061.mRNA.2	3075.16	-0.524135	0.137463	-3.81293	0.000137332	0.000857369
FUNEC_04208.mRNA.1	324.734	-0.994534	0.260922	-3.81161	0.000138066	0.000860612
FUNEC_06584.mRNA.1	370.171	-0.792294	0.207898	-3.81098	0.000138419	0.000862005
FUNEC_01434.mRNA.1	451.915	0.764087	0.20064	3.80825	0.000139955	0.000870758
FUNEC_11046.mRNA.1	695.847	-0.453772	0.119222	-3.80612	0.000141164	0.000878009
FUNEC_00126.mRNA.1	1727.98	0.782505	0.205671	3.80465	0.000142005	0.000882687
FUNEC_13295.mRNA.3	720.906	0.822554	0.216293	3.80297	0.000142973	0.000888429
FUNEC_14281.mRNA.1	4103.16	0.381238	0.100267	3.80221	0.000143413	0.000890888
FUNEC_08817.mRNA.1	1546.25	0.683754	0.179863	3.80152	0.000143809	0.000893068
FUNEC_11872.mRNA.1	7480.62	0.607644	0.159893	3.80033	0.000144504	0.000897106
FUNEC_00992.mRNA.4	1368.77	-0.672085	0.176893	-3.79939	0.000145053	0.000900239
FUNEC_01944.mRNA.1	354.225	-0.787521	0.207296	-3.79902	0.00014527	0.000901025
FUNEC_05458.mRNA.7	1770.49	-0.569511	0.150057	-3.7953	0.000147468	0.000913808
FUNEC_08927.mRNA.1	188.404	-0.915684	0.241265	-3.79534	0.000147439	0.000913808
FUNEC_12719.mRNA.1	416.979	-0.521654	0.137485	-3.79425	0.000148087	0.000917363
FUNEC_14887.mRNA.1	278.153	-0.660643	0.174167	-3.79315	0.00014875	0.000920894
FUNEC_09571.mRNA.1	878.279	-0.581547	0.153367	-3.79186	0.000149525	0.000925409
FUNEC_09672.mRNA.1	4535.23	-0.33809	0.0892049	-3.79004	0.000150623	0.000931503
FUNEC_12218.mRNA.2	796.426	0.979804	0.258641	3.78828	0.000151693	0.000937375
FUNEC_05352.mRNA.1	274.839	-0.934542	0.246798	-3.78667	0.00015268	0.000943186
FUNEC_05941.mRNA.1	535.741	-0.681233	0.179926	-3.78618	0.00015298	0.000944748
FUNEC_14908.mRNA.1	1228.93	0.612481	0.161792	3.7856	0.000153339	0.000946315
FUNEC_03682.mRNA.1	789.234	-0.777165	0.205298	-3.78554	0.000153376	0.000946315
FUNEC_07994.mRNA.1	89.6453	-0.972578	0.256977	-3.78469	0.000153899	0.000949252
FUNEC_03989.mRNA.1	5779.76	0.667416	0.176436	3.78276	0.0001551	0.00095636
FUNEC_08794.mRNA.1	120.67	-0.876314	0.23167	-3.78259	0.000155205	0.000956716
FUNEC_02760.mRNA.1	867.905	0.571554	0.151145	3.7815	0.000155888	0.000960333
FUNEC_03774.mRNA.2	298.816	-0.846134	0.223838	-3.78012	0.000156753	0.000965066
FUNEC_02044.mRNA.1	12346.4	-0.591767	0.15662	-3.77836	0.000157862	0.000971594
FUNEC_01580.mRNA.1	126.81	0.962817	0.254942	3.77661	0.000158975	0.000977542
FUNEC_04391.mRNA.1	649.855	-0.550962	0.145966	-3.77459	0.000160269	0.000984593
FUNEC_10220.mRNA.1	279.329	-0.770402	0.204275	-3.77139	0.000162337	0.000995468
FUNEC_00956.mRNA.1	599.658	-0.748857	0.198583	-3.77099	0.000162599	0.000996461
FUNEC_12752.mRNA.2	1860.15	0.639541	0.169655	3.76967	0.000163467	0.00100147
FUNEC_15850.mRNA.1	409.83	-0.64503	0.171258	-3.76643	0.000165599	0.0010138
FUNEC_03466.mRNA.1	2653.9	0.404808	0.1076	3.76217	0.000168447	0.00102946
FUNEC_00378.mRNA.1	218.949	-0.646043	0.171767	-3.76117	0.000169123	0.00103327
FUNEC_00595.mRNA.1	123.846	-0.955371	0.254114	-3.75961	0.000170177	0.0010394
FUNEC_03123.mRNA.2	641.02	-0.590651	0.157258	-3.75592	0.000172703	0.00105418
FUNEC_00459.mRNA.1	1589.9	0.803685	0.214008	3.7554	0.000173062	0.00105605
FUNEC_13277.mRNA.1	208.838	-0.967638	0.257681	-3.75518	0.00017322	0.0010567
FUNEC_11414.mRNA.1	1290.7	-0.775406	0.206548	-3.75413	0.000173946	0.00106015
FUNEC_16227.mRNA.1	129.509	0.886581	0.236221	3.75319	0.0001746	0.00106381
FUNEC_10573.mRNA.1	4436.67	0.765172	0.203939	3.75196	0.000175454	0.00106722
FUNEC_06874.mRNA.1	1046.26	-0.349325	0.0931001	-3.75214	0.00017533	0.00106722
FUNEC_05542.mRNA.2	366.847	-0.616921	0.164428	-3.75193	0.00017548	0.00106722
FUNEC_04695.mRNA.1	240.165	0.84465	0.225136	3.75173	0.000175616	0.00106741
FUNEC_04088.mRNA.1	211.899	0.975988	0.260164	3.75143	0.000175829	0.00106838
FUNEC_12404.mRNA.1	245.913	-0.616193	0.164268	-3.75113	0.000176037	0.00106931
FUNEC_13295.mRNA.1	17541.4	0.295815	0.0788651	3.7509	0.000176199	0.00106998
FUNEC_13069.mRNA.1	9500.88	0.867869	0.231416	3.75025	0.000176659	0.00107244
FUNEC_03075.mRNA.1	86.3959	-0.982761	0.262329	-3.74629	0.00017947	0.00108851
FUNEC_15374.mRNA.1	12637.2	0.572194	0.152777	3.74529	0.000180185	0.00109252
FUNEC_08286.mRNA.1	1075.93	-0.865164	0.231163	-3.74267	0.000182079	0.0011033
FUNEC_12671.mRNA.1	658.908	-0.395336	0.105673	-3.74112	0.000183205	0.00110882
FUNEC_05579.mRNA.1	1967.97	0.490782	0.131244	3.73947	0.000184408	0.00111507
FUNEC_01136.mRNA.1	343.404	-0.944681	0.252621	-3.73952	0.000184375	0.00111507
FUNEC_00662.mRNA.1	789.482	0.573653	0.153525	3.73654	0.000186566	0.00112677
FUNEC_14432.mRNA.1	287.791	-0.707682	0.1894	-3.73644	0.000186641	0.00112689
FUNEC_03447.mRNA.1	1333.53	0.980008	0.262289	3.73637	0.000186698	0.00112689
FUNEC_12373.mRNA.2	271.334	0.955336	0.255697	3.7362	0.00018682	0.00112729
FUNEC_11434.mRNA.1	343.312	0.783916	0.209848	3.73564	0.000187235	0.00112911
FUNEC_03481.mRNA.1	268.7	-0.789423	0.211339	-3.73534	0.000187465	0.00113016
FUNEC_04370.mRNA.1	736.783	-0.434082	0.116213	-3.73525	0.000187531	0.00113021
FUNEC_16044.mRNA.1	723.92	-0.868411	0.232501	-3.73508	0.000187655	0.00113062
FUNEC_10464.mRNA.1	737.333	-0.990986	0.26556	-3.73169	0.000190201	0.00114538
FUNEC_13648.mRNA.1	1231.53	0.591903	0.158705	3.72958	0.000191798	0.00115385
FUNEC_02661.mRNA.1	1009.33	-0.720033	0.193199	-3.72691	0.000193845	0.00116546
FUNEC_05348.mRNA.2	394.965	0.966569	0.259545	3.72409	0.00019602	0.00117782
FUNEC_02048.mRNA.1	3666.1	0.352171	0.0946003	3.72273	0.000197081	0.00118385
FUNEC_02252.mRNA.1	933.871	-0.792861	0.21299	-3.72252	0.000197242	0.00118446
FUNEC_03012.mRNA.1	2284.56	0.409946	0.110163	3.72128	0.000198216	0.00118924
FUNEC_17482.mRNA.1	2376.26	-0.973526	0.261687	-3.72019	0.000199069	0.00119396
FUNEC_09948.mRNA.1	347.7	0.633374	0.170482	3.71519	0.000203048	0.00121567
FUNEC_08561.mRNA.1	1902.55	0.55891	0.15045	3.71491	0.000203277	0.00121668
FUNEC_04795.mRNA.1	576.326	-0.51602	0.138954	-3.71359	0.000204339	0.00122158
FUNEC_05925.mRNA.1	884.132	-0.610952	0.164808	-3.70705	0.000209689	0.00125187
FUNEC_14266.mRNA.1	803.192	-0.701016	0.189109	-3.70694	0.000209782	0.00125187
FUNEC_12676.mRNA.1	147.399	0.879982	0.237436	3.70618	0.000210407	0.00125485
FUNEC_16223.mRNA.3	929.803	-0.626983	0.169195	-3.70567	0.000210829	0.00125662
FUNEC_15010.mRNA.1	325.555	-0.541455	0.146177	-3.7041	0.000212139	0.00126368
FUNEC_04587.mRNA.1	404.847	0.46535	0.125653	3.70346	0.000212683	0.00126654
FUNEC_12036.mRNA.1	8893.34	-0.308804	0.083386	-3.70331	0.000212804	0.00126688
FUNEC_14198.mRNA.1	1228.53	0.65719	0.177572	3.70098	0.000214769	0.00127782
FUNEC_13730.mRNA.1	201.814	-0.59195	0.159955	-3.70073	0.000214978	0.00127868
FUNEC_12370.mRNA.1	150.869	-0.776879	0.209963	-3.70008	0.000215531	0.00128159
FUNEC_01250.mRNA.1	3216.71	-0.844054	0.228178	-3.6991	0.000216361	0.00128615
FUNEC_06218.mRNA.1	396.916	-0.679569	0.183723	-3.69887	0.00021656	0.00128695
FUNEC_16205.mRNA.1	1423.91	-0.482171	0.130492	-3.69503	0.000219861	0.00130502
FUNEC_16751.mRNA.1	3914.21	-0.455436	0.123337	-3.6926	0.000221972	0.00131676
FUNEC_10504.mRNA.1	724.917	-0.555192	0.150455	-3.69007	0.000224189	0.00132834
FUNEC_06303.mRNA.1	436.347	-0.633715	0.17184	-3.68782	0.000226179	0.00133853
FUNEC_03390.mRNA.1	683.404	-0.720587	0.1954	-3.68775	0.000226243	0.00133853
FUNEC_01295.mRNA.1	1315.25	0.960447	0.260586	3.68573	0.00022805	0.00134762
FUNEC_07969.mRNA.1	645.518	-0.505641	0.137218	-3.68495	0.000228745	0.00135133
FUNEC_08080.mRNA.1	277.825	-0.954302	0.259063	-3.68367	0.000229903	0.00135617
FUNEC_06800.mRNA.2	800.319	0.589952	0.160165	3.6834	0.000230144	0.00135719
FUNEC_16188.mRNA.4	2002.96	-0.39879	0.108289	-3.68265	0.000230826	0.00136041
FUNEC_07476.mRNA.1	38850.3	0.657424	0.178572	3.68157	0.000231802	0.00136576
FUNEC_13107.mRNA.1	285.815	0.915722	0.248774	3.68093	0.000232382	0.00136837
FUNEC_13497.mRNA.1	263.084	0.64442	0.175199	3.67821	0.000234879	0.00138267
FUNEC_07919.mRNA.1	207.016	0.810354	0.220477	3.67546	0.000237424	0.00139683
FUNEC_05183.mRNA.1	261.85	-0.827707	0.22531	-3.67363	0.000239126	0.00140601
FUNEC_13711.mRNA.1	191.408	-0.642884	0.175062	-3.67232	0.000240358	0.00141243
FUNEC_09894.mRNA.1	646.934	0.916718	0.24965	3.67201	0.000240647	0.00141289
FUNEC_02054.mRNA.1	227.957	-0.697934	0.190068	-3.67203	0.000240632	0.00141289
FUNEC_00760.mRNA.2	1320.65	-0.892212	0.242975	-3.67204	0.000240623	0.00141289
FUNEC_04780.mRNA.1	313.366	-0.761603	0.20748	-3.67073	0.000241856	0.00141873
FUNEC_02904.mRNA.2	391.742	-0.77565	0.211458	-3.6681	0.000244362	0.00143091
FUNEC_03887.mRNA.1	3916.81	-0.284624	0.0776217	-3.66681	0.000245592	0.00143686
FUNEC_15126.mRNA.1	1719.46	-0.489816	0.133616	-3.66585	0.000246521	0.00144187
FUNEC_14131.mRNA.1	187.762	-0.93458	0.25521	-3.66201	0.000250246	0.00146195
FUNEC_10523.mRNA.1	285.647	0.861858	0.235546	3.65898	0.000253217	0.00147715
FUNEC_00404.mRNA.1	712.507	0.713734	0.195063	3.65899	0.000253212	0.00147715
FUNEC_14902.mRNA.1	1346.55	-0.370934	0.101392	-3.65842	0.00025377	0.00147992
FUNEC_05022.mRNA.1	552.101	0.928128	0.253812	3.65675	0.000255432	0.00148877
FUNEC_05849.mRNA.1	1092.31	-0.926952	0.253584	-3.6554	0.000256782	0.00149577
FUNEC_00066.mRNA.1	170.474	0.996336	0.272603	3.65489	0.000257287	0.00149827
FUNEC_04613.mRNA.1	506.137	0.476422	0.130359	3.65468	0.0002575	0.00149907
FUNEC_12507.mRNA.1	196.171	-0.839063	0.229632	-3.65395	0.000258239	0.00150294
FUNEC_01635.mRNA.1	1266.75	0.714875	0.195718	3.65257	0.000259627	0.00151014
FUNEC_07906.mRNA.1	1973.76	0.842473	0.23069	3.65197	0.000260241	0.00151327
FUNEC_11188.mRNA.2	490.46	-0.698398	0.191273	-3.6513	0.000260912	0.00151673
FUNEC_06635.mRNA.1	2930.03	-0.520443	0.142624	-3.64905	0.000263213	0.00152789
FUNEC_10539.mRNA.2	261.5	-0.684857	0.187723	-3.64822	0.000264062	0.00153237
FUNEC_11874.mRNA.1	3643.49	-0.509745	0.139869	-3.64443	0.000267982	0.00155332
FUNEC_05372.mRNA.4	1830.29	0.710057	0.194979	3.64171	0.000270837	0.0015685
FUNEC_00627.mRNA.1	4559.16	-0.639574	0.17565	-3.64119	0.000271382	0.0015712
FUNEC_01071.mRNA.1	900.734	0.506074	0.139007	3.64064	0.000271964	0.00157362
FUNEC_00640.mRNA.1	15373.8	-0.588061	0.161644	-3.638	0.00027476	0.00158892
FUNEC_09002.mRNA.1	909.573	0.639017	0.175737	3.63621	0.000276682	0.00159865
FUNEC_00215.mRNA.1	547.83	0.82018	0.225698	3.63397	0.000279098	0.00161168
FUNEC_07280.mRNA.1	277.231	-0.860666	0.237042	-3.63086	0.000282476	0.00163072
FUNEC_01696.mRNA.1	2548.67	-0.586811	0.161704	-3.62892	0.000284607	0.00164207
FUNEC_13141.mRNA.1	204.539	-0.72501	0.199811	-3.62847	0.000285103	0.00164446
FUNEC_16158.mRNA.1	937.929	0.945812	0.260739	3.62743	0.000286255	0.00165015
FUNEC_12058.mRNA.1	2369.82	0.448233	0.12361	3.62618	0.00028765	0.00165724
FUNEC_01010.mRNA.1	431.776	-0.55089	0.152	-3.62426	0.000289785	0.00166906
FUNEC_01539.mRNA.1	3020.64	0.532623	0.147007	3.62311	0.000291084	0.00167461
FUNEC_05661.mRNA.2	473.766	0.8128	0.224515	3.62026	0.000294312	0.00169075
FUNEC_14833.mRNA.1	4218.71	0.39074	0.107992	3.61822	0.000296636	0.00170215
FUNEC_13134.mRNA.1	1389.41	0.979745	0.270797	3.61801	0.00029688	0.00170306
FUNEC_03513.mRNA.1	146.989	-0.804473	0.222378	-3.61759	0.000297363	0.00170485
FUNEC_09067.mRNA.1	195.712	-0.726182	0.200764	-3.61709	0.000297929	0.00170712
FUNEC_15172.mRNA.2	433.44	-0.9459	0.261525	-3.61687	0.00029819	0.00170812
FUNEC_11906.mRNA.1	914.16	0.641625	0.177437	3.61607	0.000299107	0.00171286
FUNEC_07377.mRNA.1	129.584	-0.953075	0.263571	-3.616	0.000299188	0.00171286
FUNEC_07625.mRNA.1	643.699	-0.530161	0.146739	-3.61296	0.000302724	0.00173162
FUNEC_08937.mRNA.1	671.123	-0.566398	0.156776	-3.61279	0.000302921	0.00173225
FUNEC_01470.mRNA.1	391.742	-0.810433	0.224357	-3.61224	0.000303559	0.00173491
FUNEC_00750.mRNA.1	763.724	-0.501147	0.138784	-3.61099	0.000305028	0.00174281
FUNEC_13552.mRNA.1	785.405	0.780693	0.216242	3.61028	0.000305869	0.00174629
FUNEC_17514.mRNA.2	427.903	-0.518246	0.143551	-3.61018	0.000305987	0.00174629
FUNEC_05119.mRNA.1	279.211	0.642895	0.178188	3.60796	0.000308615	0.00175778
FUNEC_17427.mRNA.1	327.708	0.471966	0.130834	3.60737	0.000309311	0.00176124
FUNEC_05465.mRNA.1	805.521	-0.534889	0.148425	-3.60376	0.000313649	0.0017829
FUNEC_15951.mRNA.1	6136.35	-0.677239	0.187925	-3.60378	0.000313628	0.0017829
FUNEC_15970.mRNA.1	693.882	-0.676366	0.187696	-3.60352	0.000313942	0.00178406
FUNEC_03470.mRNA.1	3899.01	0.478776	0.132886	3.60292	0.000314664	0.00178692
FUNEC_15882.mRNA.1	3680.1	0.446671	0.124002	3.60213	0.000315618	0.00179053
FUNEC_04659.mRNA.1	856.606	0.884076	0.245549	3.60041	0.000317714	0.0018014
FUNEC_06113.mRNA.1	576.842	-0.434209	0.120614	-3.59998	0.000318239	0.00180336
FUNEC_06505.mRNA.1	1174.89	-0.832113	0.231139	-3.60005	0.000318159	0.00180336
FUNEC_00491.mRNA.1	207.555	-0.979922	0.272334	-3.59824	0.000320375	0.00181392
FUNEC_11414.mRNA.3	629.548	0.628677	0.174753	3.59752	0.000321269	0.00181795
FUNEC_00971.mRNA.1	4406.44	0.974014	0.270784	3.59701	0.000321895	0.00182042
FUNEC_06070.mRNA.1	311.06	-0.507554	0.141107	-3.59694	0.000321979	0.00182042
FUNEC_06438.mRNA.1	275.755	-0.81439	0.22652	-3.59522	0.000324121	0.00183047
FUNEC_09141.mRNA.1	1196.93	0.43885	0.122071	3.59504	0.000324344	0.00183069
FUNEC_17446.mRNA.1	226.532	0.881969	0.245481	3.59282	0.000327122	0.00184585
FUNEC_06397.mRNA.1	6032.71	0.441666	0.122936	3.59266	0.00032732	0.00184645
FUNEC_15487.mRNA.1	370.467	-0.713621	0.198657	-3.59222	0.000327868	0.00184902
FUNEC_15980.mRNA.1	212.283	-0.657487	0.183086	-3.59113	0.000329247	0.00185575
FUNEC_01167.mRNA.1	283.731	-0.876003	0.243974	-3.59056	0.000329974	0.00185932
FUNEC_10532.mRNA.1	378.901	-0.512818	0.142908	-3.58844	0.00033266	0.00187287
FUNEC_00413.mRNA.1	1623.2	0.741938	0.206804	3.58764	0.000333681	0.00187704
FUNEC_11079.mRNA.2	648.985	-0.957845	0.267027	-3.58706	0.000334421	0.00188014
FUNEC_01349.mRNA.1	2551.72	0.772893	0.215516	3.58624	0.000335483	0.00188505
FUNEC_16803.mRNA.1	1242.38	0.536685	0.14971	3.58483	0.000337302	0.00189368
FUNEC_08365.mRNA.1	4663.45	-0.296583	0.0828073	-3.58161	0.000341484	0.0019134
FUNEC_04759.mRNA.1	1807.16	0.926926	0.258825	3.58128	0.000341914	0.00191503
FUNEC_07927.mRNA.5	646.459	-0.785814	0.219425	-3.58124	0.000341966	0.00191503
FUNEC_14450.mRNA.1	255.183	-0.800604	0.223613	-3.58031	0.000343186	0.00192025
FUNEC_14149.mRNA.1	900.228	-0.400253	0.111808	-3.57983	0.000343819	0.00192307
FUNEC_08494.mRNA.1	315.907	0.81929	0.228922	3.5789	0.000345043	0.00192848
FUNEC_04022.mRNA.1	1256.28	0.565008	0.157934	3.5775	0.000346898	0.00193723
FUNEC_01921.mRNA.1	138.908	-0.74764	0.208981	-3.57755	0.000346833	0.00193723
FUNEC_06890.mRNA.1	495.984	0.528615	0.147772	3.57724	0.000347243	0.00193861
FUNEC_16814.mRNA.1	279.843	0.869373	0.243097	3.57624	0.000348574	0.00194495
FUNEC_05806.mRNA.1	447.436	-0.473131	0.132338	-3.57518	0.000349994	0.00195179
FUNEC_05006.mRNA.1	367.085	-0.984698	0.275509	-3.5741	0.00035143	0.00195735
FUNEC_14716.mRNA.3	383.368	-0.642164	0.179773	-3.57208	0.000354161	0.00197119
FUNEC_14272.mRNA.1	1099.9	0.840909	0.235463	3.5713	0.000355208	0.00197646
FUNEC_13523.mRNA.1	414.147	-0.675998	0.189498	-3.56731	0.000360669	0.00200462
FUNEC_12283.mRNA.1	5237.28	-0.48398	0.135712	-3.56623	0.000362153	0.00201175
FUNEC_09091.mRNA.1	1144.56	-0.412529	0.115721	-3.56485	0.000364064	0.00202012
FUNEC_08364.mRNA.1	334.56	-0.523496	0.146855	-3.56471	0.000364263	0.00202067
FUNEC_00743.mRNA.1	1421.31	-0.465957	0.130728	-3.56431	0.000364809	0.00202314
FUNEC_13611.mRNA.1	5130.59	0.353812	0.0993254	3.56215	0.000367824	0.00203872
FUNEC_11349.mRNA.1	193.16	-0.750527	0.210797	-3.56043	0.000370254	0.00205105
FUNEC_08490.mRNA.1	2706.82	0.96563	0.271323	3.55896	0.00037232	0.00206136
FUNEC_10338.mRNA.1	434.646	-0.659971	0.185481	-3.55816	0.000373467	0.00206656
FUNEC_15115.mRNA.2	1251.83	-0.339641	0.0954732	-3.55744	0.000374479	0.00207159
FUNEC_16747.mRNA.1	458.892	0.899116	0.252812	3.55647	0.000375874	0.00207816
FUNEC_03608.mRNA.1	1070.3	0.791934	0.222703	3.55602	0.000376521	0.00208059
FUNEC_12614.mRNA.1	718.434	-0.610354	0.17175	-3.55374	0.000379792	0.00209751
FUNEC_09074.mRNA.3	519.945	0.707838	0.199221	3.55303	0.000380828	0.00210264
FUNEC_05386.mRNA.1	819.172	-0.457747	0.12889	-3.55145	0.000383118	0.00211412
FUNEC_09109.mRNA.1	687.188	-0.531678	0.149828	-3.54859	0.000387304	0.00213663
FUNEC_09792.mRNA.1	703.479	0.824263	0.232355	3.54744	0.000389001	0.0021454
FUNEC_11392.mRNA.1	457.671	-0.955116	0.269287	-3.54683	0.000389891	0.00214972
FUNEC_09578.mRNA.1	204.066	-0.659686	0.186088	-3.54502	0.000392576	0.00216333
FUNEC_07967.mRNA.1	1124.14	-0.327787	0.092496	-3.5438	0.000394411	0.00217285
FUNEC_15969.mRNA.1	1529.59	0.892414	0.251957	3.54193	0.000397211	0.00218646
FUNEC_14174.mRNA.1	4355.99	0.837228	0.236382	3.54185	0.000397334	0.00218654
FUNEC_06108.mRNA.1	6993.96	0.581893	0.164298	3.5417	0.000397555	0.00218715
FUNEC_11930.mRNA.2	984.749	0.973903	0.275237	3.53842	0.000402534	0.00221333
FUNEC_04064.mRNA.1	1271.61	0.514919	0.145531	3.5382	0.000402864	0.00221453
FUNEC_17523.mRNA.1	96.1036	-0.882038	0.249349	-3.53737	0.00040414	0.00222033
FUNEC_08626.mRNA.1	620.75	0.711918	0.201319	3.53627	0.000405817	0.00222893
FUNEC_14060.mRNA.1	240.515	-0.900239	0.254656	-3.53511	0.000407598	0.0022381
FUNEC_09078.mRNA.1	5797.15	-0.339281	0.096025	-3.53326	0.000410465	0.00225199
FUNEC_01200.mRNA.1	1071.44	-0.98173	0.277914	-3.53249	0.000411666	0.00225672
FUNEC_10650.mRNA.2	1146.81	0.579887	0.164185	3.53191	0.000412577	0.00226109
FUNEC_11951.mRNA.1	319.124	-0.74055	0.209688	-3.53168	0.000412925	0.00226238
FUNEC_11456.mRNA.1	417.578	-0.932455	0.264078	-3.53098	0.000414024	0.00226778
FUNEC_10819.mRNA.1	526.65	0.738938	0.20929	3.53069	0.000414481	0.00226966
FUNEC_16816.mRNA.1	1112.21	-0.669124	0.189564	-3.5298	0.000415868	0.00227539
FUNEC_12201.mRNA.2	501.746	0.892408	0.252996	3.52736	0.000419721	0.00229428
FUNEC_06832.mRNA.1	1197.98	-0.289704	0.0821315	-3.52733	0.00041978	0.00229428
FUNEC_09824.mRNA.1	2044.3	0.389507	0.110459	3.52625	0.000421484	0.00230234
FUNEC_04455.mRNA.1	984.238	0.683242	0.193838	3.52481	0.000423794	0.00231433
FUNEC_05933.mRNA.1	186.636	-0.805197	0.228444	-3.5247	0.000423969	0.00231465
FUNEC_15403.mRNA.1	1686	-0.236724	0.0671723	-3.52414	0.000424865	0.00231828
FUNEC_12124.mRNA.1	2352.95	-0.334315	0.0949128	-3.52234	0.000427753	0.00233277
FUNEC_06683.mRNA.1	1047.05	-0.310066	0.0880664	-3.52082	0.000430211	0.00234553
FUNEC_10477.mRNA.1	1307.01	-0.692507	0.196717	-3.52032	0.000431031	0.00234936
FUNEC_09027.mRNA.1	2050.9	0.274957	0.0781313	3.51917	0.000432897	0.00235889
FUNEC_16309.mRNA.2	51467.6	0.7393	0.210091	3.51895	0.000433263	0.00236024
FUNEC_11410.mRNA.1	2336.12	0.692776	0.196997	3.51669	0.000436958	0.00237778
FUNEC_01454.mRNA.1	519.049	-0.621894	0.17687	-3.51611	0.000437921	0.00238237
FUNEC_11531.mRNA.5	289.437	-0.948158	0.269738	-3.51511	0.000439572	0.00239005
FUNEC_14567.mRNA.1	542.252	0.467362	0.132961	3.51503	0.000439708	0.00239014
FUNEC_00253.mRNA.1	1460.16	0.326438	0.0929257	3.51289	0.000443267	0.00240753
FUNEC_16830.mRNA.1	1442.33	0.673948	0.191884	3.51227	0.000444289	0.00241242
FUNEC_12640.mRNA.1	426.338	0.643631	0.183373	3.50996	0.000448181	0.00243223
FUNEC_08248.mRNA.1	228.216	-0.62305	0.177671	-3.50677	0.000453581	0.00245954
FUNEC_04133.mRNA.1	697.419	-0.491689	0.140245	-3.50594	0.000455001	0.00246657
FUNEC_06121.mRNA.6	415.396	-0.811174	0.23143	-3.50505	0.000456514	0.00247344
FUNEC_14220.mRNA.1	262.408	-0.511294	0.145912	-3.50412	0.000458125	0.00248082
FUNEC_06818.mRNA.1	281.877	-0.832071	0.237588	-3.50215	0.000461513	0.00249714
FUNEC_11538.mRNA.3	133.524	-0.864936	0.247025	-3.5014	0.000462812	0.00250281
FUNEC_04898.mRNA.1	521.059	0.535125	0.152846	3.50108	0.000463375	0.00250518
FUNEC_00692.mRNA.1	624.58	-0.567274	0.16211	-3.49931	0.000466468	0.0025185
FUNEC_02792.mRNA.1	2126.49	0.447741	0.127973	3.4987	0.000467531	0.00252356
FUNEC_15543.mRNA.1	168.755	0.949897	0.271528	3.49833	0.000468175	0.00252635
FUNEC_02200.mRNA.2	3332.89	0.871078	0.249017	3.49807	0.000468646	0.00252685
FUNEC_10078.mRNA.1	879.483	-0.587474	0.167942	-3.49808	0.000468622	0.00252685
FUNEC_11170.mRNA.3	271.589	-0.96774	0.27664	-3.49819	0.000468422	0.00252685
FUNEC_17399.mRNA.1	535.558	-0.762101	0.217975	-3.49628	0.00047179	0.00254106
FUNEC_15504.mRNA.1	746.954	0.349733	0.100033	3.49618	0.000471968	0.00254134
FUNEC_10383.mRNA.2	328.144	0.651201	0.186273	3.49595	0.000472371	0.00254214
FUNEC_15435.mRNA.1	2719.51	-0.566986	0.162267	-3.49416	0.000475564	0.00255863
FUNEC_13120.mRNA.1	243.274	-0.621812	0.177964	-3.49403	0.00047578	0.00255911
FUNEC_11049.mRNA.1	5255.69	0.544269	0.155819	3.49296	0.000477696	0.00256872
FUNEC_13673.mRNA.2	666.938	-0.50443	0.144428	-3.49261	0.000478328	0.00257074
FUNEC_04205.mRNA.1	396.837	-0.841336	0.241008	-3.4909	0.000481403	0.00258588
FUNEC_01279.mRNA.1	175.644	-0.656129	0.188052	-3.48909	0.000484667	0.00259992
FUNEC_10706.mRNA.1	534.953	-0.505998	0.145169	-3.48557	0.000491091	0.00263297
FUNEC_11537.mRNA.1	472.444	-0.62833	0.180435	-3.4823	0.000497122	0.00266388
FUNEC_16142.mRNA.1	865.807	-0.932767	0.267998	-3.4805	0.000500487	0.0026776
FUNEC_16822.mRNA.6	121.52	-0.821085	0.23612	-3.47741	0.00050628	0.00270715
FUNEC_15996.mRNA.1	476.523	0.588181	0.169195	3.47635	0.000508287	0.0027157
FUNEC_15451.mRNA.1	1465.32	0.659644	0.189809	3.4753	0.000510281	0.00272563
FUNEC_04227.mRNA.1	103.672	-0.947393	0.272816	-3.47265	0.000515352	0.00275052
FUNEC_10617.mRNA.1	2357.13	0.551701	0.158986	3.47012	0.000520231	0.00277581
FUNEC_16801.mRNA.1	2785.02	0.595558	0.171691	3.46878	0.000522822	0.00278815
FUNEC_11907.mRNA.1	1310.42	-0.495426	0.142862	-3.46786	0.000524628	0.00279629
FUNEC_17566.mRNA.6	471.898	-0.687711	0.198353	-3.4671	0.000526109	0.00280269
FUNEC_02244.mRNA.1	3643.14	-0.34076	0.0983456	-3.46492	0.000530387	0.00282322
FUNEC_15250.mRNA.1	96.687	-0.962343	0.277779	-3.46442	0.000531375	0.00282774
FUNEC_01825.mRNA.1	594.676	0.752143	0.217262	3.46192	0.00053633	0.00285259
FUNEC_02666.mRNA.1	132.621	-0.73692	0.21288	-3.46166	0.000536849	0.00285459
FUNEC_07992.mRNA.1	748.286	0.650011	0.187793	3.46132	0.000537525	0.00285742
FUNEC_11162.mRNA.2	359.826	0.857105	0.247681	3.46052	0.000539132	0.00286521
FUNEC_05486.mRNA.1	1063.43	0.64495	0.186476	3.45862	0.000542959	0.00288401
FUNEC_08344.mRNA.1	1537.14	-0.406166	0.117534	-3.45574	0.000548778	0.00290951
FUNEC_00121.mRNA.1	849.53	-0.59662	0.172686	-3.45493	0.000550427	0.00291748
FUNEC_11531.mRNA.3	1157.88	-0.55026	0.159304	-3.45416	0.000552016	0.00292513
FUNEC_17401.mRNA.1	900.133	-0.665115	0.192592	-3.45349	0.000553378	0.00293157
FUNEC_14238.mRNA.1	965.319	0.565381	0.163751	3.45268	0.000555046	0.00293885
FUNEC_13517.mRNA.4	321.594	-0.984097	0.285164	-3.45098	0.000558549	0.00295505
FUNEC_04166.mRNA.1	900.837	-0.359714	0.104244	-3.45069	0.000559161	0.00295751
FUNEC_03253.mRNA.1	2884.5	0.466133	0.135421	3.44211	0.000577202	0.00304809
FUNEC_05041.mRNA.1	1966.92	0.966477	0.280822	3.4416	0.000578285	0.0030522
FUNEC_01326.mRNA.1	233.694	-0.777637	0.226151	-3.43858	0.000584771	0.00308481
FUNEC_14947.mRNA.1	524.394	0.805196	0.234182	3.43833	0.000585322	0.0030869
FUNEC_05850.mRNA.1	1969.77	0.763986	0.222247	3.43755	0.000587003	0.00309414
FUNEC_09216.mRNA.2	284.947	-0.803924	0.233992	-3.43569	0.000591046	0.00311053
FUNEC_08910.mRNA.1	4735.14	0.74667	0.217345	3.43542	0.000591637	0.00311282
FUNEC_14715.mRNA.1	278.23	-0.532081	0.154947	-3.43395	0.000594845	0.00312806
FUNEC_09629.mRNA.1	471.859	-0.944352	0.275091	-3.43287	0.000597234	0.0031398
FUNEC_16624.mRNA.1	228.783	0.76196	0.221996	3.43231	0.000598467	0.00314545
FUNEC_00633.mRNA.1	1665.11	-0.430263	0.125375	-3.43181	0.000599571	0.00315042
FUNEC_14851.mRNA.5	3356.78	0.542529	0.158115	3.43124	0.000600832	0.00315622
FUNEC_07406.mRNA.1	367.596	-0.602722	0.175662	-3.43114	0.00060104	0.00315649
FUNEC_05162.mRNA.1	2711.87	-0.761629	0.222001	-3.43074	0.000601937	0.00316037
FUNEC_17252.mRNA.2	755.795	0.999343	0.291505	3.42822	0.000607545	0.00318563
FUNEC_07639.mRNA.1	7322.21	0.245675	0.0716847	3.42716	0.000609925	0.00319727
FUNEC_10699.mRNA.1	235.314	0.873896	0.255039	3.42651	0.000611383	0.00320324
FUNEC_17394.mRNA.1	3670.7	0.602791	0.175929	3.42632	0.000611814	0.00320465
FUNEC_04508.mRNA.1	2490.49	0.866789	0.252989	3.42619	0.000612113	0.00320538
FUNEC_06067.mRNA.1	887.937	0.620984	0.181317	3.42485	0.000615133	0.00322035
FUNEC_11344.mRNA.1	255.946	-0.680599	0.198766	-3.42411	0.000616807	0.00322827
FUNEC_14847.mRNA.2	675.243	0.886168	0.258871	3.4232	0.000618878	0.00323658
FUNEC_06889.mRNA.1	21580.6	0.622314	0.18182	3.42269	0.00062005	0.00324186
FUNEC_12344.mRNA.1	807.624	0.538478	0.157487	3.41919	0.000628085	0.00328129
FUNEC_05801.mRNA.1	601.6	-0.757934	0.221689	-3.4189	0.000628748	0.0032839
FUNEC_14192.mRNA.1	104.395	-0.812439	0.237676	-3.41826	0.000630237	0.00328996
FUNEC_01495.mRNA.1	794.819	0.687415	0.201204	3.4165	0.000634317	0.00330942
FUNEC_12936.mRNA.1	1440.25	0.953534	0.279233	3.41483	0.000638218	0.00332728
FUNEC_14072.mRNA.4	490.175	-0.969772	0.284167	-3.41269	0.000643251	0.00335003
FUNEC_12136.mRNA.1	232.034	-0.808819	0.237107	-3.4112	0.000646773	0.00336662
FUNEC_14930.mRNA.1	174.994	0.887241	0.260124	3.41084	0.000647637	0.00337024
FUNEC_14911.mRNA.1	6520.34	0.478679	0.140453	3.40811	0.000654142	0.00340144
FUNEC_07923.mRNA.1	610.985	-0.540589	0.158713	-3.40609	0.000659006	0.00342406
FUNEC_16739.mRNA.1	4460.65	0.49444	0.145229	3.40456	0.000662705	0.00344149
FUNEC_12826.mRNA.1	1784.27	0.730879	0.214716	3.40393	0.000664237	0.00344855
FUNEC_16359.mRNA.1	5746.4	0.788203	0.231568	3.40376	0.000664647	0.00344978
FUNEC_14348.mRNA.1	1045.76	0.344939	0.10138	3.40245	0.000667848	0.0034637
FUNEC_04102.mRNA.1	335.867	0.723888	0.21277	3.40221	0.000668435	0.00346585
FUNEC_02838.mRNA.1	607.442	-0.715123	0.210294	-3.40058	0.000672432	0.00348387
FUNEC_09341.mRNA.1	2271.4	0.496661	0.146065	3.40027	0.000673183	0.00348595
FUNEC_04159.mRNA.1	445.714	-0.928548	0.273075	-3.40034	0.000673013	0.00348595
FUNEC_04927.mRNA.1	766.906	0.578647	0.170205	3.39971	0.000674563	0.0034922
FUNEC_09288.mRNA.1	701.867	0.718661	0.211405	3.39945	0.000675204	0.0034934
FUNEC_15838.mRNA.2	463.859	-0.576959	0.169801	-3.39786	0.00067914	0.00351044
FUNEC_02045.mRNA.1	361.342	-0.714381	0.210461	-3.39436	0.000687904	0.00355352
FUNEC_02983.mRNA.1	10460.3	0.576285	0.169829	3.39332	0.000690499	0.00356547
FUNEC_06552.mRNA.1	495.14	-0.552992	0.162969	-3.39322	0.000690751	0.00356585
FUNEC_05163.mRNA.1	2207.29	0.51547	0.151953	3.3923	0.000693093	0.00357598
FUNEC_01685.mRNA.1	228.07	0.564012	0.166274	3.39206	0.00069369	0.00357733
FUNEC_02376.mRNA.1	1382.73	0.939464	0.276983	3.39177	0.000694432	0.00358023
FUNEC_10048.mRNA.1	133.292	-0.836193	0.246552	-3.39154	0.000694999	0.00358224
FUNEC_12053.mRNA.2	135.806	0.860584	0.253806	3.39071	0.000697109	0.00359126
FUNEC_00374.mRNA.1	1191.31	-0.356203	0.105101	-3.38915	0.000701106	0.00360906
FUNEC_09589.mRNA.1	957.352	-0.603454	0.178063	-3.38899	0.000701507	0.0036102
FUNEC_04209.mRNA.1	620.6	-0.472885	0.139643	-3.38638	0.000708212	0.00363816
FUNEC_01235.mRNA.1	296.653	-0.794994	0.234811	-3.38568	0.000710019	0.00364557
FUNEC_09032.mRNA.1	4923.74	-0.418468	0.123616	-3.38523	0.000711188	0.00364782
FUNEC_06462.mRNA.1	634.36	-0.781709	0.230941	-3.38488	0.000712089	0.00365057
FUNEC_16631.mRNA.1	2262.95	-0.683672	0.20203	-3.38402	0.000714335	0.00365927
FUNEC_05026.mRNA.1	336.41	0.695673	0.205658	3.38267	0.000717836	0.00367533
FUNEC_01965.mRNA.1	1034.57	0.504278	0.149084	3.38252	0.000718248	0.0036765
FUNEC_01190.mRNA.1	5358.11	-0.782625	0.231427	-3.38173	0.000720307	0.00368609
FUNEC_14264.mRNA.1	404.502	0.640703	0.189585	3.3795	0.000726175	0.00371422
FUNEC_04530.mRNA.1	4324.14	-0.439363	0.130046	-3.37852	0.000728762	0.00372555
FUNEC_07629.mRNA.1	2229.54	0.439998	0.130243	3.37828	0.000729414	0.00372755
FUNEC_12093.mRNA.1	1558.28	-0.458076	0.135608	-3.37794	0.000730314	0.00373063
FUNEC_06962.mRNA.1	243.136	-0.978287	0.289686	-3.37706	0.000732655	0.00374163
FUNEC_16278.mRNA.4	1766.73	0.300612	0.0890289	3.37657	0.000733949	0.00374728
FUNEC_11447.mRNA.1	726.38	-0.460607	0.136422	-3.37633	0.000734595	0.00374962
FUNEC_11891.mRNA.4	950.122	-0.588546	0.174391	-3.37486	0.000738535	0.00376781
FUNEC_15379.mRNA.1	4357.79	-0.552812	0.163859	-3.37371	0.000741617	0.00378257
FUNEC_13869.mRNA.1	274.802	-0.581988	0.17256	-3.37268	0.000744413	0.00379586
FUNEC_13327.mRNA.2	201.865	0.787925	0.233654	3.37219	0.000745726	0.00380159
FUNEC_09427.mRNA.1	282.516	0.884183	0.262288	3.37104	0.000748862	0.00381466
FUNEC_07956.mRNA.1	187.167	0.626874	0.186193	3.36679	0.000760482	0.00387188
FUNEC_13985.mRNA.1	689.09	0.502071	0.149145	3.36632	0.000761793	0.00387757
FUNEC_14003.mRNA.3	2488.69	-0.437042	0.129852	-3.3657	0.000763498	0.00388481
FUNEC_11898.mRNA.1	236.968	-0.637	0.189265	-3.36566	0.000763604	0.00388481
FUNEC_12777.mRNA.1	1013.07	0.354512	0.105344	3.36528	0.000764656	0.00388917
FUNEC_03352.mRNA.1	1566.57	0.788542	0.234323	3.3652	0.000764885	0.00388935
FUNEC_05401.mRNA.1	563.747	-0.446459	0.132707	-3.36426	0.000767503	0.00390167
FUNEC_04972.mRNA.2	4464.28	0.45833	0.136255	3.36378	0.000768825	0.00390739
FUNEC_04855.mRNA.1	1752.79	-0.261025	0.0776129	-3.36317	0.00077054	0.00391214
FUNEC_15873.mRNA.1	1940.23	0.329071	0.0978848	3.36182	0.000774295	0.00392916
FUNEC_09889.mRNA.1	629.154	-0.407525	0.121294	-3.35981	0.000779955	0.00395492
FUNEC_00158.mRNA.1	1099.67	0.430637	0.128218	3.35863	0.000783307	0.00396991
FUNEC_11921.mRNA.1	415.598	-0.396806	0.118316	-3.35378	0.000797143	0.0040339
FUNEC_02847.mRNA.1	119.549	0.810526	0.241842	3.35147	0.000803839	0.00406265
FUNEC_16407.mRNA.1	1186.16	0.759579	0.22673	3.35015	0.000807678	0.00407999
FUNEC_16392.mRNA.1	5005.53	-0.937843	0.280179	-3.3473	0.000816016	0.00411795
FUNEC_05008.mRNA.1	607.018	0.906644	0.270938	3.34631	0.000818934	0.00413163
FUNEC_05490.mRNA.1	318.644	-0.663163	0.19819	-3.3461	0.000819567	0.00413274
FUNEC_09577.mRNA.1	256.538	-0.620387	0.185418	-3.34588	0.00082021	0.00413494
FUNEC_16285.mRNA.1	180.978	-0.897267	0.268265	-3.3447	0.000823716	0.00415052
FUNEC_11200.mRNA.1	497.9	-0.49738	0.148722	-3.34435	0.000824753	0.0041547
FUNEC_05714.mRNA.1	198.037	-0.758231	0.226737	-3.3441	0.000825503	0.00415639
FUNEC_01306.mRNA.1	703.641	0.378807	0.113403	3.34037	0.000836668	0.00420942
FUNEC_01092.mRNA.3	289.443	-0.722669	0.2166	-3.33643	0.000848626	0.00426316
FUNEC_11604.mRNA.1	950.62	0.752285	0.225629	3.33417	0.000855556	0.00429366
FUNEC_15572.mRNA.1	7005.04	0.738539	0.221503	3.33422	0.000855384	0.00429366
FUNEC_16130.mRNA.1	168.157	-0.994303	0.298331	-3.33289	0.000859502	0.0043113
FUNEC_17359.mRNA.1	4308.08	-0.410952	0.123352	-3.33153	0.000863708	0.00432806
FUNEC_13802.mRNA.1	369.477	-0.790164	0.237208	-3.3311	0.00086502	0.00433246
FUNEC_14771.mRNA.1	9145.36	0.727677	0.218542	3.32969	0.000869415	0.0043523
FUNEC_01962.mRNA.1	5050.38	-0.390704	0.117405	-3.32783	0.000875242	0.00437818
FUNEC_12056.mRNA.1	895.486	0.919259	0.276267	3.32743	0.000876502	0.00438339
FUNEC_13425.mRNA.1	637.933	0.650959	0.195653	3.32711	0.000877505	0.00438731
FUNEC_16126.mRNA.1	953.633	0.799675	0.240364	3.32693	0.000878082	0.00438909
FUNEC_12939.mRNA.1	186.542	-0.914929	0.275032	-3.32663	0.000879037	0.00439277
FUNEC_14193.mRNA.1	355.206	0.533931	0.160516	3.32634	0.000879954	0.00439625
FUNEC_13543.mRNA.12	318.411	0.757454	0.227776	3.32543	0.000882828	0.00440951
FUNEC_10113.mRNA.1	222.252	0.85699	0.257814	3.32406	0.000887162	0.00443005
FUNEC_14740.mRNA.1	69.9919	-0.964751	0.29024	-3.32398	0.000887413	0.0044302
FUNEC_02002.mRNA.1	294.98	-0.559483	0.168366	-3.32302	0.000890488	0.00444334
FUNEC_01212.mRNA.1	568.068	-0.731618	0.220249	-3.32178	0.000894452	0.00446089
FUNEC_03762.mRNA.1	1240.08	0.457278	0.137727	3.32017	0.000899626	0.00448223
FUNEC_06257.mRNA.1	594.412	0.539978	0.16265	3.31988	0.000900554	0.00448573
FUNEC_11175.mRNA.2	5142.96	0.618668	0.186456	3.31804	0.000906528	0.00451436
FUNEC_14462.mRNA.1	357.597	-0.553385	0.166791	-3.31784	0.000907159	0.00451639
FUNEC_11430.mRNA.1	397.962	-0.74127	0.223533	-3.31616	0.000912628	0.00454248
FUNEC_13647.mRNA.1	905.973	0.586494	0.176869	3.31598	0.000913231	0.00454435
FUNEC_15926.mRNA.1	667.477	0.853169	0.257325	3.31553	0.000914699	0.00455053
FUNEC_04977.mRNA.1	100.21	0.898502	0.271122	3.31402	0.000919657	0.00456951
FUNEC_09435.mRNA.1	3328.17	0.37903	0.114407	3.31299	0.000923039	0.00458176
FUNEC_12450.mRNA.1	2239	0.590774	0.178365	3.31216	0.000925779	0.00459308
FUNEC_01097.mRNA.1	1704.41	0.53197	0.160623	3.31191	0.000926607	0.00459605
FUNEC_11565.mRNA.1	892.646	0.849911	0.256652	3.31153	0.000927875	0.0046012
FUNEC_08088.mRNA.1	310.968	-0.692355	0.209218	-3.30924	0.000935487	0.00463435
FUNEC_01940.mRNA.1	244.878	-0.850908	0.257161	-3.30885	0.000936786	0.00463964
FUNEC_08969.mRNA.1	524.368	-0.375844	0.113615	-3.30804	0.000939512	0.00465199
FUNEC_07996.mRNA.2	1197.44	-0.71454	0.216137	-3.30595	0.000946536	0.00468329
FUNEC_16698.mRNA.2	341.019	0.723196	0.218873	3.30419	0.000952528	0.00471061
FUNEC_17271.mRNA.1	674.956	-0.423171	0.12808	-3.30395	0.000953317	0.00471335
FUNEC_14894.mRNA.1	368.049	-0.800572	0.242408	-3.30258	0.000958005	0.00473536
FUNEC_05436.mRNA.2	464.163	0.644244	0.195098	3.30216	0.000959446	0.00473897
FUNEC_06299.mRNA.1	720.865	0.595263	0.180264	3.30217	0.000959396	0.00473897
FUNEC_10278.mRNA.1	3746.33	-0.318081	0.0963309	-3.30196	0.000960114	0.00474109
FUNEC_07607.mRNA.1	644.542	-0.396573	0.12011	-3.30174	0.000960871	0.00474249
FUNEC_14236.mRNA.1	2342.31	-0.791495	0.239806	-3.30056	0.000964918	0.00476129
FUNEC_16215.mRNA.1	274.78	-0.712592	0.216017	-3.29877	0.000971083	0.00478817
FUNEC_05677.mRNA.1	7997.24	0.398194	0.120718	3.29854	0.000971896	0.004791
FUNEC_16288.mRNA.1	204.315	0.739013	0.224186	3.29643	0.000979225	0.00482356
FUNEC_03600.mRNA.1	2262.03	0.852848	0.259011	3.29271	0.000992261	0.00487817
FUNEC_07551.mRNA.1	403.448	-0.45906	0.139457	-3.29177	0.000995602	0.00489339
FUNEC_02378.mRNA.1	147.941	-0.885066	0.268884	-3.29163	0.000996082	0.00489455
FUNEC_08187.mRNA.1	1564.72	-0.815983	0.247949	-3.29093	0.000998582	0.00490563
FUNEC_06403.mRNA.3	624.333	0.696499	0.211649	3.29082	0.00099896	0.00490628
FUNEC_08342.mRNA.1	1085.74	0.854645	0.259774	3.28996	0.00100201	0.00491644
FUNEC_10296.mRNA.1	194.88	0.677664	0.205978	3.28998	0.00100193	0.00491644
FUNEC_00235.mRNA.3	837.066	-0.98922	0.30069	-3.28983	0.00100246	0.00491746
FUNEC_03457.mRNA.1	528.264	-0.387896	0.11793	-3.28921	0.00100468	0.0049271
FUNEC_01591.mRNA.1	805.344	-0.309588	0.0941318	-3.28888	0.00100588	0.00493182
FUNEC_09556.mRNA.1	802.221	-0.841329	0.255825	-3.28869	0.00100654	0.00493382
FUNEC_15715.mRNA.1	237.456	-0.743561	0.226252	-3.28643	0.00101466	0.00497119
FUNEC_06064.mRNA.1	804.487	0.429605	0.130734	3.28611	0.00101582	0.00497568
FUNEC_10985.mRNA.1	242.913	0.54913	0.167117	3.28591	0.00101655	0.00497801
FUNEC_04763.mRNA.1	100.915	-0.79864	0.243205	-3.28382	0.00102412	0.0050114
FUNEC_02021.mRNA.1	916.791	-0.623291	0.189834	-3.28334	0.00102584	0.00501861
FUNEC_08442.mRNA.1	236.516	-0.517919	0.157808	-3.28195	0.00103091	0.00504214
FUNEC_09942.mRNA.1	4332.46	-0.353273	0.107683	-3.28067	0.0010356	0.00506137
FUNEC_08483.mRNA.1	331.034	0.703933	0.214591	3.28034	0.00103681	0.00506357
FUNEC_00057.mRNA.1	308.979	0.552799	0.168514	3.28043	0.00103648	0.00506357
FUNEC_02193.mRNA.1	5475.66	-0.313824	0.0956723	-3.2802	0.00103733	0.00506491
FUNEC_17383.mRNA.1	984.531	-0.468937	0.142973	-3.27989	0.00103848	0.00506929
FUNEC_17355.mRNA.1	3338.49	0.333477	0.101747	3.2775	0.0010473	0.00510456
FUNEC_13781.mRNA.1	265.052	-0.478001	0.145845	-3.27745	0.0010475	0.00510456
FUNEC_06647.mRNA.1	345.321	-0.530193	0.161758	-3.2777	0.00104658	0.00510456
FUNEC_14808.mRNA.2	166.596	-0.798875	0.243748	-3.27747	0.00104743	0.00510456
FUNEC_15180.mRNA.1	1144.31	0.492305	0.150256	3.27645	0.00105123	0.0051215
FUNEC_06220.mRNA.1	144.857	0.758428	0.231799	3.27192	0.00106819	0.00519654
FUNEC_11367.mRNA.1	189.766	-0.671509	0.20525	-3.27166	0.00106917	0.00520008
FUNEC_04656.mRNA.1	957.92	0.803094	0.245784	3.26748	0.0010851	0.00527241
FUNEC_16821.mRNA.1	2463.69	0.546739	0.167397	3.26612	0.0010903	0.00529384
FUNEC_16068.mRNA.1	1402.41	-0.373518	0.114357	-3.26625	0.00108983	0.00529384
FUNEC_14019.mRNA.2	336.875	-0.958452	0.293448	-3.26617	0.00109011	0.00529384
FUNEC_08755.mRNA.1	8498.86	-0.282454	0.0864996	-3.26538	0.00109319	0.00530655
FUNEC_13076.mRNA.1	1736.09	0.932526	0.285644	3.26465	0.00109601	0.00531895
FUNEC_04473.mRNA.1	143.45	-0.831162	0.254807	-3.26193	0.00110658	0.00536503
FUNEC_11094.mRNA.1	77.6866	0.871476	0.267296	3.26034	0.0011128	0.0053926
FUNEC_15900.mRNA.1	162.883	-0.751132	0.230402	-3.2601	0.00111374	0.00539583
FUNEC_11042.mRNA.2	610.075	0.717949	0.220246	3.25977	0.00111504	0.00540084
FUNEC_14440.mRNA.1	579.996	-0.573063	0.175836	-3.25907	0.00111779	0.00541283
FUNEC_06934.mRNA.1	3990.95	0.646322	0.198329	3.25884	0.00111868	0.00541582
FUNEC_16556.mRNA.1	1467.03	0.490429	0.150542	3.25776	0.00112295	0.00543521
FUNEC_08535.mRNA.1	434.468	0.554873	0.170339	3.25745	0.00112417	0.00543846
FUNEC_12038.mRNA.1	20400.7	0.96528	0.296353	3.2572	0.00112517	0.00544198
FUNEC_01620.mRNA.1	1059.44	-0.514714	0.158189	-3.25378	0.00113879	0.00550119
FUNEC_16436.mRNA.1	1671.47	0.663877	0.204121	3.25236	0.0011445	0.00552612
FUNEC_03624.mRNA.1	11212.8	0.394933	0.121546	3.24924	0.00115715	0.00558046
FUNEC_17117.mRNA.1	694.839	0.669096	0.205938	3.24902	0.00115802	0.00558332
FUNEC_02372.mRNA.1	244.646	0.536543	0.165153	3.24877	0.00115906	0.00558699
FUNEC_15408.mRNA.1	534.761	-0.562511	0.173169	-3.24833	0.00116084	0.00559422
FUNEC_17375.mRNA.1	141.279	-0.899139	0.276841	-3.24786	0.00116277	0.00560219
FUNEC_01909.mRNA.1	395.028	0.459359	0.141506	3.24622	0.00116948	0.00562908
FUNEC_05124.mRNA.1	1237.75	0.732476	0.225688	3.24552	0.00117235	0.00563611
FUNEC_02258.mRNA.1	876.996	0.390338	0.120268	3.24558	0.00117214	0.00563611
FUNEC_04365.mRNA.1	288.338	0.810967	0.249912	3.24501	0.00117447	0.00564225
FUNEC_01500.mRNA.1	1197.81	0.488738	0.150664	3.24388	0.00117912	0.00566186
FUNEC_01073.mRNA.1	463.638	0.674983	0.208152	3.24274	0.00118385	0.00568187
FUNEC_08257.mRNA.1	188.629	-0.736948	0.227496	-3.23939	0.00119786	0.00574218
FUNEC_09028.mRNA.4	140.364	-0.8049	0.248499	-3.23904	0.00119933	0.00574787
FUNEC_08769.mRNA.1	1086.17	-0.474961	0.146684	-3.23799	0.00120374	0.00576485
FUNEC_11186.mRNA.1	537.722	-0.618712	0.19114	-3.23697	0.00120808	0.00578197
FUNEC_10503.mRNA.6	1343.05	0.988749	0.305482	3.23669	0.00120926	0.00578576
FUNEC_03117.mRNA.1	1347.75	0.434621	0.134305	3.23607	0.00121188	0.00579691
FUNEC_15342.mRNA.1	637.528	0.625517	0.19344	3.23365	0.00122218	0.00584062
FUNEC_06569.mRNA.1	371.132	0.820848	0.253968	3.23209	0.00122888	0.00586927
FUNEC_09636.mRNA.1	382.804	-0.624772	0.193305	-3.23205	0.00122906	0.00586927
FUNEC_12639.mRNA.1	389.315	0.787989	0.244056	3.22872	0.00124344	0.00592944
FUNEC_02074.mRNA.1	420.952	0.759066	0.235218	3.22708	0.00125062	0.00595819
FUNEC_08674.mRNA.1	239.419	-0.683154	0.211695	-3.22707	0.00125066	0.00595819
FUNEC_12559.mRNA.1	601.196	-0.604073	0.187218	-3.22657	0.00125283	0.00596572
FUNEC_16771.mRNA.1	1037.51	0.386888	0.11993	3.22594	0.00125558	0.00597735
FUNEC_06046.mRNA.1	869.871	-0.52656	0.16329	-3.22469	0.00126108	0.00599929
FUNEC_17457.mRNA.1	208058	0.760233	0.235968	3.22177	0.00127402	0.00605365
FUNEC_08536.mRNA.1	832.02	0.439365	0.136523	3.21825	0.00128975	0.00612257
FUNEC_08194.mRNA.1	75.0001	0.950555	0.295401	3.21785	0.00129156	0.00612827
FUNEC_06093.mRNA.1	1828.07	0.576202	0.179062	3.21789	0.00129138	0.00612827
FUNEC_08435.mRNA.1	283.935	-0.644841	0.200465	-3.21673	0.00129661	0.00615059
FUNEC_05555.mRNA.1	582.463	0.439096	0.136549	3.21566	0.00130146	0.00617085
FUNEC_05370.mRNA.1	7235.11	0.621571	0.193309	3.21543	0.00130249	0.00617425
FUNEC_14087.mRNA.1	626.703	0.794604	0.247336	3.21264	0.00131519	0.00623003
FUNEC_14499.mRNA.1	1720.47	-0.412303	0.128551	-3.20732	0.00133976	0.00633823
FUNEC_16252.mRNA.1	4668.13	-0.36725	0.114535	-3.20644	0.00134386	0.00635382
FUNEC_01601.mRNA.1	474.999	-0.393965	0.122879	-3.20613	0.00134534	0.0063593
FUNEC_17322.mRNA.1	431.487	-0.63994	0.199638	-3.2055	0.00134829	0.00637175
FUNEC_09509.mRNA.1	100.72	0.967008	0.301695	3.20526	0.00134942	0.00637408
FUNEC_05007.mRNA.2	236.728	-0.762568	0.238137	-3.20222	0.00136371	0.00643392
FUNEC_02247.mRNA.1	596.272	0.825754	0.258002	3.20058	0.00137154	0.00646783
FUNEC_17312.mRNA.1	799.831	0.796153	0.248796	3.20002	0.00137417	0.00647718
FUNEC_17218.mRNA.1	1187.33	0.482271	0.150712	3.19996	0.00137449	0.00647718
FUNEC_12584.mRNA.1	618.281	0.764537	0.239061	3.19808	0.00138347	0.00651643
FUNEC_13139.mRNA.1	77.0616	-0.819378	0.256222	-3.19792	0.00138421	0.00651687
FUNEC_07428.mRNA.1	324.249	-0.707584	0.221472	-3.19491	0.00139873	0.00658057
FUNEC_17452.mRNA.1	3933.55	0.57721	0.180695	3.19439	0.00140126	0.00659095
FUNEC_01417.mRNA.1	13589.3	-0.368309	0.115309	-3.1941	0.00140268	0.00659605
FUNEC_04987.mRNA.1	1460.44	0.866091	0.271209	3.19344	0.00140589	0.00660961
FUNEC_10467.mRNA.1	110.214	-0.902058	0.282534	-3.19274	0.00140931	0.0066241
FUNEC_16332.mRNA.1	903.844	-0.595065	0.186428	-3.19192	0.00141329	0.00664124
FUNEC_14274.mRNA.1	541.138	0.530845	0.166342	3.19129	0.00141638	0.00665421
FUNEC_14510.mRNA.1	800.222	0.370876	0.116256	3.19015	0.00142197	0.00667578
FUNEC_10576.mRNA.1	463.182	-0.350973	0.110057	-3.189	0.00142765	0.00670087
FUNEC_01716.mRNA.1	1395.33	-0.681205	0.213639	-3.18857	0.00142978	0.00670931
FUNEC_10422.mRNA.1	249.842	-0.587127	0.184214	-3.1872	0.00143655	0.00673792
FUNEC_03040.mRNA.1	1908.83	0.262506	0.0824201	3.18498	0.00144766	0.00678683
FUNEC_09893.mRNA.1	151.901	-0.61376	0.192785	-3.18364	0.00145434	0.00681496
FUNEC_09413.mRNA.1	1309.73	0.666731	0.209451	3.18323	0.00145643	0.00682316
FUNEC_07872.mRNA.1	1394.99	-0.536273	0.16855	-3.18168	0.00146424	0.00685654
FUNEC_00259.mRNA.1	173.981	0.6655	0.209177	3.18151	0.00146507	0.00685882
FUNEC_14781.mRNA.1	94.4586	0.965228	0.303406	3.18131	0.00146612	0.00686211
FUNEC_14293.mRNA.1	2361.67	0.366609	0.115243	3.18119	0.00146674	0.00686342
FUNEC_09920.mRNA.1	179.771	-0.675028	0.212205	-3.18101	0.00146763	0.00686597
FUNEC_15510.mRNA.2	449.822	0.969846	0.305203	3.17771	0.00148444	0.00693976
FUNEC_14407.mRNA.1	167.953	-0.789485	0.248466	-3.17743	0.00148585	0.00694475
FUNEC_05675.mRNA.1	224.727	-0.577421	0.181782	-3.17646	0.00149085	0.00696486
FUNEC_00583.mRNA.1	457.706	-0.839664	0.264473	-3.17486	0.00149908	0.00700002
FUNEC_09207.mRNA.1	269.604	-0.6365	0.200498	-3.1746	0.00150044	0.00700475
FUNEC_03030.mRNA.1	626.493	-0.563615	0.177557	-3.17428	0.0015021	0.00701087
FUNEC_02048.mRNA.2	213.536	-0.769803	0.242618	-3.1729	0.00150926	0.00703934
FUNEC_14785.mRNA.1	2969.39	0.366511	0.11553	3.17244	0.00151162	0.00704709
FUNEC_07881.mRNA.1	128.027	0.952063	0.300407	3.16924	0.00152836	0.00711681
FUNEC_11435.mRNA.1	152.774	-0.764397	0.241288	-3.16799	0.00153496	0.0071459
FUNEC_00825.mRNA.1	275.118	0.64456	0.203523	3.16701	0.00154014	0.00716667
FUNEC_00475.mRNA.1	184.071	-0.63012	0.199004	-3.16637	0.00154355	0.00717921
FUNEC_14099.mRNA.1	1934.36	0.396761	0.125309	3.16626	0.00154412	0.00718019
FUNEC_01438.mRNA.1	2168.62	-0.290836	0.0919322	-3.16359	0.00155837	0.0072397
FUNEC_11779.mRNA.1	497.593	0.460283	0.14551	3.16323	0.00156028	0.0072469
FUNEC_00671.mRNA.1	359.16	-0.518681	0.164	-3.16269	0.00156317	0.00725863
FUNEC_00723.mRNA.1	177.699	-0.857606	0.271232	-3.16189	0.00156747	0.00726849
FUNEC_15602.mRNA.1	12943	0.273508	0.0865274	3.16094	0.00157262	0.007289
FUNEC_08107.mRNA.4	337.053	0.495367	0.15672	3.16084	0.00157313	0.00728934
FUNEC_11470.mRNA.1	3307.01	0.348168	0.110203	3.15934	0.00158129	0.00731899
FUNEC_16977.mRNA.1	128.302	-0.80743	0.255638	-3.15849	0.00158591	0.00733868
FUNEC_05588.mRNA.1	1364.19	0.312804	0.099046	3.15817	0.00158763	0.00734495
FUNEC_15911.mRNA.1	228.439	0.782636	0.248044	3.15523	0.00160371	0.00741355
FUNEC_04280.mRNA.1	183.846	-0.878427	0.278404	-3.15522	0.00160375	0.00741355
FUNEC_10811.mRNA.1	136.845	-0.923816	0.292893	-3.15411	0.00160991	0.00743941
FUNEC_06835.mRNA.1	999.907	0.879084	0.278731	3.15388	0.00161115	0.0074422
FUNEC_02671.mRNA.1	495.383	-0.495196	0.157041	-3.15329	0.0016144	0.00745155
FUNEC_13823.mRNA.1	495.383	-0.495196	0.157041	-3.15329	0.0016144	0.00745155
FUNEC_04137.mRNA.1	92.9972	-0.994802	0.315515	-3.15295	0.00161632	0.00745871
FUNEC_00233.mRNA.1	370.908	-0.640765	0.203419	-3.14998	0.00163281	0.00752613
FUNEC_03938.mRNA.1	374.883	-0.52299	0.166041	-3.14977	0.00163398	0.00752976
FUNEC_06816.mRNA.1	193.221	-0.648058	0.205817	-3.14872	0.00163989	0.0075518
FUNEC_12331.mRNA.1	1774.61	-0.440759	0.139984	-3.14864	0.00164033	0.00755209
FUNEC_13578.mRNA.1	2820.94	-0.454179	0.144307	-3.14732	0.00164776	0.00758105
FUNEC_13424.mRNA.1	1125.08	0.328735	0.104496	3.14591	0.0016557	0.00761586
FUNEC_13699.mRNA.1	4141.59	-0.505674	0.160793	-3.14487	0.00166159	0.00764117
FUNEC_06924.mRNA.1	958.521	0.35015	0.111375	3.14387	0.00166731	0.00766573
FUNEC_06084.mRNA.1	29551.1	0.359542	0.114405	3.14271	0.00167393	0.0076926
FUNEC_06870.mRNA.2	564.354	0.751668	0.23927	3.1415	0.00168082	0.00771896
FUNEC_10903.mRNA.1	351.468	-0.670768	0.213529	-3.14134	0.00168175	0.00772146
FUNEC_02970.mRNA.1	1900.97	-0.662044	0.210795	-3.1407	0.00168544	0.00773663
FUNEC_09904.mRNA.1	88.4889	0.921595	0.293458	3.14047	0.00168678	0.00774101
FUNEC_00741.mRNA.1	890.011	0.492067	0.156718	3.13983	0.00169049	0.00775446
FUNEC_00785.mRNA.1	431.373	-0.476579	0.151892	-3.13761	0.00170331	0.00780971
FUNEC_01623.mRNA.1	880.872	-0.689365	0.21976	-3.1369	0.00170744	0.00782637
FUNEC_15592.mRNA.2	541.178	-0.973333	0.31029	-3.13685	0.00170773	0.00782637
FUNEC_13543.mRNA.6	3109.43	0.875677	0.279302	3.13524	0.00171714	0.00786772
FUNEC_08313.mRNA.1	321.256	-0.606855	0.193569	-3.13508	0.00171806	0.0078701
FUNEC_02433.mRNA.1	220.166	-0.758271	0.242116	-3.13185	0.00173706	0.00795169
FUNEC_00273.mRNA.1	165.525	-0.908505	0.290092	-3.13178	0.0017375	0.0079519
FUNEC_14928.mRNA.1	940.586	0.533883	0.170554	3.13029	0.00174636	0.00799062
FUNEC_14724.mRNA.1	2935.47	0.372019	0.118947	3.1276	0.00176241	0.0080585
FUNEC_04290.mRNA.1	106.223	-0.850434	0.272044	-3.12608	0.00177151	0.00809087
FUNEC_14511.mRNA.1	2925.6	0.743394	0.237901	3.1248	0.00177925	0.0081244
FUNEC_11119.mRNA.1	148.406	0.598295	0.191484	3.12452	0.00178097	0.00813036
FUNEC_00804.mRNA.1	1007.11	-0.408936	0.130939	-3.1231	0.00178956	0.00816772
FUNEC_10090.mRNA.1	341.076	-0.450377	0.144277	-3.12162	0.00179859	0.00820707
FUNEC_00460.mRNA.1	201.86	-0.834188	0.267356	-3.12014	0.00180766	0.00824468
FUNEC_14416.mRNA.1	324.254	-0.647405	0.207547	-3.11932	0.00181268	0.00826572
FUNEC_15392.mRNA.1	817.588	0.695692	0.22307	3.11871	0.00181642	0.00827899
FUNEC_08251.mRNA.1	517.374	-0.916916	0.294111	-3.11758	0.00182343	0.00830902
FUNEC_05682.mRNA.2	1163.24	-0.716095	0.22972	-3.11725	0.0018255	0.00831657
FUNEC_08993.mRNA.1	2317.19	0.506673	0.162553	3.11698	0.00182716	0.00832226
FUNEC_17475.mRNA.2	279.79	0.927006	0.297463	3.11638	0.00183089	0.00833546
FUNEC_14921.mRNA.1	2510.21	-0.74531	0.239226	-3.11551	0.00183629	0.00835624
FUNEC_10845.mRNA.2	567.403	-0.779051	0.250219	-3.11347	0.00184901	0.00841026
FUNEC_05485.mRNA.1	191.048	0.979561	0.314711	3.11257	0.00185468	0.00843222
FUNEC_00021.mRNA.1	130.193	-0.971252	0.312158	-3.11141	0.00186196	0.00846341
FUNEC_13977.mRNA.1	2822.52	-0.399301	0.12836	-3.11078	0.00186592	0.00847949
FUNEC_01186.mRNA.1	2324.92	-0.463007	0.148863	-3.11029	0.00186902	0.00849165
FUNEC_04079.mRNA.1	440.611	-0.711855	0.228977	-3.10885	0.00187817	0.00852879
FUNEC_04082.mRNA.2	796.401	0.745481	0.239805	3.1087	0.0018791	0.00852969
FUNEC_09178.mRNA.1	3932.96	0.281031	0.0904045	3.1086	0.00187977	0.00853082
FUNEC_00090.mRNA.1	193.063	0.903203	0.290588	3.10819	0.00188238	0.00854072
FUNEC_04388.mRNA.1	4266.11	0.386042	0.124222	3.10769	0.00188554	0.00855309
FUNEC_16286.mRNA.1	175.18	-0.867211	0.279129	-3.10685	0.00189095	0.0085757
FUNEC_04601.mRNA.5	583.186	-0.929202	0.299117	-3.10648	0.00189328	0.00858236
FUNEC_17557.mRNA.1	864.442	0.830537	0.267452	3.10537	0.00190042	0.00860693
FUNEC_15313.mRNA.1	2671.95	0.534323	0.172134	3.10411	0.00190851	0.00863772
FUNEC_14491.mRNA.1	1318.03	0.296859	0.095662	3.10321	0.00191437	0.00865836
FUNEC_01597.mRNA.1	3128.79	0.444513	0.143301	3.10195	0.00192248	0.00869111
FUNEC_04057.mRNA.1	595.858	0.66433	0.214176	3.1018	0.00192348	0.00869369
FUNEC_00732.mRNA.1	1005.21	0.53086	0.171154	3.10165	0.00192443	0.00869603
FUNEC_08900.mRNA.1	135.487	-0.731277	0.235865	-3.1004	0.00193261	0.00872903
FUNEC_08392.mRNA.1	917.931	0.36287	0.117138	3.09779	0.00194967	0.00879813
FUNEC_00978.mRNA.1	855.02	0.42542	0.137389	3.09647	0.00195843	0.00883368
FUNEC_04080.mRNA.1	193.537	-0.645015	0.208349	-3.09584	0.00196257	0.00884836
FUNEC_01958.mRNA.1	97.0492	0.832995	0.269123	3.09522	0.00196669	0.00886496
FUNEC_00465.mRNA.1	1103.65	0.469025	0.151557	3.0947	0.00197009	0.00887826
FUNEC_12582.mRNA.1	241.03	0.513341	0.165892	3.09443	0.00197193	0.00888457
FUNEC_16828.mRNA.1	193.661	-0.678647	0.219471	-3.0922	0.0019868	0.00894751
FUNEC_00628.mRNA.2	1522.62	-0.471387	0.152582	-3.0894	0.00200563	0.00902421
FUNEC_11992.mRNA.2	2836.57	0.455449	0.14743	3.08926	0.00200654	0.00902628
FUNEC_04013.mRNA.1	4393.98	0.771103	0.249614	3.08919	0.00200706	0.00902657
FUNEC_14513.mRNA.1	277.312	-0.724869	0.234663	-3.08897	0.0020085	0.00903101
FUNEC_10399.mRNA.1	173.719	-0.846244	0.274102	-3.08733	0.00201963	0.0090729
FUNEC_14827.mRNA.2	216.93	0.953351	0.308931	3.08597	0.00202889	0.00911248
FUNEC_08981.mRNA.1	1212	0.663199	0.214919	3.08582	0.00202995	0.00911518
FUNEC_09752.mRNA.1	398.4	0.846728	0.274579	3.08373	0.0020442	0.00917311
FUNEC_04116.mRNA.1	2890.49	-0.529904	0.171839	-3.08373	0.00204423	0.00917311
FUNEC_15120.mRNA.1	1530.78	0.51369	0.166586	3.08363	0.00204494	0.00917428
FUNEC_04627.mRNA.1	283.165	-0.633281	0.205427	-3.08276	0.00205093	0.009197
FUNEC_16830.mRNA.2	470.183	0.922444	0.299278	3.08223	0.00205453	0.00920744
FUNEC_07009.mRNA.1	652.639	0.614425	0.199345	3.08222	0.00205464	0.00920744
FUNEC_05051.mRNA.1	486.003	0.740279	0.240213	3.08176	0.00205778	0.00921327
FUNEC_09398.mRNA.5	157.588	-0.918121	0.29792	-3.08177	0.00205771	0.00921327
FUNEC_06527.mRNA.1	652.142	0.477539	0.154995	3.081	0.00206308	0.0092332
FUNEC_14228.mRNA.1	391.025	-0.531585	0.172593	-3.07999	0.0020701	0.00926014
FUNEC_13897.mRNA.1	2382.04	-0.716469	0.232679	-3.07922	0.00207545	0.00927992
FUNEC_06883.mRNA.1	297.106	0.843817	0.27406	3.07895	0.00207734	0.00928628
FUNEC_01776.mRNA.1	208.927	-0.803895	0.261107	-3.07879	0.0020784	0.00928899
FUNEC_14734.mRNA.1	1306.32	-0.225901	0.073387	-3.07821	0.00208248	0.00930303
FUNEC_08976.mRNA.5	675.675	0.651035	0.211509	3.07805	0.00208362	0.00930608
FUNEC_10916.mRNA.1	746.209	-0.465169	0.151151	-3.0775	0.00208743	0.00932099
FUNEC_14614.mRNA.1	13963.7	-0.528779	0.171849	-3.07699	0.00209101	0.00933282
FUNEC_03886.mRNA.1	517.57	-0.677355	0.220204	-3.07603	0.00209775	0.00935664
FUNEC_08953.mRNA.1	783.349	0.642956	0.209222	3.07308	0.00211863	0.00944768
FUNEC_02132.mRNA.1	231.373	-0.558258	0.181673	-3.07288	0.00212006	0.00945191
FUNEC_10311.mRNA.1	722.436	0.332419	0.108233	3.07132	0.00213115	0.00949291
FUNEC_17575.mRNA.1	676.511	-0.447483	0.145753	-3.07014	0.00213956	0.00952827
FUNEC_12392.mRNA.1	500.699	-0.52653	0.171638	-3.06767	0.00215733	0.00960525
FUNEC_03825.mRNA.1	7156.64	-0.903909	0.294742	-3.06678	0.00216378	0.0096297
FUNEC_09554.mRNA.1	230.08	-0.504205	0.164606	-3.0631	0.00219056	0.00973588
FUNEC_15100.mRNA.1	445.055	-0.652431	0.213116	-3.06138	0.00220318	0.00978327
FUNEC_16444.mRNA.1	484.749	-0.479623	0.15668	-3.06116	0.0022048	0.00978787
FUNEC_10293.mRNA.1	865.421	-0.653828	0.213592	-3.06111	0.00220519	0.00978787
FUNEC_02710.mRNA.1	527.358	-0.57954	0.189348	-3.06071	0.00220812	0.00979868
FUNEC_06705.mRNA.1	3025.19	0.807188	0.263826	3.05954	0.00221675	0.00983256
FUNEC_06360.mRNA.1	200.966	0.895684	0.292861	3.0584	0.00222525	0.00986593
FUNEC_06869.mRNA.1	1341.54	0.501277	0.163911	3.05822	0.00222655	0.00986736
FUNEC_04775.mRNA.1	6929.06	-0.271968	0.0889292	-3.05825	0.0022263	0.00986736
FUNEC_05055.mRNA.1	952.118	0.978057	0.320137	3.05512	0.00224972	0.00996562
FUNEC_13297.mRNA.1	2558.18	0.472633	0.154759	3.05398	0.00225824	0.0100011
FUNEC_03580.mRNA.2	685.096	0.823838	0.269849	3.05296	0.00226594	0.010033
FUNEC_16060.mRNA.1	649.405	-0.37111	0.121593	-3.05208	0.00227261	0.0100559
FUNEC_14953.mRNA.1	94.2311	-0.803844	0.263389	-3.05192	0.00227381	0.010059
FUNEC_14646.mRNA.1	945.701	0.447368	0.146599	3.05164	0.00227592	0.0100661
FUNEC_10257.mRNA.1	146.634	0.613819	0.201152	3.05151	0.00227693	0.0100683
FUNEC_17382.mRNA.2	70.1743	-0.962601	0.315657	-3.04951	0.00229212	0.010131
FUNEC_05505.mRNA.1	41751.3	0.812604	0.266481	3.04939	0.00229305	0.0101321
FUNEC_14935.mRNA.1	449.109	0.473652	0.155329	3.04935	0.00229339	0.0101321
FUNEC_09296.mRNA.1	195.449	0.989012	0.324445	3.04832	0.00230124	0.0101585
FUNEC_06672.mRNA.1	1095.32	-0.52395	0.171885	-3.04826	0.00230173	0.0101585
FUNEC_15028.mRNA.1	165.186	-0.662279	0.217475	-3.04532	0.00232435	0.0102463
FUNEC_05326.mRNA.1	3302.45	0.437624	0.143732	3.04472	0.00232899	0.0102645
FUNEC_17088.mRNA.2	2966.44	-0.374518	0.123025	-3.04423	0.00233275	0.0102765
FUNEC_02089.mRNA.1	3277.61	0.559511	0.18382	3.04381	0.00233606	0.0102866
FUNEC_04432.mRNA.1	310.371	0.644933	0.211934	3.04309	0.00234162	0.0103065
FUNEC_16131.mRNA.2	1627.6	0.37685	0.123912	3.04127	0.00235585	0.0103669
FUNEC_16581.mRNA.1	2690.8	0.464223	0.152692	3.04025	0.00236382	0.0103996
FUNEC_00711.mRNA.1	346.154	-0.677017	0.222704	-3.03999	0.00236585	0.0104063
FUNEC_03188.mRNA.1	328.41	-0.809877	0.266443	-3.03959	0.00236901	0.0104179
FUNEC_13472.mRNA.1	510.027	-0.545587	0.179561	-3.03846	0.00237793	0.0104526
FUNEC_04108.mRNA.1	694.542	-0.397915	0.130988	-3.03781	0.00238303	0.0104727
FUNEC_10411.mRNA.1	4358.73	-0.588808	0.193834	-3.03769	0.00238399	0.0104746
FUNEC_13507.mRNA.1	219.193	-0.721563	0.237646	-3.0363	0.002395	0.0105184
FUNEC_16415.mRNA.1	1013.15	-0.596769	0.196562	-3.03604	0.00239711	0.0105253
FUNEC_04148.mRNA.1	53.4375	-0.927473	0.305517	-3.03574	0.00239943	0.0105309
FUNEC_16052.mRNA.1	122.028	-0.962551	0.31707	-3.03577	0.0023992	0.0105309
FUNEC_04174.mRNA.2	400.92	-0.830786	0.273736	-3.03499	0.00240542	0.0105502
FUNEC_13679.mRNA.1	1667.01	0.549521	0.181164	3.03328	0.00241913	0.0106057
FUNEC_07455.mRNA.1	280.81	-0.837487	0.276107	-3.0332	0.00241974	0.010606
FUNEC_00358.mRNA.1	687.052	-0.456603	0.150588	-3.03213	0.00242837	0.0106365
FUNEC_01444.mRNA.1	655.034	-0.521624	0.172031	-3.03216	0.0024281	0.0106365
FUNEC_12979.mRNA.1	82.3007	-0.751209	0.247847	-3.03094	0.00243798	0.0106719
FUNEC_04304.mRNA.1	643.655	-0.438224	0.144748	-3.02748	0.00246598	0.0107898
FUNEC_12125.mRNA.1	2916.83	0.632786	0.209165	3.0253	0.00248387	0.0108586
FUNEC_08116.mRNA.1	141.004	0.690283	0.228228	3.02453	0.00249016	0.010879
FUNEC_10402.mRNA.1	164.715	-0.832877	0.275385	-3.02441	0.00249118	0.010881
FUNEC_06166.mRNA.1	1402.39	0.658303	0.217766	3.02299	0.00250292	0.0109276
FUNEC_07387.mRNA.1	2175.24	0.323249	0.107048	3.01968	0.00253042	0.011038
FUNEC_11653.mRNA.1	725.539	-0.326229	0.10805	-3.01925	0.00253404	0.0110513
FUNEC_15308.mRNA.2	1058.74	0.619226	0.205269	3.01666	0.00255576	0.011134
FUNEC_15437.mRNA.1	262.666	-0.510202	0.169196	-3.01545	0.002566	0.0111761
FUNEC_12667.mRNA.1	1471.51	0.413155	0.137109	3.01333	0.00258396	0.011247
FUNEC_10715.mRNA.1	544.506	0.455584	0.151223	3.01267	0.00258958	0.0112592
FUNEC_08333.mRNA.1	509.037	-0.712041	0.236337	-3.01282	0.00258833	0.0112592
FUNEC_16272.mRNA.1	129.574	0.726494	0.241212	3.01185	0.00259662	0.0112849
FUNEC_06107.mRNA.1	925.27	0.594648	0.197513	3.01068	0.0026066	0.0113258
FUNEC_13625.mRNA.1	1519	-0.377945	0.125554	-3.01021	0.00261066	0.011341
FUNEC_13806.mRNA.4	177.766	0.850404	0.282536	3.00989	0.00261338	0.0113504
FUNEC_00701.mRNA.1	784.446	-0.413095	0.137274	-3.00928	0.00261872	0.0113661
FUNEC_12073.mRNA.1	2118.13	-0.349158	0.116078	-3.00796	0.00263008	0.0114056
FUNEC_15984.mRNA.1	138.075	-0.773197	0.257078	-3.00764	0.00263283	0.0114122
FUNEC_06520.mRNA.1	1260.34	0.522587	0.173777	3.00722	0.00263648	0.0114234
FUNEC_06240.mRNA.1	1999.31	0.481881	0.160253	3.007	0.0026384	0.0114292
FUNEC_05308.mRNA.2	229.607	-0.930543	0.309501	-3.00659	0.00264198	0.0114421
FUNEC_02689.mRNA.1	260.395	0.666638	0.221816	3.00536	0.00265265	0.0114811
FUNEC_03999.mRNA.1	256.443	-0.52884	0.175986	-3.00501	0.00265572	0.0114894
FUNEC_07097.mRNA.1	513.135	-0.443584	0.147637	-3.00455	0.00265973	0.0115042
FUNEC_10025.mRNA.1	171.837	-0.668391	0.222578	-3.00295	0.00267379	0.0115551
FUNEC_13208.mRNA.3	672.339	0.466866	0.155489	3.00256	0.00267721	0.0115673
FUNEC_01596.mRNA.1	775.969	0.646011	0.215168	3.00236	0.00267895	0.0115723
FUNEC_13221.mRNA.1	26674.9	-0.404864	0.134901	-3.00118	0.00268931	0.0116121
FUNEC_01323.mRNA.1	1725.06	-0.407559	0.135905	-2.99886	0.00270996	0.0116912
FUNEC_09069.mRNA.1	2442.65	0.549055	0.183193	2.99714	0.00272528	0.0117547
FUNEC_17361.mRNA.2	103.805	0.852126	0.284355	2.9967	0.00272917	0.011769
FUNEC_00705.mRNA.1	604.093	0.648708	0.216511	2.99618	0.00273381	0.0117839
FUNEC_00814.mRNA.1	702.933	0.280872	0.0938048	2.99422	0.00275149	0.0118473
FUNEC_10812.mRNA.1	817.362	0.465829	0.155614	2.99348	0.00275811	0.011873
FUNEC_02409.mRNA.1	109.82	-0.861382	0.287844	-2.99253	0.00276671	0.0118975
FUNEC_08855.mRNA.1	1348.29	0.877127	0.293147	2.99211	0.0027706	0.011904
FUNEC_12807.mRNA.1	267.263	0.693441	0.231746	2.99224	0.00276939	0.011904
FUNEC_09970.mRNA.1	966.501	0.287106	0.0959516	2.99219	0.00276981	0.011904
FUNEC_03941.mRNA.1	2337.61	-0.524296	0.175302	-2.99082	0.00278231	0.0119518
FUNEC_01460.mRNA.1	636.548	0.318349	0.10647	2.99003	0.0027895	0.0119749
FUNEC_02248.mRNA.4	178.764	-0.91045	0.304491	-2.99007	0.00278914	0.0119749
FUNEC_03143.mRNA.1	80.6783	-0.946488	0.316537	-2.99013	0.00278857	0.0119749
FUNEC_05648.mRNA.1	392.066	0.663656	0.221973	2.98981	0.00279154	0.0119811
FUNEC_13671.mRNA.1	231.406	-0.960049	0.321178	-2.98914	0.00279759	0.0120019
FUNEC_06610.mRNA.1	7474.72	0.542609	0.18165	2.98711	0.00281629	0.0120692
FUNEC_07918.mRNA.3	197.716	0.797639	0.267037	2.987	0.00281734	0.0120711
FUNEC_12502.mRNA.1	132.869	-0.739759	0.247669	-2.98689	0.00281833	0.0120728
FUNEC_13789.mRNA.1	4538.53	-0.436626	0.146202	-2.98646	0.0028223	0.0120872
FUNEC_15333.mRNA.1	404.955	-0.54331	0.181986	-2.98545	0.00283157	0.0121217
FUNEC_05671.mRNA.2	145.391	-0.665295	0.222917	-2.9845	0.00284039	0.0121543
FUNEC_13607.mRNA.1	486.693	0.584023	0.195718	2.984	0.00284508	0.0121665
FUNEC_14014.mRNA.1	526.324	-0.630721	0.211398	-2.98357	0.00284904	0.0121757
FUNEC_14323.mRNA.1	286.382	0.939557	0.315209	2.98074	0.00287549	0.012273
FUNEC_00822.mRNA.1	631.515	-0.51741	0.173591	-2.98063	0.00287659	0.012275
FUNEC_11223.mRNA.2	407.845	0.777544	0.260876	2.98052	0.00287763	0.0122769
FUNEC_10006.mRNA.1	288.893	0.895425	0.300436	2.98042	0.00287857	0.0122782
FUNEC_04322.mRNA.1	501.791	-0.453896	0.152373	-2.97886	0.00289325	0.0123356
FUNEC_02020.mRNA.3	451.843	-0.434971	0.146045	-2.97834	0.00289817	0.012354
FUNEC_17007.mRNA.1	134.842	-0.623506	0.209352	-2.97826	0.00289887	0.0123543
FUNEC_02298.mRNA.3	1551.73	-0.682818	0.229286	-2.97802	0.00290121	0.0123617
FUNEC_08524.mRNA.1	1453.56	0.386465	0.129788	2.97766	0.00290453	0.0123732
FUNEC_12057.mRNA.1	3354.58	0.305536	0.102631	2.97703	0.00291059	0.0123937
FUNEC_15746.mRNA.1	685.424	0.772002	0.259347	2.97671	0.00291355	0.0124037
FUNEC_08287.mRNA.1	1115.57	0.625259	0.210073	2.97639	0.00291661	0.0124141
FUNEC_16627.mRNA.1	676.827	-0.684456	0.230033	-2.97548	0.00292535	0.0124459
FUNEC_06833.mRNA.1	814.953	-0.890062	0.299146	-2.97534	0.00292661	0.0124487
FUNEC_15490.mRNA.1	153.845	0.772687	0.260131	2.97037	0.00297438	0.0126285
FUNEC_16593.mRNA.1	247.051	-0.71891	0.242028	-2.97035	0.00297457	0.0126285
FUNEC_08030.mRNA.1	221.001	-0.540742	0.182055	-2.97022	0.00297589	0.0126314
FUNEC_15338.mRNA.1	340.885	-0.68372	0.23025	-2.96947	0.00298311	0.0126594
FUNEC_11896.mRNA.1	88.1594	-0.891856	0.300372	-2.96918	0.00298599	0.0126689
FUNEC_04180.mRNA.1	124.805	-0.663732	0.223626	-2.96804	0.00299701	0.0127093
FUNEC_12829.mRNA.1	237.534	-0.679259	0.228857	-2.96805	0.00299694	0.0127093
FUNEC_10927.mRNA.1	2275.45	0.493543	0.166491	2.96439	0.00303286	0.0128542
FUNEC_13992.mRNA.1	456.38	-0.470454	0.158754	-2.96341	0.0030425	0.0128868
FUNEC_01764.mRNA.1	315.343	0.861351	0.290739	2.96263	0.00305021	0.0129168
FUNEC_07685.mRNA.1	555.53	-0.482827	0.163003	-2.96207	0.00305578	0.0129376
FUNEC_15778.mRNA.1	11916.7	0.515352	0.17419	2.95856	0.0030908	0.0130776
FUNEC_09071.mRNA.1	15785.2	0.744087	0.251569	2.95778	0.00309862	0.0131051
FUNEC_04176.mRNA.1	115.118	-0.982854	0.332405	-2.9568	0.00310852	0.0131442
FUNEC_06124.mRNA.1	809.664	0.981569	0.332018	2.95637	0.00311279	0.0131595
FUNEC_04988.mRNA.1	612.099	0.506114	0.171233	2.95571	0.0031195	0.0131823
FUNEC_04845.mRNA.2	323.553	-0.765802	0.259512	-2.95094	0.00316813	0.0133736
FUNEC_00796.mRNA.1	1610.05	-0.339294	0.115074	-2.94848	0.00319342	0.0134719
FUNEC_11092.mRNA.1	1308.56	-0.843845	0.286253	-2.9479	0.00319944	0.0134916
FUNEC_16374.mRNA.2	161.025	-0.903998	0.306728	-2.94723	0.00320632	0.0135178
FUNEC_14690.mRNA.1	5407.76	0.491721	0.166903	2.94615	0.00321755	0.0135594
FUNEC_09034.mRNA.1	258.047	0.812141	0.275681	2.94595	0.00321969	0.0135627
FUNEC_07337.mRNA.1	6040.14	-0.224527	0.0762305	-2.94537	0.00322566	0.013585
FUNEC_16070.mRNA.1	473.822	0.404029	0.137187	2.94509	0.00322857	0.0135931
FUNEC_05802.mRNA.1	887.778	0.339039	0.115124	2.94499	0.00322962	0.0135931
FUNEC_09371.mRNA.1	2489.29	0.230072	0.078122	2.94504	0.00322918	0.0135931
FUNEC_10880.mRNA.1	1949.12	0.956017	0.324641	2.94484	0.0032312	0.0135969
FUNEC_09728.mRNA.1	2200.96	-0.352835	0.119844	-2.94411	0.00323881	0.013626
FUNEC_02219.mRNA.1	738.944	-0.752739	0.255723	-2.94357	0.00324445	0.0136469
FUNEC_09881.mRNA.2	924.041	-0.33024	0.112246	-2.94212	0.00325978	0.0137085
FUNEC_16155.mRNA.1	895.15	0.427744	0.145405	2.94175	0.00326361	0.0137217
FUNEC_14722.mRNA.1	370.547	-0.501319	0.170438	-2.94137	0.00326769	0.0137331
FUNEC_14255.mRNA.1	3433.64	0.407627	0.138614	2.94074	0.00327434	0.0137582
FUNEC_10644.mRNA.1	111.449	-0.768739	0.26157	-2.93894	0.00329339	0.0138266
FUNEC_16822.mRNA.2	558.834	-0.629599	0.214248	-2.93864	0.00329654	0.0138369
FUNEC_08397.mRNA.1	1353.82	-0.399172	0.135872	-2.93785	0.00330493	0.0138692
FUNEC_11307.mRNA.1	992.015	0.442562	0.150697	2.93678	0.00331641	0.0139117
FUNEC_00283.mRNA.1	2187.91	-0.418316	0.142483	-2.93589	0.00332591	0.0139455
FUNEC_16296.mRNA.1	1521.07	0.453466	0.154476	2.93551	0.00333002	0.013954
FUNEC_07366.mRNA.1	1042.54	-0.271801	0.0925873	-2.93562	0.00332883	0.013954
FUNEC_05595.mRNA.1	405.942	-0.515088	0.175522	-2.93461	0.00333965	0.0139832
FUNEC_04044.mRNA.1	1469.64	-0.315779	0.107642	-2.9336	0.00335059	0.0140255
FUNEC_09175.mRNA.1	1184.98	-0.639373	0.217985	-2.93311	0.0033559	0.0140448
FUNEC_02322.mRNA.3	369.664	0.665438	0.227091	2.93027	0.00338666	0.0141528
FUNEC_13957.mRNA.3	369.664	0.665438	0.227091	2.93027	0.00338666	0.0141528
FUNEC_10385.mRNA.1	2466.51	0.248207	0.0847565	2.92847	0.00340632	0.014229
FUNEC_06625.mRNA.1	422.46	0.450054	0.153789	2.92644	0.00342862	0.0143102
FUNEC_06578.mRNA.1	477.33	-0.771555	0.263759	-2.92522	0.00344209	0.0143635
FUNEC_06035.mRNA.1	229.267	-0.743148	0.25406	-2.92509	0.00344354	0.0143665
FUNEC_00277.mRNA.1	475.827	0.574477	0.196496	2.92361	0.00346	0.0144322
FUNEC_08759.mRNA.1	1359.37	0.537086	0.183713	2.9235	0.00346115	0.014434
FUNEC_11652.mRNA.1	1197.88	-0.405717	0.138799	-2.92305	0.00346618	0.0144489
FUNEC_06633.mRNA.1	949.349	-0.412741	0.1412	-2.9231	0.0034657	0.0144489
FUNEC_01157.mRNA.1	136.112	0.889407	0.304336	2.92245	0.00347286	0.0144677
FUNEC_08949.mRNA.1	883.276	0.275834	0.094418	2.92142	0.00348445	0.0145039
FUNEC_06454.mRNA.5	101.844	-0.917468	0.314081	-2.92112	0.00348776	0.0145147
FUNEC_01165.mRNA.1	76.0215	-0.929878	0.318378	-2.92068	0.00349273	0.0145323
FUNEC_12432.mRNA.1	472.614	0.745044	0.255099	2.9206	0.00349353	0.0145326
FUNEC_01301.mRNA.1	1684.81	0.791291	0.271064	2.91921	0.00350925	0.0145889
FUNEC_17172.mRNA.1	392.233	0.447955	0.153471	2.91883	0.0035135	0.0145975
FUNEC_11087.mRNA.1	139.268	0.845138	0.289619	2.9181	0.00352168	0.0146284
FUNEC_14189.mRNA.1	279.704	-0.838533	0.287463	-2.91701	0.003534	0.0146766
FUNEC_02134.mRNA.1	2313.51	0.552253	0.18938	2.91611	0.00354428	0.0147132
FUNEC_11886.mRNA.1	403.225	0.457011	0.156766	2.91525	0.00355406	0.0147477
FUNEC_12480.mRNA.1	411.765	-0.381405	0.130875	-2.91427	0.00356527	0.0147873
FUNEC_07207.mRNA.1	235.136	0.99769	0.342425	2.9136	0.00357287	0.0148134
FUNEC_10252.mRNA.1	11044.9	-0.325618	0.111819	-2.912	0.00359122	0.0148802
FUNEC_08326.mRNA.1	158.07	-0.916324	0.31471	-2.91165	0.00359529	0.0148909
FUNEC_00375.mRNA.2	432.687	-0.90692	0.3115	-2.91146	0.0035974	0.0148935
FUNEC_16188.mRNA.2	45091	0.432935	0.148746	2.91056	0.0036078	0.014928
FUNEC_08853.mRNA.1	246.1	-0.75087	0.257982	-2.91055	0.00360797	0.014928
FUNEC_06481.mRNA.1	204.26	0.719211	0.24722	2.9092	0.00362361	0.0149803
FUNEC_16005.mRNA.1	268.071	0.801914	0.275682	2.90883	0.00362779	0.0149945
FUNEC_14409.mRNA.2	267.415	0.951626	0.327332	2.90722	0.00364652	0.0150595
FUNEC_05451.mRNA.1	140.855	0.832822	0.286485	2.90703	0.00364874	0.0150656
FUNEC_04055.mRNA.1	643.469	0.35424	0.121872	2.90665	0.00365319	0.0150777
FUNEC_01237.mRNA.2	650.994	-0.674734	0.23222	-2.90558	0.00366576	0.0151265
FUNEC_07186.mRNA.1	1289.46	-0.467533	0.160989	-2.90413	0.0036827	0.0151869
FUNEC_14324.mRNA.1	2195.69	0.37155	0.127958	2.90368	0.00368806	0.0152059
FUNEC_16701.mRNA.1	165.184	0.672913	0.231756	2.90353	0.00368976	0.0152098
FUNEC_05439.mRNA.1	197.518	-0.486382	0.167524	-2.90336	0.00369187	0.0152154
FUNEC_16188.mRNA.6	11480.3	-0.654694	0.22551	-2.90317	0.00369403	0.0152212
FUNEC_17570.mRNA.1	196.993	0.821193	0.282916	2.9026	0.00370075	0.0152425
FUNEC_14871.mRNA.1	748.087	-0.852207	0.293731	-2.90132	0.00371594	0.0152976
FUNEC_12460.mRNA.1	810.623	-0.418628	0.144328	-2.90054	0.00372521	0.0153307
FUNEC_14367.mRNA.1	5785.26	0.594346	0.205045	2.89861	0.00374821	0.0154126
FUNEC_16786.mRNA.2	794.617	-0.500455	0.17265	-2.89867	0.00374744	0.0154126
FUNEC_06831.mRNA.1	339.89	-0.766232	0.26437	-2.89833	0.0037515	0.015423
FUNEC_00753.mRNA.1	284.916	0.855945	0.295404	2.89754	0.00376105	0.0154559
FUNEC_07202.mRNA.2	450.851	0.878063	0.303048	2.89744	0.00376225	0.0154577
FUNEC_06352.mRNA.1	453.434	-0.498282	0.17199	-2.89716	0.00376563	0.0154608
FUNEC_12240.mRNA.1	164.873	0.801129	0.276559	2.89677	0.00377023	0.0154746
FUNEC_03983.mRNA.1	13478.3	0.470307	0.162425	2.89553	0.00378515	0.0155263
FUNEC_09398.mRNA.2	291.794	-0.907193	0.313715	-2.89177	0.00383074	0.015694
FUNEC_14731.mRNA.1	337.19	-0.902086	0.312029	-2.89104	0.00383975	0.0157276
FUNEC_02029.mRNA.1	250.029	-0.908042	0.314119	-2.89075	0.00384321	0.0157354
FUNEC_17451.mRNA.1	764.175	0.639419	0.221276	2.8897	0.00385614	0.0157819
FUNEC_10242.mRNA.1	2204.27	0.334389	0.115749	2.88891	0.00386577	0.015818
FUNEC_02235.mRNA.1	1568.3	0.546736	0.189286	2.88841	0.00387199	0.0158403
FUNEC_16039.mRNA.1	518.956	0.755252	0.261499	2.88816	0.00387504	0.0158459
FUNEC_17464.mRNA.6	2341.2	-0.343274	0.118858	-2.8881	0.00387575	0.0158459
FUNEC_12644.mRNA.1	159.247	0.617304	0.213753	2.88793	0.00387789	0.0158506
FUNEC_15300.mRNA.2	692.543	-0.49417	0.171138	-2.88755	0.00388259	0.0158577
FUNEC_11191.mRNA.1	3377.24	-0.421009	0.145822	-2.88714	0.00388761	0.0158717
FUNEC_10673.mRNA.3	261.633	0.948681	0.328677	2.88636	0.00389726	0.0159078
FUNEC_10529.mRNA.1	235.341	0.950802	0.329458	2.88596	0.00390221	0.0159243
FUNEC_05105.mRNA.1	1765.24	0.88028	0.305031	2.88587	0.00390334	0.0159243
FUNEC_14063.mRNA.1	1343.94	-0.561497	0.19457	-2.88584	0.00390369	0.0159243
FUNEC_14904.mRNA.1	1934.84	0.365542	0.12671	2.88488	0.00391565	0.0159666
FUNEC_04025.mRNA.3	11070.3	0.396202	0.137376	2.88407	0.00392574	0.0160012
FUNEC_16164.mRNA.1	287.006	-0.908883	0.315138	-2.88408	0.00392558	0.0160012
FUNEC_00650.mRNA.1	1185.08	-0.716453	0.248716	-2.88061	0.00396908	0.0161648
FUNEC_06121.mRNA.1	271.817	-0.911953	0.316671	-2.87981	0.00397916	0.0161992
FUNEC_01619.mRNA.1	116.217	-0.918134	0.318838	-2.87963	0.00398142	0.0162051
FUNEC_11781.mRNA.1	1232.11	-0.285614	0.099191	-2.87944	0.00398384	0.0162089
FUNEC_08545.mRNA.1	1178.89	-0.351647	0.122124	-2.87943	0.00398398	0.0162089
FUNEC_13483.mRNA.1	257.189	0.757409	0.263188	2.87783	0.00400423	0.0162847
FUNEC_01936.mRNA.3	1548.74	0.986319	0.342866	2.87669	0.00401875	0.0163371
FUNEC_00227.mRNA.1	350.303	0.875267	0.304295	2.87638	0.00402266	0.0163497
FUNEC_10219.mRNA.1	1289.41	0.49523	0.172289	2.87442	0.0040477	0.0164448
FUNEC_09042.mRNA.2	1706.92	0.512678	0.178418	2.87346	0.00406002	0.0164881
FUNEC_14028.mRNA.1	1720.04	-0.237306	0.0825955	-2.87311	0.00406448	0.0165029
FUNEC_00081.mRNA.1	79.9811	-0.792444	0.275974	-2.87145	0.004086	0.0165835
FUNEC_08509.mRNA.1	1449.99	-0.428717	0.149378	-2.87002	0.00410447	0.0166551
FUNEC_09428.mRNA.1	164003	0.676569	0.235813	2.86909	0.00411654	0.0167007
FUNEC_16449.mRNA.1	1187.28	0.483319	0.168478	2.86874	0.00412112	0.0167091
FUNEC_10651.mRNA.1	2604.16	-0.410232	0.143111	-2.86653	0.00415003	0.0168161
FUNEC_17253.mRNA.1	1377.69	0.970747	0.338705	2.86606	0.00415621	0.0168343
FUNEC_17425.mRNA.1	18685.1	-0.246989	0.0861891	-2.86566	0.00416142	0.0168486
FUNEC_15140.mRNA.1	87.1251	-0.943684	0.329308	-2.86566	0.00416142	0.0168486
FUNEC_06445.mRNA.1	666.282	0.850724	0.296979	2.8646	0.0041754	0.016895
FUNEC_13451.mRNA.1	737.504	0.446765	0.155977	2.86431	0.00417924	0.0169037
FUNEC_02891.mRNA.1	104.264	-0.699451	0.244252	-2.86364	0.00418798	0.0169322
FUNEC_10742.mRNA.1	503.488	-0.835727	0.291839	-2.86365	0.00418784	0.0169322
FUNEC_10308.mRNA.1	268.688	-0.574738	0.200765	-2.86274	0.00419997	0.0169772
FUNEC_06440.mRNA.1	2064.58	0.547222	0.191196	2.8621	0.00420844	0.0170046
FUNEC_06206.mRNA.1	215.025	0.935377	0.326823	2.86203	0.0042094	0.017005
FUNEC_02186.mRNA.1	271.541	-0.963208	0.336576	-2.86178	0.00421264	0.0170112
FUNEC_00722.mRNA.1	1660.12	-0.453302	0.158423	-2.86134	0.00421857	0.0170283
FUNEC_04085.mRNA.1	311.888	-0.453095	0.158383	-2.86076	0.00422631	0.0170561
FUNEC_00160.mRNA.1	354.023	-0.573923	0.200634	-2.86055	0.00422904	0.0170637
FUNEC_07076.mRNA.1	1443.43	0.344686	0.120519	2.86001	0.00423628	0.0170826
FUNEC_10346.mRNA.1	1382.58	-0.237563	0.0830619	-2.86007	0.00423554	0.0170826
FUNEC_07157.mRNA.2	1174.85	0.881794	0.308371	2.85953	0.00424276	0.0171053
FUNEC_03558.mRNA.1	380.093	-0.471635	0.164969	-2.85892	0.00425084	0.0171344
FUNEC_07610.mRNA.1	2876.96	0.598351	0.209368	2.85789	0.00426464	0.0171865
FUNEC_04460.mRNA.1	527.687	-0.490679	0.171722	-2.8574	0.0042713	0.0172094
FUNEC_03522.mRNA.3	665.101	-0.932158	0.326383	-2.85603	0.00428977	0.0172635
FUNEC_00612.mRNA.1	260.742	-0.5434	0.190275	-2.85586	0.00429199	0.0172689
FUNEC_04173.mRNA.1	5420.59	0.593575	0.208134	2.85189	0.00434602	0.0174653
FUNEC_04028.mRNA.1	818.912	0.529494	0.185725	2.85096	0.00435872	0.0175107
FUNEC_16114.mRNA.1	1765.19	0.42411	0.148762	2.85094	0.00435907	0.0175107
FUNEC_12933.mRNA.1	79.8884	0.818371	0.287065	2.85082	0.00436064	0.0175135
FUNEC_05626.mRNA.1	195.192	0.746273	0.261819	2.85034	0.00436729	0.0175331
FUNEC_08386.mRNA.1	1192.28	-0.652652	0.228972	-2.85036	0.00436704	0.0175331
FUNEC_06844.mRNA.1	190.935	0.80362	0.281973	2.84999	0.00437206	0.0175452
FUNEC_12485.mRNA.4	759.948	0.863011	0.30294	2.84878	0.00438868	0.0176049
FUNEC_02781.mRNA.1	1352.12	-0.450784	0.158292	-2.84779	0.00440235	0.0176562
FUNEC_07378.mRNA.3	113.619	-0.962947	0.338164	-2.84758	0.00440537	0.0176612
FUNEC_12681.mRNA.1	188.144	-0.520073	0.182649	-2.84739	0.00440789	0.0176678
FUNEC_10747.mRNA.2	937.955	0.479153	0.168292	2.84715	0.00441121	0.0176775
FUNEC_15156.mRNA.1	673.208	0.494582	0.173721	2.84698	0.00441355	0.0176833
FUNEC_16279.mRNA.1	511.303	-0.401965	0.141229	-2.8462	0.00442439	0.0177233
FUNEC_12244.mRNA.1	1964.83	-0.437776	0.153837	-2.84571	0.00443124	0.01774
FUNEC_14152.mRNA.1	123.332	-0.680233	0.239072	-2.84531	0.00443688	0.0177555
FUNEC_10185.mRNA.1	284.363	-0.625491	0.219916	-2.84422	0.00445197	0.0178088
FUNEC_10625.mRNA.1	122.799	-0.875504	0.307837	-2.84405	0.0044544	0.0178149
FUNEC_12018.mRNA.1	100.521	0.748316	0.263123	2.84398	0.00445539	0.0178153
FUNEC_06057.mRNA.1	359.247	-0.797774	0.280754	-2.84154	0.00448966	0.017938
FUNEC_00610.mRNA.4	157.061	-0.986179	0.347389	-2.83883	0.00452787	0.0180691
FUNEC_07449.mRNA.3	89.4897	-0.90875	0.320135	-2.83865	0.00453054	0.0180761
FUNEC_09943.mRNA.1	523	0.591775	0.208595	2.83696	0.00455452	0.0181682
FUNEC_11057.mRNA.1	2043.48	-0.295538	0.104177	-2.83689	0.00455546	0.0181683
FUNEC_17293.mRNA.1	353.603	0.468541	0.165172	2.83668	0.00455854	0.0181769
FUNEC_09081.mRNA.1	603.499	0.719189	0.253577	2.83617	0.00456575	0.0181984
FUNEC_16407.mRNA.2	632.424	0.542419	0.191303	2.83539	0.00457704	0.0182398
FUNEC_00396.mRNA.1	896.945	0.449478	0.158572	2.83454	0.00458916	0.0182813
FUNEC_09886.mRNA.2	152.139	-0.780553	0.275373	-2.83453	0.00458929	0.0182813
FUNEC_13278.mRNA.1	296.474	0.722123	0.254872	2.83328	0.00460733	0.0183386
FUNEC_07343.mRNA.1	2620.62	-0.308342	0.108928	-2.83069	0.00464475	0.0184765
FUNEC_03738.mRNA.1	179.939	-0.672764	0.237833	-2.82872	0.00467348	0.0185834
FUNEC_10949.mRNA.1	466.166	-0.45549	0.161093	-2.8275	0.00469125	0.0186466
FUNEC_04493.mRNA.1	262.374	-0.56098	0.198463	-2.82662	0.00470417	0.0186873
FUNEC_16835.mRNA.1	360.694	-0.872478	0.308702	-2.82628	0.00470915	0.018703
FUNEC_09188.mRNA.1	317.046	-0.613512	0.217147	-2.82533	0.00472324	0.0187477
FUNEC_06271.mRNA.1	1108.27	0.463311	0.164072	2.82382	0.00474547	0.0188322
FUNEC_15216.mRNA.1	542.247	0.44183	0.156499	2.82322	0.00475441	0.018864
FUNEC_03176.mRNA.1	100.61	0.775824	0.274949	2.8217	0.00477704	0.0189326
FUNEC_01181.mRNA.2	2375.2	0.738602	0.26176	2.82167	0.00477738	0.0189326
FUNEC_06537.mRNA.2	807.125	-0.538323	0.190858	-2.82054	0.00479425	0.0189919
FUNEC_13657.mRNA.1	1337.6	0.522081	0.185223	2.81865	0.00482255	0.0190889
[truncated: 14,478 more rows]
