# Supplementary material for: A biofertilizing fungal endophyte of cranberry plants suppresses the plant pathogen Diaporthe
Source: Front Microbiol. 2024 Feb 2;15:1327392. doi: 10.3389/fmicb.2024.1327392 (PMC10869595; doi:10.3389/fmicb.2024.1327392)
Supplement: Supplementary File 3 — CAZymes. [file Table_3.XLSX]

## Sheet: CAZymes encoded in EC4 genome
Carbohydrate-active enzymes (CAZymes) in the nuclear genome of EC4
Gene	CAZy family	Protein function
FUNEC_01355_mRNA_1	AA3_3	Alcohol oxidase
FUNEC_02423_mRNA_1	AA3_3	Alcohol oxidase
FUNEC_03208_mRNA_1	AA3_3	Alcohol oxidase
FUNEC_04874_mRNA_1	AA3_3	Alcohol oxidase
FUNEC_14101_mRNA_1	AA3_3	Alcohol oxidase
FUNEC_00498_mRNA_1	AA12	Auxilliary Activities Family 12 protein
FUNEC_03173_mRNA_1	AA12	Auxilliary Activities Family 12 protein
FUNEC_05982_mRNA_1	AA12	Auxilliary Activities Family 12 protein
FUNEC_07718_mRNA_1	AA12	Auxilliary Activities Family 12 protein
FUNEC_10437_mRNA_1	AA12	Auxilliary Activities Family 12 protein
FUNEC_10787_mRNA_1	AA12	Auxilliary Activities Family 12 protein
FUNEC_13663_mRNA_1	AA12	Auxilliary Activities Family 12 protein
FUNEC_14360_mRNA_1	AA12	Auxilliary Activities Family 12 protein
FUNEC_00148_mRNA_1	AA13-CBM20	Auxilliary Activities Family 13 / Carbohydrate-Binding Module Family 20 protein
FUNEC_15777_mRNA_1	AA14	Auxilliary Activities Family 14 protein
FUNEC_08814_mRNA_1	AA16	Auxilliary Activities Family 16 protein
FUNEC_12839_mRNA_1	AA16	Auxilliary Activities Family 16 protein
FUNEC_14447_mRNA_1	AA16	Auxilliary Activities Family 16 protein
FUNEC_15730_mRNA_1	AA16	Auxilliary Activities Family 16 protein
FUNEC_16127_mRNA_1	AA16	Auxilliary Activities Family 16 protein
FUNEC_05634_mRNA_1	AA6	Benzoquinone reductase
FUNEC_00841_mRNA_1	CE1	Carbohydrate Esterase Family 1 protein
FUNEC_02875_mRNA_1	CE1	Carbohydrate Esterase Family 1 protein
FUNEC_05306_mRNA_1	CE1	Carbohydrate Esterase Family 1 protein
FUNEC_08270_mRNA_1	CE1	Carbohydrate Esterase Family 1 protein
FUNEC_10147_mRNA_1	CE1	Carbohydrate Esterase Family 1 protein
FUNEC_15751_mRNA_1	CE1	Carbohydrate Esterase Family 1 protein
FUNEC_02500_mRNA_1	CE12	Carbohydrate Esterase Family 12 protein
FUNEC_11832_mRNA_1	CE12	Carbohydrate Esterase Family 12 protein
FUNEC_12508_mRNA_1	CE12	Carbohydrate Esterase Family 12 protein
FUNEC_12690_mRNA_1	CE12	Carbohydrate Esterase Family 12 protein
FUNEC_14473_mRNA_1	CE12	Carbohydrate Esterase Family 12 protein
FUNEC_07803_mRNA_1	CE15	Carbohydrate Esterase Family 15 protein
FUNEC_15328_mRNA_1	CE15	Carbohydrate Esterase Family 15 protein
FUNEC_15351_mRNA_1	CE15	Carbohydrate Esterase Family 15 protein
FUNEC_15633_mRNA_1	CE15	Carbohydrate Esterase Family 15 protein
FUNEC_01830_mRNA_1	CE16	Carbohydrate Esterase Family 16 protein
FUNEC_05906_mRNA_1	CE16	Carbohydrate Esterase Family 16 protein
FUNEC_14197_mRNA_1	CE16	Carbohydrate Esterase Family 16 protein
FUNEC_16937_mRNA_1	CE3	Carbohydrate Esterase Family 3 protein
FUNEC_05726_mRNA_1	CE4	Carbohydrate Esterase Family 4 protein
FUNEC_07674_mRNA_1	CE4	Carbohydrate Esterase Family 4 protein
FUNEC_07731_mRNA_1	CE4	Carbohydrate Esterase Family 4 protein
FUNEC_08455_mRNA_1	CE4	Carbohydrate Esterase Family 4 protein
FUNEC_10493_mRNA_1	CE4	Carbohydrate Esterase Family 4 protein
FUNEC_10920_mRNA_1	CE4	Carbohydrate Esterase Family 4 protein
FUNEC_11138_mRNA_1	CE4	Carbohydrate Esterase Family 4 protein
FUNEC_11153_mRNA_1	CE4	Carbohydrate Esterase Family 4 protein
FUNEC_11509_mRNA_1	CE4	Carbohydrate Esterase Family 4 protein
FUNEC_11754_mRNA_1	CE4	Carbohydrate Esterase Family 4 protein
FUNEC_12872_mRNA_1	CE5-CBM1	Carbohydrate Esterase Family 5 / Carbohydrate-Binding Module Family 1 protein
FUNEC_01708_mRNA_1	CE5	Carbohydrate Esterase Family 5 protein
FUNEC_02759_mRNA_1	CE5	Carbohydrate Esterase Family 5 protein
FUNEC_03062_mRNA_1	CE5	Carbohydrate Esterase Family 5 protein
FUNEC_03841_mRNA_1	CE5	Carbohydrate Esterase Family 5 protein
FUNEC_05014_mRNA_1	CE5	Carbohydrate Esterase Family 5 protein
FUNEC_08604_mRNA_1	CE5	Carbohydrate Esterase Family 5 protein
FUNEC_08644_mRNA_1	CE5	Carbohydrate Esterase Family 5 protein
FUNEC_08697_mRNA_1	CE5	Carbohydrate Esterase Family 5 protein
FUNEC_09229_mRNA_1	CE5	Carbohydrate Esterase Family 5 protein
FUNEC_11196_mRNA_1	CE5	Carbohydrate Esterase Family 5 protein
FUNEC_12286_mRNA_1	CE5	Carbohydrate Esterase Family 5 protein
FUNEC_12517_mRNA_1	CE5	Carbohydrate Esterase Family 5 protein
FUNEC_15887_mRNA_1	CE5	Carbohydrate Esterase Family 5 protein
FUNEC_17217_mRNA_1	CE5	Carbohydrate Esterase Family 5 protein
FUNEC_17276_mRNA_1	CE5	Carbohydrate Esterase Family 5 protein
FUNEC_01074_mRNA_1	CE8	Carbohydrate Esterase Family 8 protein
FUNEC_03381_mRNA_1	CE8	Carbohydrate Esterase Family 8 protein
FUNEC_08779_mRNA_1	CE8	Carbohydrate Esterase Family 8 protein
FUNEC_16894_mRNA_1	CE8	Carbohydrate Esterase Family 8 protein
FUNEC_10791_mRNA_1	CE9	Carbohydrate Esterase Family 9 protein
FUNEC_10209_mRNA_1	CBM1-GH5_5	Carbohydrate-Binding Module Family 1 / Glycoside Hydrolase Family 5 protein
FUNEC_02187_mRNA_1	CBM1-GH5_7	Carbohydrate-Binding Module Family 1 / Glycoside Hydrolase Family 5 protein
FUNEC_09106_mRNA_1	CBM1-GH6	Carbohydrate-Binding Module Family 1 / Glycoside Hydrolase Family 6 protein
FUNEC_01253_mRNA_1	CBM1	Carbohydrate-Binding Module Family 1 protein
FUNEC_03037_mRNA_1	CBM1	Carbohydrate-Binding Module Family 1 protein
FUNEC_04783_mRNA_1	CBM1	Carbohydrate-Binding Module Family 1 protein
FUNEC_11791_mRNA_1	CBM1	Carbohydrate-Binding Module Family 1 protein
FUNEC_07654_mRNA_1	CBM13	Carbohydrate-Binding Module Family 13 protein
FUNEC_08909_mRNA_1	CBM18-CBM18-CE4	Carbohydrate-Binding Module Family 18 / Carbohydrate Esterase Family 4 protein
FUNEC_02949_mRNA_1	CBM18-CE4	Carbohydrate-Binding Module Family 18 / Carbohydrate Esterase Family 4 protein
FUNEC_12436_mRNA_1	CBM18-CE4-CBM18-CBM18	Carbohydrate-Binding Module Family 18 / Carbohydrate Esterase Family 4 protein
FUNEC_16121_mRNA_1	CBM18-CE4-CBM18-CBM18-CBM18-CBM18	Carbohydrate-Binding Module Family 18 / Carbohydrate Esterase Family 4 protein
FUNEC_01523_mRNA_1	CBM18-CBM18-CBM18-CBM18-AA5_1	Carbohydrate-Binding Module Family 18 / Copper radical oxidase
FUNEC_15496_mRNA_1	CBM18-GH16	Carbohydrate-Binding Module Family 18 / Glycoside Hydrolase Family 16 protein
FUNEC_10092_mRNA_1	CBM18-GH16_19	Carbohydrate-Binding Module Family 18 / Glycoside Hydrolase Family 16 protein
FUNEC_05824_mRNA_1	CBM18-CBM18-GH18	Carbohydrate-Binding Module Family 18 / Glycoside Hydrolase Family 18 protein
FUNEC_08683_mRNA_1	CBM18-CBM18-GH18	Carbohydrate-Binding Module Family 18 / Glycoside Hydrolase Family 18 protein
FUNEC_12490_mRNA_1	CBM18-CBM18-GH18	Carbohydrate-Binding Module Family 18 / Glycoside Hydrolase Family 18 protein
FUNEC_01257_mRNA_1	CBM18-GH18	Carbohydrate-Binding Module Family 18 / Glycoside Hydrolase Family 18 protein
FUNEC_02375_mRNA_1	CBM18-GH18	Carbohydrate-Binding Module Family 18 / Glycoside Hydrolase Family 18 protein
FUNEC_02733_mRNA_1	CBM18-GH18	Carbohydrate-Binding Module Family 18 / Glycoside Hydrolase Family 18 protein
FUNEC_08788_mRNA_1	CBM18-GH18	Carbohydrate-Binding Module Family 18 / Glycoside Hydrolase Family 18 protein
FUNEC_12947_mRNA_1	CBM18-GH18	Carbohydrate-Binding Module Family 18 / Glycoside Hydrolase Family 18 protein
FUNEC_08854_mRNA_1	CBM18	Carbohydrate-Binding Module Family 18 protein
FUNEC_13859_mRNA_1	CBM18	Carbohydrate-Binding Module Family 18 protein
FUNEC_00514_mRNA_1	CBM18-CBM18	Carbohydrate-Binding Module Family 18 protein
FUNEC_00921_mRNA_1	CBM18-CBM18	Carbohydrate-Binding Module Family 18 protein
FUNEC_02823_mRNA_1	CBM18-CBM18	Carbohydrate-Binding Module Family 18 protein
FUNEC_12882_mRNA_1	CBM18-CBM18-CBM18	Carbohydrate-Binding Module Family 18 protein
FUNEC_04397_mRNA_1	CBM21	Carbohydrate-Binding Module Family 21 protein
FUNEC_12883_mRNA_1	CBM21	Carbohydrate-Binding Module Family 21 protein
FUNEC_12014_mRNA_1	CBM32	Carbohydrate-Binding Module Family 32 protein
FUNEC_15977_mRNA_1	CBM48-GH13_8	Carbohydrate-Binding Module Family 48 / Glycoside Hydrolase Family 13 protein
FUNEC_01479_mRNA_1	CBM48	Carbohydrate-Binding Module Family 48 protein
FUNEC_05054_mRNA_1	CBM48	Carbohydrate-Binding Module Family 48 protein
FUNEC_00531_mRNA_1	CBM50-CBM18-GH18	Carbohydrate-Binding Module Family 50 / Carbohydrate-Binding Module Family 18 / Glycoside Hydrolase Family 18 protein
FUNEC_03676_mRNA_1	CBM50-CBM18-GH18	Carbohydrate-Binding Module Family 50 / Carbohydrate-Binding Module Family 18 / Glycoside Hydrolase Family 18 protein
FUNEC_10869_mRNA_1	CBM50-CBM18-GH18	Carbohydrate-Binding Module Family 50 / Carbohydrate-Binding Module Family 18 / Glycoside Hydrolase Family 18 protein
FUNEC_11479_mRNA_1	CBM50-CBM18-GH18	Carbohydrate-Binding Module Family 50 / Carbohydrate-Binding Module Family 18 / Glycoside Hydrolase Family 18 protein
FUNEC_03036_mRNA_1	CBM50-CBM50-CBM18-GH18	Carbohydrate-Binding Module Family 50 / Carbohydrate-Binding Module Family 18 / Glycoside Hydrolase Family 18 protein
FUNEC_05295_mRNA_1	CBM50-CBM50-CBM18-GH18	Carbohydrate-Binding Module Family 50 / Carbohydrate-Binding Module Family 18 / Glycoside Hydrolase Family 18 protein
FUNEC_05871_mRNA_1	CBM50-CBM50-CBM18-GH18	Carbohydrate-Binding Module Family 50 / Carbohydrate-Binding Module Family 18 / Glycoside Hydrolase Family 18 protein
FUNEC_09796_mRNA_1	CBM50-CBM50-CBM18-GH18	Carbohydrate-Binding Module Family 50 / Carbohydrate-Binding Module Family 18 / Glycoside Hydrolase Family 18 protein
FUNEC_11822_mRNA_1	CBM50-CBM50-CBM18-GH18	Carbohydrate-Binding Module Family 50 / Carbohydrate-Binding Module Family 18 / Glycoside Hydrolase Family 18 protein
FUNEC_12683_mRNA_1	CBM50-CBM50-CBM18-GH18	Carbohydrate-Binding Module Family 50 / Carbohydrate-Binding Module Family 18 / Glycoside Hydrolase Family 18 protein
FUNEC_13223_mRNA_1	CBM50-CBM50-CBM18-GH18	Carbohydrate-Binding Module Family 50 / Carbohydrate-Binding Module Family 18 / Glycoside Hydrolase Family 18 protein
FUNEC_13766_mRNA_1	CBM50-CBM50-CBM18-GH18	Carbohydrate-Binding Module Family 50 / Carbohydrate-Binding Module Family 18 / Glycoside Hydrolase Family 18 protein
FUNEC_13944_mRNA_1	CBM50-CBM50-CBM18-GH18	Carbohydrate-Binding Module Family 50 / Carbohydrate-Binding Module Family 18 / Glycoside Hydrolase Family 18 protein
FUNEC_15282_mRNA_1	CBM50-CBM50-CBM18-GH18	Carbohydrate-Binding Module Family 50 / Carbohydrate-Binding Module Family 18 / Glycoside Hydrolase Family 18 protein
FUNEC_16671_mRNA_1	CBM50-CBM50-CBM18-GH18	Carbohydrate-Binding Module Family 50 / Carbohydrate-Binding Module Family 18 / Glycoside Hydrolase Family 18 protein
FUNEC_16861_mRNA_1	CBM50-CBM50-CBM18-GH18	Carbohydrate-Binding Module Family 50 / Carbohydrate-Binding Module Family 18 / Glycoside Hydrolase Family 18 protein
FUNEC_03109_mRNA_1	CBM50-CBM18-CBM50	Carbohydrate-Binding Module Family 50 / Carbohydrate-Binding Module Family 18 protein
FUNEC_16888_mRNA_1	CBM50-GH18	Carbohydrate-Binding Module Family 50 / Glycoside Hydrolase Family 18 protein
FUNEC_02141_mRNA_1	CBM50	Carbohydrate-Binding Module Family 50 protein
FUNEC_02163_mRNA_1	CBM50	Carbohydrate-Binding Module Family 50 protein
FUNEC_04341_mRNA_1	CBM50	Carbohydrate-Binding Module Family 50 protein
FUNEC_08280_mRNA_1	CBM50	Carbohydrate-Binding Module Family 50 protein
FUNEC_08731_mRNA_1	CBM50	Carbohydrate-Binding Module Family 50 protein
FUNEC_11593_mRNA_1	CBM50	Carbohydrate-Binding Module Family 50 protein
FUNEC_14566_mRNA_1	CBM50	Carbohydrate-Binding Module Family 50 protein
FUNEC_15906_mRNA_1	CBM50	Carbohydrate-Binding Module Family 50 protein
FUNEC_06676_mRNA_1	CBM50-CBM50	Carbohydrate-Binding Module Family 50 protein
FUNEC_08456_mRNA_1	CBM50-CBM50	Carbohydrate-Binding Module Family 50 protein
FUNEC_08684_mRNA_1	CBM50-CBM50	Carbohydrate-Binding Module Family 50 protein
FUNEC_16973_mRNA_1	CBM50-CBM50	Carbohydrate-Binding Module Family 50 protein
FUNEC_02667_mRNA_1	CBM50-CBM50-CBM50	Carbohydrate-Binding Module Family 50 protein
FUNEC_10545_mRNA_1	CBM50-CBM50-CBM50	Carbohydrate-Binding Module Family 50 protein
FUNEC_16903_mRNA_1	CBM50-CBM50-CBM50	Carbohydrate-Binding Module Family 50 protein
FUNEC_16924_mRNA_1	CBM50-CBM50-CBM50	Carbohydrate-Binding Module Family 50 protein
FUNEC_01262_mRNA_1	CBM50-CBM50-CBM50-CBM50	Carbohydrate-Binding Module Family 50 protein
FUNEC_08464_mRNA_1	CBM50-CBM50-CBM50-CBM50	Carbohydrate-Binding Module Family 50 protein
FUNEC_08707_mRNA_1	CBM50-CBM50-CBM50-CBM50	Carbohydrate-Binding Module Family 50 protein
FUNEC_11647_mRNA_1	CBM50-CBM50-CBM50-CBM50	Carbohydrate-Binding Module Family 50 protein
FUNEC_02586_mRNA_1	CBM50-CBM50-CBM50-CBM50-CBM50	Carbohydrate-Binding Module Family 50 protein
FUNEC_08773_mRNA_1	CBM50-CBM50-CBM50-CBM50-CBM50	Carbohydrate-Binding Module Family 50 protein
FUNEC_12642_mRNA_1	CBM50-CBM50-CBM50-CBM50-CBM50-CBM50-CBM50	Carbohydrate-Binding Module Family 50 protein
FUNEC_02933_mRNA_1	CBM52	Carbohydrate-Binding Module Family 52 protein
FUNEC_11720_mRNA_1	CBM52	Carbohydrate-Binding Module Family 52 protein
FUNEC_12378_mRNA_1	CBM67-GH78	Carbohydrate-Binding Module Family 67 / Glycoside Hydrolase Family 78 protein
FUNEC_02944_mRNA_1	CBM96	Carbohydrate-Binding Module Family 96 protein
FUNEC_00863_mRNA_1	AA3_1	Cellobiose dehydrogenase
FUNEC_13264_mRNA_1	AA3_1	Cellobiose dehydrogenase
FUNEC_00257_mRNA_1	AA2	Class II peroxidase
FUNEC_05641_mRNA_1	AA2	Class II peroxidase
FUNEC_05883_mRNA_1	AA2	Class II peroxidase
FUNEC_10714_mRNA_1	AA2	Class II peroxidase
FUNEC_13267_mRNA_1	AA2	Class II peroxidase
FUNEC_14793_mRNA_1	AA2	Class II peroxidase
FUNEC_15508_mRNA_1	AA2	Class II peroxidase
FUNEC_15587_mRNA_1	AA2	Class II peroxidase
FUNEC_15677_mRNA_1	AA2	Class II peroxidase
FUNEC_07975_mRNA_1	AA5_1	Copper radical oxidase
FUNEC_10558_mRNA_1	AA5_1	Copper radical oxidase
FUNEC_16985_mRNA_1	AA5_1	Copper radical oxidase
FUNEC_01402_mRNA_1	EXPN	Distantly related to plant expansins
FUNEC_06560_mRNA_1	EXPN	Distantly related to plant expansins
FUNEC_09370_mRNA_1	EXPN	Distantly related to plant expansins
FUNEC_10203_mRNA_1	EXPN	Distantly related to plant expansins
FUNEC_00605_mRNA_1	EXPN-CBM63	Distantly related to plant expansins / Carbohydrate-Binding Module Family 63 protein
FUNEC_09201_mRNA_1	EXPN-CBM63	Distantly related to plant expansins / Carbohydrate-Binding Module Family 63 protein
FUNEC_06089_mRNA_1	AA1_2	Ferroxidase
FUNEC_06601_mRNA_1	AA1_2	Ferroxidase
FUNEC_07650_mRNA_1	AA1_2	Ferroxidase
FUNEC_14959_mRNA_1	AA1_2	Ferroxidase
FUNEC_15418_mRNA_1	AA1_2	Ferroxidase
FUNEC_01115_mRNA_1	AA7	Glucooligosaccharide oxidase
FUNEC_11001_mRNA_1	AA7	Glucooligosaccharide oxidase
FUNEC_11968_mRNA_1	AA7	Glucooligosaccharide oxidase
FUNEC_14536_mRNA_1	AA7	Glucooligosaccharide oxidase
FUNEC_00529_mRNA_1	GH1	Glycoside Hydrolase Family 1 protein
FUNEC_04334_mRNA_1	GH1	Glycoside Hydrolase Family 1 protein
FUNEC_07550_mRNA_1	GH1	Glycoside Hydrolase Family 1 protein
FUNEC_13497_mRNA_1	GH1	Glycoside Hydrolase Family 1 protein
FUNEC_17004_mRNA_1	GH10-CBM1	Glycoside Hydrolase Family 10 / Carbohydrate-Binding Module Family 1 protein
FUNEC_10132_mRNA_1	GH10	Glycoside Hydrolase Family 10 protein
FUNEC_11967_mRNA_1	GH10	Glycoside Hydrolase Family 10 protein
FUNEC_11997_mRNA_1	GH10	Glycoside Hydrolase Family 10 protein
FUNEC_12020_mRNA_1	GH10	Glycoside Hydrolase Family 10 protein
FUNEC_12427_mRNA_1	GH10	Glycoside Hydrolase Family 10 protein
FUNEC_16315_mRNA_1	GH10	Glycoside Hydrolase Family 10 protein
FUNEC_02384_mRNA_1	GH105	Glycoside Hydrolase Family 105 protein
FUNEC_04224_mRNA_1	GH105	Glycoside Hydrolase Family 105 protein
FUNEC_01099_mRNA_1	GH106	Glycoside Hydrolase Family 106 protein
FUNEC_04391_mRNA_1	GH106	Glycoside Hydrolase Family 106 protein
FUNEC_04852_mRNA_1	GH106	Glycoside Hydrolase Family 106 protein
FUNEC_13739_mRNA_1	GH106	Glycoside Hydrolase Family 106 protein
FUNEC_14943_mRNA_1	GH106	Glycoside Hydrolase Family 106 protein
FUNEC_15689_mRNA_1	GH106	Glycoside Hydrolase Family 106 protein
FUNEC_16665_mRNA_1	GH106	Glycoside Hydrolase Family 106 protein
FUNEC_17020_mRNA_1	GH106	Glycoside Hydrolase Family 106 protein
FUNEC_01814_mRNA_1	GH11	Glycoside Hydrolase Family 11 protein
FUNEC_03645_mRNA_1	GH11	Glycoside Hydrolase Family 11 protein
FUNEC_11489_mRNA_1	GH11	Glycoside Hydrolase Family 11 protein
FUNEC_13148_mRNA_1	GH11	Glycoside Hydrolase Family 11 protein
FUNEC_15381_mRNA_1	GH11	Glycoside Hydrolase Family 11 protein
FUNEC_15680_mRNA_1	GH11	Glycoside Hydrolase Family 11 protein
FUNEC_07321_mRNA_1	GH114	Glycoside Hydrolase Family 114 protein
FUNEC_17279_mRNA_1	GH114	Glycoside Hydrolase Family 114 protein
FUNEC_02583_mRNA_1	GH115	Glycoside Hydrolase Family 115 protein
FUNEC_04109_mRNA_1	GH115	Glycoside Hydrolase Family 115 protein
FUNEC_05241_mRNA_1	GH115	Glycoside Hydrolase Family 115 protein
FUNEC_09123_mRNA_1	GH12	Glycoside Hydrolase Family 12 protein
FUNEC_11669_mRNA_1	GH12	Glycoside Hydrolase Family 12 protein
FUNEC_15914_mRNA_1	GH12	Glycoside Hydrolase Family 12 protein
FUNEC_02290_mRNA_1	GH125	Glycoside Hydrolase Family 125 protein
FUNEC_02935_mRNA_1	GH125	Glycoside Hydrolase Family 125 protein
FUNEC_06734_mRNA_1	GH125	Glycoside Hydrolase Family 125 protein
FUNEC_14900_mRNA_1	GH125	Glycoside Hydrolase Family 125 protein
FUNEC_16240_mRNA_1	GH125	Glycoside Hydrolase Family 125 protein
FUNEC_02504_mRNA_1	GH127	Glycoside Hydrolase Family 127 protein
FUNEC_13893_mRNA_1	GH127	Glycoside Hydrolase Family 127 protein
FUNEC_00587_mRNA_1	GH128	Glycoside Hydrolase Family 128 protein
FUNEC_01183_mRNA_1	GH128	Glycoside Hydrolase Family 128 protein
FUNEC_03512_mRNA_1	GH128	Glycoside Hydrolase Family 128 protein
FUNEC_03711_mRNA_1	GH128	Glycoside Hydrolase Family 128 protein
FUNEC_05455_mRNA_1	GH128	Glycoside Hydrolase Family 128 protein
FUNEC_07498_mRNA_1	GH128	Glycoside Hydrolase Family 128 protein
FUNEC_09393_mRNA_1	GH128	Glycoside Hydrolase Family 128 protein
FUNEC_11097_mRNA_1	GH128	Glycoside Hydrolase Family 128 protein
FUNEC_12109_mRNA_1	GH128	Glycoside Hydrolase Family 128 protein
FUNEC_12659_mRNA_1	GH128	Glycoside Hydrolase Family 128 protein
FUNEC_17253_mRNA_1	GH128	Glycoside Hydrolase Family 128 protein
FUNEC_14891_mRNA_1	GH13_1-CBM20	Glycoside Hydrolase Family 13 / Carbohydrate-Binding Module Family 20 protein
FUNEC_09327_mRNA_1	GH13_25-GH133	Glycoside Hydrolase Family 13 / Glycoside Hydrolase Family 133 protein
FUNEC_05338_mRNA_1	GH13_22-GT5	Glycoside Hydrolase Family 13 / Glycosyltransferase Family 5 protein
FUNEC_08858_mRNA_1	GH13_22-GT5	Glycoside Hydrolase Family 13 / Glycosyltransferase Family 5 protein
FUNEC_11353_mRNA_1	GH13_22-GT5	Glycoside Hydrolase Family 13 / Glycosyltransferase Family 5 protein
FUNEC_07323_mRNA_1	GH13_1	Glycoside Hydrolase Family 13 protein
FUNEC_11393_mRNA_1	GH13_22	Glycoside Hydrolase Family 13 protein
FUNEC_02869_mRNA_1	GH13_40	Glycoside Hydrolase Family 13 protein
FUNEC_07733_mRNA_1	GH13_40	Glycoside Hydrolase Family 13 protein
FUNEC_09134_mRNA_1	GH13_40	Glycoside Hydrolase Family 13 protein
FUNEC_13571_mRNA_1	GH13_40	Glycoside Hydrolase Family 13 protein
FUNEC_01060_mRNA_1	GH13_5	Glycoside Hydrolase Family 13 protein
FUNEC_03706_mRNA_1	GH13_5	Glycoside Hydrolase Family 13 protein
FUNEC_11996_mRNA_1	GH131-CBM1	Glycoside Hydrolase Family 131 / Carbohydrate-Binding Module Family 1 protein
FUNEC_03622_mRNA_1	GH131	Glycoside Hydrolase Family 131 protein
FUNEC_09316_mRNA_1	GH131	Glycoside Hydrolase Family 131 protein
FUNEC_12248_mRNA_1	GH131	Glycoside Hydrolase Family 131 protein
FUNEC_12301_mRNA_1	GH131	Glycoside Hydrolase Family 131 protein
FUNEC_02048_mRNA_1	GH132	Glycoside Hydrolase Family 132 protein
FUNEC_16749_mRNA_1	GH132	Glycoside Hydrolase Family 132 protein
FUNEC_07324_mRNA_1	GH135	Glycoside Hydrolase Family 135 protein
FUNEC_09781_mRNA_1	GH135	Glycoside Hydrolase Family 135 protein
FUNEC_11486_mRNA_1	GH135	Glycoside Hydrolase Family 135 protein
FUNEC_14950_mRNA_1	GH135	Glycoside Hydrolase Family 135 protein
FUNEC_16100_mRNA_1	GH135	Glycoside Hydrolase Family 135 protein
FUNEC_14386_mRNA_1	GH139	Glycoside Hydrolase Family 139 protein
FUNEC_03817_mRNA_1	GH140	Glycoside Hydrolase Family 140 protein
FUNEC_13399_mRNA_1	GH142	Glycoside Hydrolase Family 142 protein
FUNEC_15708_mRNA_1	GH142	Glycoside Hydrolase Family 142 protein
FUNEC_00248_mRNA_1	GH146	Glycoside Hydrolase Family 146 protein
FUNEC_09070_mRNA_1	GH15-CBM20	Glycoside Hydrolase Family 15 / Carbohydrate-Binding Module Family 20 protein
FUNEC_04608_mRNA_1	GH15	Glycoside Hydrolase Family 15 protein
FUNEC_05485_mRNA_1	GH152	Glycoside Hydrolase Family 152 protein
FUNEC_03986_mRNA_1	GH154	Glycoside Hydrolase Family 154 protein
FUNEC_14408_mRNA_1	GH154	Glycoside Hydrolase Family 154 protein
FUNEC_15514_mRNA_1	GH154	Glycoside Hydrolase Family 154 protein
FUNEC_09658_mRNA_1	GH16_22-CBM1	Glycoside Hydrolase Family 16 / Carbohydrate-Binding Module Family 1 protein
FUNEC_00237_mRNA_1	GH16_1	Glycoside Hydrolase Family 16 protein
FUNEC_01143_mRNA_1	GH16_1	Glycoside Hydrolase Family 16 protein
FUNEC_03843_mRNA_1	GH16_1	Glycoside Hydrolase Family 16 protein
FUNEC_03873_mRNA_1	GH16_1	Glycoside Hydrolase Family 16 protein
FUNEC_04969_mRNA_1	GH16_1	Glycoside Hydrolase Family 16 protein
FUNEC_08681_mRNA_1	GH16_1	Glycoside Hydrolase Family 16 protein
FUNEC_10157_mRNA_1	GH16_1	Glycoside Hydrolase Family 16 protein
FUNEC_11388_mRNA_1	GH16_1	Glycoside Hydrolase Family 16 protein
FUNEC_11905_mRNA_1	GH16_1	Glycoside Hydrolase Family 16 protein
FUNEC_14849_mRNA_1	GH16_1	Glycoside Hydrolase Family 16 protein
FUNEC_04316_mRNA_1	GH16_10	Glycoside Hydrolase Family 16 protein
FUNEC_00650_mRNA_1	GH16_18	Glycoside Hydrolase Family 16 protein
FUNEC_01691_mRNA_1	GH16_18	Glycoside Hydrolase Family 16 protein
FUNEC_01925_mRNA_1	GH16_18	Glycoside Hydrolase Family 16 protein
FUNEC_04805_mRNA_1	GH16_18	Glycoside Hydrolase Family 16 protein
FUNEC_06242_mRNA_1	GH16_18	Glycoside Hydrolase Family 16 protein
FUNEC_08855_mRNA_1	GH16_18	Glycoside Hydrolase Family 16 protein
FUNEC_04984_mRNA_1	GH16_22	Glycoside Hydrolase Family 16 protein
FUNEC_12210_mRNA_1	GH16_22	Glycoside Hydrolase Family 16 protein
FUNEC_01095_mRNA_1	GH16_23	Glycoside Hydrolase Family 16 protein
FUNEC_02468_mRNA_1	GH16_3	Glycoside Hydrolase Family 16 protein
FUNEC_03768_mRNA_1	GH16_3	Glycoside Hydrolase Family 16 protein
FUNEC_06292_mRNA_1	GH16_3	Glycoside Hydrolase Family 16 protein
FUNEC_06549_mRNA_1	GH16_3	Glycoside Hydrolase Family 16 protein
FUNEC_13826_mRNA_1	GH16_3	Glycoside Hydrolase Family 16 protein
FUNEC_13881_mRNA_1	GH16_3	Glycoside Hydrolase Family 16 protein
FUNEC_17156_mRNA_1	GH16_3	Glycoside Hydrolase Family 16 protein
FUNEC_08733_mRNA_1	GH16_4	Glycoside Hydrolase Family 16 protein
FUNEC_08879_mRNA_1	GH16_4	Glycoside Hydrolase Family 16 protein
FUNEC_15176_mRNA_1	GH16_4	Glycoside Hydrolase Family 16 protein
FUNEC_02401_mRNA_1	GH17	Glycoside Hydrolase Family 17 protein
FUNEC_05565_mRNA_1	GH17	Glycoside Hydrolase Family 17 protein
FUNEC_06623_mRNA_1	GH17	Glycoside Hydrolase Family 17 protein
FUNEC_10806_mRNA_1	GH17	Glycoside Hydrolase Family 17 protein
FUNEC_11103_mRNA_1	GH17	Glycoside Hydrolase Family 17 protein
FUNEC_11729_mRNA_1	GH17	Glycoside Hydrolase Family 17 protein
FUNEC_13398_mRNA_1	GH17	Glycoside Hydrolase Family 17 protein
FUNEC_13905_mRNA_1	GH17	Glycoside Hydrolase Family 17 protein
FUNEC_14814_mRNA_1	GH17	Glycoside Hydrolase Family 17 protein
FUNEC_02079_mRNA_1	GH18-CBM1
FUNEC_03280_mRNA_1	GH18-CBM1	Glycoside Hydrolase Family 18 / Carbohydrate-Binding Module Family 1 protein
FUNEC_06735_mRNA_1	GH18-CBM1	Glycoside Hydrolase Family 18 / Carbohydrate-Binding Module Family 1 protein
FUNEC_09200_mRNA_1	GH18-CBM1	Glycoside Hydrolase Family 18 / Carbohydrate-Binding Module Family 1 protein
FUNEC_16364_mRNA_1	GH18-CBM1	Glycoside Hydrolase Family 18 / Carbohydrate-Binding Module Family 1 protein
FUNEC_09347_mRNA_1	GH18-CBM18	Glycoside Hydrolase Family 18 / Carbohydrate-Binding Module Family 18 protein
FUNEC_10002_mRNA_1	GH18-CBM50	Glycoside Hydrolase Family 18 / Carbohydrate-Binding Module Family 50 protein
FUNEC_12561_mRNA_1	GH18-CBM50	Glycoside Hydrolase Family 18 / Carbohydrate-Binding Module Family 50 protein
FUNEC_02614_mRNA_1	GH18-CBM50-CBM50-CBM50-CBM50	Glycoside Hydrolase Family 18 / Carbohydrate-Binding Module Family 50 protein
FUNEC_00112_mRNA_1	GH18	Glycoside Hydrolase Family 18 protein
FUNEC_01855_mRNA_1	GH18	Glycoside Hydrolase Family 18 protein
FUNEC_02121_mRNA_1	GH18	Glycoside Hydrolase Family 18 protein
FUNEC_02728_mRNA_1	GH18	Glycoside Hydrolase Family 18 protein
FUNEC_02787_mRNA_1	GH18	Glycoside Hydrolase Family 18 protein
FUNEC_03504_mRNA_1	GH18	Glycoside Hydrolase Family 18 protein
FUNEC_03658_mRNA_1	GH18	Glycoside Hydrolase Family 18 protein
FUNEC_05680_mRNA_1	GH18	Glycoside Hydrolase Family 18 protein
FUNEC_05878_mRNA_1	GH18	Glycoside Hydrolase Family 18 protein
FUNEC_07496_mRNA_1	GH18	Glycoside Hydrolase Family 18 protein
FUNEC_08202_mRNA_1	GH18	Glycoside Hydrolase Family 18 protein
FUNEC_08393_mRNA_1	GH18	Glycoside Hydrolase Family 18 protein
FUNEC_08484_mRNA_1	GH18	Glycoside Hydrolase Family 18 protein
FUNEC_09656_mRNA_1	GH18	Glycoside Hydrolase Family 18 protein
FUNEC_10214_mRNA_1	GH18	Glycoside Hydrolase Family 18 protein
FUNEC_10432_mRNA_1	GH18	Glycoside Hydrolase Family 18 protein
FUNEC_11478_mRNA_1	GH18	Glycoside Hydrolase Family 18 protein
FUNEC_11771_mRNA_1	GH18	Glycoside Hydrolase Family 18 protein
FUNEC_11861_mRNA_1	GH18	Glycoside Hydrolase Family 18 protein
FUNEC_12191_mRNA_1	GH18	Glycoside Hydrolase Family 18 protein
FUNEC_12684_mRNA_1	GH18	Glycoside Hydrolase Family 18 protein
FUNEC_15112_mRNA_1	GH18	Glycoside Hydrolase Family 18 protein
FUNEC_15253_mRNA_1	GH18	Glycoside Hydrolase Family 18 protein
FUNEC_15883_mRNA_1	GH18	Glycoside Hydrolase Family 18 protein
FUNEC_16099_mRNA_1	GH18	Glycoside Hydrolase Family 18 protein
FUNEC_16474_mRNA_1	GH18	Glycoside Hydrolase Family 18 protein
FUNEC_16560_mRNA_1	GH18	Glycoside Hydrolase Family 18 protein
FUNEC_00116_mRNA_1	GH2	Glycoside Hydrolase Family 2 protein
FUNEC_01214_mRNA_1	GH2	Glycoside Hydrolase Family 2 protein
FUNEC_02570_mRNA_1	GH2	Glycoside Hydrolase Family 2 protein
FUNEC_02755_mRNA_1	GH2	Glycoside Hydrolase Family 2 protein
FUNEC_07606_mRNA_1	GH2	Glycoside Hydrolase Family 2 protein
FUNEC_07658_mRNA_1	GH2	Glycoside Hydrolase Family 2 protein
FUNEC_07685_mRNA_1	GH2	Glycoside Hydrolase Family 2 protein
FUNEC_08812_mRNA_1	GH2	Glycoside Hydrolase Family 2 protein
FUNEC_09483_mRNA_1	GH2	Glycoside Hydrolase Family 2 protein
FUNEC_10929_mRNA_1	GH2	Glycoside Hydrolase Family 2 protein
FUNEC_11989_mRNA_1	GH2	Glycoside Hydrolase Family 2 protein
FUNEC_12379_mRNA_1	GH2	Glycoside Hydrolase Family 2 protein
FUNEC_13130_mRNA_1	GH2	Glycoside Hydrolase Family 2 protein
FUNEC_13773_mRNA_1	GH2	Glycoside Hydrolase Family 2 protein
FUNEC_13836_mRNA_1	GH2	Glycoside Hydrolase Family 2 protein
FUNEC_16112_mRNA_1	GH2	Glycoside Hydrolase Family 2 protein
FUNEC_01957_mRNA_1	GH20	Glycoside Hydrolase Family 20 protein
FUNEC_12448_mRNA_1	GH20	Glycoside Hydrolase Family 20 protein
FUNEC_15306_mRNA_1	GH20	Glycoside Hydrolase Family 20 protein
FUNEC_15894_mRNA_1	GH20	Glycoside Hydrolase Family 20 protein
FUNEC_16941_mRNA_1	GH20	Glycoside Hydrolase Family 20 protein
FUNEC_05115_mRNA_1	GH23	Glycoside Hydrolase Family 23 protein
FUNEC_14529_mRNA_1	GH25	Glycoside Hydrolase Family 25 protein
FUNEC_17288_mRNA_1	GH25	Glycoside Hydrolase Family 25 protein
FUNEC_08612_mRNA_1	GH26	Glycoside Hydrolase Family 26 protein
FUNEC_14526_mRNA_1	GH27-CBM13	Glycoside Hydrolase Family 27 / Carbohydrate-Binding Module Family 13 protein
FUNEC_03657_mRNA_1	GH27-CBM35	Glycoside Hydrolase Family 27 / Carbohydrate-Binding Module Family 35 protein
FUNEC_11804_mRNA_1	GH27-CBM35	Glycoside Hydrolase Family 27 / Carbohydrate-Binding Module Family 35 protein
FUNEC_02342_mRNA_1	GH27	Glycoside Hydrolase Family 27 protein
FUNEC_03210_mRNA_1	GH27	Glycoside Hydrolase Family 27 protein
FUNEC_06811_mRNA_1	GH27	Glycoside Hydrolase Family 27 protein
FUNEC_07290_mRNA_1	GH27	Glycoside Hydrolase Family 27 protein
FUNEC_11427_mRNA_1	GH27	Glycoside Hydrolase Family 27 protein
FUNEC_17243_mRNA_1	GH27	Glycoside Hydrolase Family 27 protein
FUNEC_00926_mRNA_1	GH28	Glycoside Hydrolase Family 28 protein
FUNEC_00961_mRNA_1	GH28	Glycoside Hydrolase Family 28 protein
FUNEC_03398_mRNA_1	GH28	Glycoside Hydrolase Family 28 protein
FUNEC_03855_mRNA_1	GH28	Glycoside Hydrolase Family 28 protein
FUNEC_04027_mRNA_1	GH28	Glycoside Hydrolase Family 28 protein
FUNEC_05209_mRNA_1	GH28	Glycoside Hydrolase Family 28 protein
FUNEC_06224_mRNA_1	GH28	Glycoside Hydrolase Family 28 protein
FUNEC_08005_mRNA_1	GH28	Glycoside Hydrolase Family 28 protein
FUNEC_08787_mRNA_1	GH28	Glycoside Hydrolase Family 28 protein
FUNEC_09125_mRNA_1	GH28	Glycoside Hydrolase Family 28 protein
FUNEC_11433_mRNA_1	GH28	Glycoside Hydrolase Family 28 protein
FUNEC_11471_mRNA_1	GH28	Glycoside Hydrolase Family 28 protein
FUNEC_11660_mRNA_1	GH28	Glycoside Hydrolase Family 28 protein
FUNEC_11666_mRNA_1	GH28	Glycoside Hydrolase Family 28 protein
FUNEC_13127_mRNA_1	GH28	Glycoside Hydrolase Family 28 protein
FUNEC_15471_mRNA_1	GH28	Glycoside Hydrolase Family 28 protein
FUNEC_16646_mRNA_1	GH28	Glycoside Hydrolase Family 28 protein
FUNEC_16863_mRNA_1	GH28	Glycoside Hydrolase Family 28 protein
FUNEC_03379_mRNA_1	GH29	Glycoside Hydrolase Family 29 protein
FUNEC_08012_mRNA_1	GH29	Glycoside Hydrolase Family 29 protein
FUNEC_09339_mRNA_1	GH29	Glycoside Hydrolase Family 29 protein
FUNEC_17163_mRNA_1	GH29	Glycoside Hydrolase Family 29 protein
FUNEC_02461_mRNA_1	GH3	Glycoside Hydrolase Family 3 protein
FUNEC_02652_mRNA_1	GH3	Glycoside Hydrolase Family 3 protein
FUNEC_02814_mRNA_1	GH3	Glycoside Hydrolase Family 3 protein
FUNEC_03061_mRNA_1	GH3	Glycoside Hydrolase Family 3 protein
FUNEC_03405_mRNA_1	GH3	Glycoside Hydrolase Family 3 protein
FUNEC_03684_mRNA_1	GH3	Glycoside Hydrolase Family 3 protein
FUNEC_03718_mRNA_1	GH3	Glycoside Hydrolase Family 3 protein
FUNEC_04001_mRNA_1	GH3	Glycoside Hydrolase Family 3 protein
FUNEC_04198_mRNA_1	GH3	Glycoside Hydrolase Family 3 protein
FUNEC_04702_mRNA_1	GH3	Glycoside Hydrolase Family 3 protein
FUNEC_06330_mRNA_1	GH3	Glycoside Hydrolase Family 3 protein
FUNEC_07117_mRNA_1	GH3	Glycoside Hydrolase Family 3 protein
FUNEC_07701_mRNA_1	GH3	Glycoside Hydrolase Family 3 protein
FUNEC_07866_mRNA_1	GH3	Glycoside Hydrolase Family 3 protein
FUNEC_08605_mRNA_1	GH3	Glycoside Hydrolase Family 3 protein
FUNEC_09061_mRNA_1	GH3	Glycoside Hydrolase Family 3 protein
FUNEC_09519_mRNA_1	GH3	Glycoside Hydrolase Family 3 protein
FUNEC_09799_mRNA_1	GH3	Glycoside Hydrolase Family 3 protein
FUNEC_10684_mRNA_1	GH3	Glycoside Hydrolase Family 3 protein
FUNEC_10778_mRNA_1	GH3	Glycoside Hydrolase Family 3 protein
FUNEC_11885_mRNA_1	GH3	Glycoside Hydrolase Family 3 protein
FUNEC_13088_mRNA_1	GH3	Glycoside Hydrolase Family 3 protein
FUNEC_13902_mRNA_1	GH3	Glycoside Hydrolase Family 3 protein
FUNEC_14669_mRNA_1	GH3	Glycoside Hydrolase Family 3 protein
FUNEC_14961_mRNA_1	GH3	Glycoside Hydrolase Family 3 protein
FUNEC_14975_mRNA_1	GH3	Glycoside Hydrolase Family 3 protein
FUNEC_17231_mRNA_1	GH3	Glycoside Hydrolase Family 3 protein
FUNEC_17468_mRNA_1	GH3	Glycoside Hydrolase Family 3 protein
FUNEC_02097_mRNA_1	GH30_3	Glycoside Hydrolase Family 30 protein
FUNEC_01679_mRNA_1	GH30_5	Glycoside Hydrolase Family 30 protein
FUNEC_00788_mRNA_1	GH30_7	Glycoside Hydrolase Family 30 protein
FUNEC_03822_mRNA_1	GH30_7	Glycoside Hydrolase Family 30 protein
FUNEC_12089_mRNA_1	GH30_7	Glycoside Hydrolase Family 30 protein
FUNEC_12237_mRNA_1	GH30_7	Glycoside Hydrolase Family 30 protein
FUNEC_04183_mRNA_1	GH31_1	Glycoside Hydrolase Family 31 protein
FUNEC_05652_mRNA_1	GH31_1	Glycoside Hydrolase Family 31 protein
FUNEC_07841_mRNA_1	GH31_1	Glycoside Hydrolase Family 31 protein
FUNEC_08468_mRNA_1	GH31_1	Glycoside Hydrolase Family 31 protein
FUNEC_15203_mRNA_1	GH31_1	Glycoside Hydrolase Family 31 protein
FUNEC_16312_mRNA_1	GH31_15	Glycoside Hydrolase Family 31 protein
FUNEC_06398_mRNA_1	GH31_2	Glycoside Hydrolase Family 31 protein
FUNEC_02210_mRNA_1	GH31_3	Glycoside Hydrolase Family 31 protein
FUNEC_04357_mRNA_1	GH31_4	Glycoside Hydrolase Family 31 protein
FUNEC_16661_mRNA_1	GH31_4	Glycoside Hydrolase Family 31 protein
FUNEC_07749_mRNA_1	GH31_8	Glycoside Hydrolase Family 31 protein
FUNEC_10919_mRNA_1	GH32	Glycoside Hydrolase Family 32 protein
FUNEC_12990_mRNA_1	GH32	Glycoside Hydrolase Family 32 protein
FUNEC_16523_mRNA_1	GH32	Glycoside Hydrolase Family 32 protein
FUNEC_16666_mRNA_1	GH32	Glycoside Hydrolase Family 32 protein
FUNEC_06073_mRNA_1	GH33	Glycoside Hydrolase Family 33 protein
FUNEC_16498_mRNA_1	GH33	Glycoside Hydrolase Family 33 protein
FUNEC_02368_mRNA_1	GH35	Glycoside Hydrolase Family 35 protein
FUNEC_02580_mRNA_1	GH35	Glycoside Hydrolase Family 35 protein
FUNEC_03815_mRNA_1	GH35	Glycoside Hydrolase Family 35 protein
FUNEC_04958_mRNA_1	GH35	Glycoside Hydrolase Family 35 protein
FUNEC_08449_mRNA_1	GH35	Glycoside Hydrolase Family 35 protein
FUNEC_14628_mRNA_1	GH35	Glycoside Hydrolase Family 35 protein
FUNEC_15922_mRNA_1	GH35	Glycoside Hydrolase Family 35 protein
FUNEC_16247_mRNA_1	GH35	Glycoside Hydrolase Family 35 protein
FUNEC_16464_mRNA_1	GH35	Glycoside Hydrolase Family 35 protein
FUNEC_17325_mRNA_1	GH35	Glycoside Hydrolase Family 35 protein
FUNEC_00165_mRNA_1	GH36	Glycoside Hydrolase Family 36 protein
FUNEC_05644_mRNA_1	GH36	Glycoside Hydrolase Family 36 protein
FUNEC_16675_mRNA_1	GH36	Glycoside Hydrolase Family 36 protein
FUNEC_04666_mRNA_1	GH37	Glycoside Hydrolase Family 37 protein
FUNEC_06972_mRNA_1	GH37	Glycoside Hydrolase Family 37 protein
FUNEC_02605_mRNA_1	GH38	Glycoside Hydrolase Family 38 protein
FUNEC_10242_mRNA_1	GH38	Glycoside Hydrolase Family 38 protein
FUNEC_06294_mRNA_1	GH43_24-CBM35	Glycoside Hydrolase Family 43 / Carbohydrate-Binding Module Family 35 protein
FUNEC_15375_mRNA_1	GH43_24-CBM35	Glycoside Hydrolase Family 43 / Carbohydrate-Binding Module Family 35 protein
FUNEC_15736_mRNA_1	GH43_24-CBM35	Glycoside Hydrolase Family 43 / Carbohydrate-Binding Module Family 35 protein
FUNEC_17381_mRNA_1	GH43_24-CBM35	Glycoside Hydrolase Family 43 / Carbohydrate-Binding Module Family 35 protein
FUNEC_05082_mRNA_1	GH43_34-CBM66	Glycoside Hydrolase Family 43 / Carbohydrate-Binding Module Family 66 protein
FUNEC_10972_mRNA_1	GH43_11-CBM91	Glycoside Hydrolase Family 43 / Carbohydrate-Binding Module Family 91 protein
FUNEC_11537_mRNA_1	GH43_13-CBM91	Glycoside Hydrolase Family 43 / Carbohydrate-Binding Module Family 91 protein
FUNEC_01029_mRNA_1	GH43_14-CBM91	Glycoside Hydrolase Family 43 / Carbohydrate-Binding Module Family 91 protein
FUNEC_07227_mRNA_1	GH43_36-CBM91	Glycoside Hydrolase Family 43 / Carbohydrate-Binding Module Family 91 protein
FUNEC_12692_mRNA_1	GH43	Glycoside Hydrolase Family 43 protein
FUNEC_03357_mRNA_1	GH43_1	Glycoside Hydrolase Family 43 protein
FUNEC_16857_mRNA_1	GH43_14	Glycoside Hydrolase Family 43 protein
FUNEC_01056_mRNA_1	GH43_21	Glycoside Hydrolase Family 43 protein
FUNEC_03188_mRNA_1	GH43_22	Glycoside Hydrolase Family 43 protein
FUNEC_11491_mRNA_1	GH43_22-GH43_34	Glycoside Hydrolase Family 43 protein
FUNEC_06025_mRNA_1	GH43_25	Glycoside Hydrolase Family 43 protein
FUNEC_04466_mRNA_1	GH43_26	Glycoside Hydrolase Family 43 protein
FUNEC_05098_mRNA_1	GH43_26	Glycoside Hydrolase Family 43 protein
FUNEC_16108_mRNA_1	GH43_26	Glycoside Hydrolase Family 43 protein
FUNEC_00174_mRNA_1	GH43_30	Glycoside Hydrolase Family 43 protein
FUNEC_09619_mRNA_1	GH43_30	Glycoside Hydrolase Family 43 protein
FUNEC_11601_mRNA_1	GH43_30	Glycoside Hydrolase Family 43 protein
FUNEC_17209_mRNA_1	GH43_30	Glycoside Hydrolase Family 43 protein
FUNEC_17297_mRNA_1	GH43_33	Glycoside Hydrolase Family 43 protein
FUNEC_03628_mRNA_1	GH43_34	Glycoside Hydrolase Family 43 protein
FUNEC_03207_mRNA_1	GH43_6	Glycoside Hydrolase Family 43 protein
FUNEC_08802_mRNA_1	GH43_6	Glycoside Hydrolase Family 43 protein
FUNEC_11127_mRNA_1	GH43_6	Glycoside Hydrolase Family 43 protein
FUNEC_11717_mRNA_1	GH43_6	Glycoside Hydrolase Family 43 protein
FUNEC_02355_mRNA_1	GH45_1-CBM1	Glycoside Hydrolase Family 45 / Carbohydrate-Binding Module Family 1 protein
FUNEC_08395_mRNA_1	GH45_1	Glycoside Hydrolase Family 45 protein
FUNEC_08873_mRNA_1	GH45_1	Glycoside Hydrolase Family 45 protein
FUNEC_15030_mRNA_1	GH45_1	Glycoside Hydrolase Family 45 protein
FUNEC_02900_mRNA_1	GH45_2	Glycoside Hydrolase Family 45 protein
FUNEC_00104_mRNA_1	GH47	Glycoside Hydrolase Family 47 protein
FUNEC_00127_mRNA_1	GH47	Glycoside Hydrolase Family 47 protein
FUNEC_00865_mRNA_1	GH47	Glycoside Hydrolase Family 47 protein
FUNEC_01503_mRNA_1	GH47	Glycoside Hydrolase Family 47 protein
FUNEC_01642_mRNA_1	GH47	Glycoside Hydrolase Family 47 protein
FUNEC_02105_mRNA_1	GH47	Glycoside Hydrolase Family 47 protein
FUNEC_02292_mRNA_1	GH47	Glycoside Hydrolase Family 47 protein
FUNEC_02350_mRNA_1	GH47	Glycoside Hydrolase Family 47 protein
FUNEC_06206_mRNA_1	GH47	Glycoside Hydrolase Family 47 protein
FUNEC_07633_mRNA_1	GH47	Glycoside Hydrolase Family 47 protein
FUNEC_08340_mRNA_1	GH47	Glycoside Hydrolase Family 47 protein
FUNEC_09120_mRNA_1	GH47	Glycoside Hydrolase Family 47 protein
FUNEC_09710_mRNA_1	GH47	Glycoside Hydrolase Family 47 protein
FUNEC_10606_mRNA_1	GH47	Glycoside Hydrolase Family 47 protein
FUNEC_11250_mRNA_1	GH47	Glycoside Hydrolase Family 47 protein
FUNEC_11534_mRNA_1	GH47	Glycoside Hydrolase Family 47 protein
FUNEC_12299_mRNA_1	GH47	Glycoside Hydrolase Family 47 protein
FUNEC_12560_mRNA_1	GH47	Glycoside Hydrolase Family 47 protein
FUNEC_16805_mRNA_1	GH47	Glycoside Hydrolase Family 47 protein
FUNEC_17482_mRNA_1	GH47	Glycoside Hydrolase Family 47 protein
FUNEC_04667_mRNA_1	GH5	Glycoside Hydrolase Family 5 protein
FUNEC_13462_mRNA_1	GH5_11	Glycoside Hydrolase Family 5 protein
FUNEC_17406_mRNA_1	GH5_12	Glycoside Hydrolase Family 5 protein
FUNEC_15847_mRNA_1	GH5_15	Glycoside Hydrolase Family 5 protein
FUNEC_00275_mRNA_1	GH5_16	Glycoside Hydrolase Family 5 protein
FUNEC_15533_mRNA_1	GH5_16	Glycoside Hydrolase Family 5 protein
FUNEC_15715_mRNA_1	GH5_16	Glycoside Hydrolase Family 5 protein
FUNEC_07912_mRNA_1	GH5_22	Glycoside Hydrolase Family 5 protein
FUNEC_14599_mRNA_1	GH5_22	Glycoside Hydrolase Family 5 protein
FUNEC_15104_mRNA_1	GH5_22	Glycoside Hydrolase Family 5 protein
FUNEC_13324_mRNA_1	GH5_23	Glycoside Hydrolase Family 5 protein
FUNEC_16298_mRNA_1	GH5_24	Glycoside Hydrolase Family 5 protein
FUNEC_01809_mRNA_1	GH5_5	Glycoside Hydrolase Family 5 protein
FUNEC_07239_mRNA_1	GH5_5	Glycoside Hydrolase Family 5 protein
FUNEC_10459_mRNA_1	GH5_5	Glycoside Hydrolase Family 5 protein
FUNEC_10479_mRNA_1	GH5_5	Glycoside Hydrolase Family 5 protein
FUNEC_16264_mRNA_1	GH5_5	Glycoside Hydrolase Family 5 protein
FUNEC_16497_mRNA_1	GH5_5	Glycoside Hydrolase Family 5 protein
FUNEC_16783_mRNA_1	GH5_5	Glycoside Hydrolase Family 5 protein
FUNEC_11052_mRNA_1	GH5_7	Glycoside Hydrolase Family 5 protein
FUNEC_15139_mRNA_1	GH5_7	Glycoside Hydrolase Family 5 protein
FUNEC_06265_mRNA_1	GH5_9	Glycoside Hydrolase Family 5 protein
FUNEC_13066_mRNA_1	GH5_9	Glycoside Hydrolase Family 5 protein
FUNEC_00516_mRNA_1	GH51_1	Glycoside Hydrolase Family 51 protein
FUNEC_15867_mRNA_1	GH51_1	Glycoside Hydrolase Family 51 protein
FUNEC_09998_mRNA_1	GH51_2	Glycoside Hydrolase Family 51 protein
FUNEC_14618_mRNA_1	GH51_2	Glycoside Hydrolase Family 51 protein
FUNEC_15438_mRNA_1	GH51_2	Glycoside Hydrolase Family 51 protein
FUNEC_01948_mRNA_1	GH53	Glycoside Hydrolase Family 53 protein
FUNEC_12118_mRNA_1	GH54-CBM42	Glycoside Hydrolase Family 54 / Carbohydrate-Binding Module Family 42 protein
FUNEC_12365_mRNA_1	GH54-CBM42	Glycoside Hydrolase Family 54 / Carbohydrate-Binding Module Family 42 protein
FUNEC_12601_mRNA_1	GH54-CBM42	Glycoside Hydrolase Family 54 / Carbohydrate-Binding Module Family 42 protein
FUNEC_15955_mRNA_1	GH54-CBM42	Glycoside Hydrolase Family 54 / Carbohydrate-Binding Module Family 42 protein
FUNEC_03715_mRNA_1	GH55_1	Glycoside Hydrolase Family 55 protein
FUNEC_00878_mRNA_1	GH55_2	Glycoside Hydrolase Family 55 protein
FUNEC_00908_mRNA_1	GH55_2	Glycoside Hydrolase Family 55 protein
FUNEC_02198_mRNA_1	GH55_2	Glycoside Hydrolase Family 55 protein
FUNEC_04401_mRNA_1	GH55_2	Glycoside Hydrolase Family 55 protein
FUNEC_04586_mRNA_1	GH55_2	Glycoside Hydrolase Family 55 protein
FUNEC_04642_mRNA_1	GH55_2	Glycoside Hydrolase Family 55 protein
FUNEC_05247_mRNA_1	GH55_2	Glycoside Hydrolase Family 55 protein
FUNEC_05897_mRNA_1	GH55_2	Glycoside Hydrolase Family 55 protein
FUNEC_06045_mRNA_1	GH55_2	Glycoside Hydrolase Family 55 protein
FUNEC_06426_mRNA_1	GH55_2	Glycoside Hydrolase Family 55 protein
FUNEC_08018_mRNA_1	GH55_2	Glycoside Hydrolase Family 55 protein
FUNEC_08878_mRNA_1	GH55_2	Glycoside Hydrolase Family 55 protein
FUNEC_09245_mRNA_1	GH55_2	Glycoside Hydrolase Family 55 protein
FUNEC_09508_mRNA_1	GH55_2	Glycoside Hydrolase Family 55 protein
FUNEC_13931_mRNA_1	GH55_2	Glycoside Hydrolase Family 55 protein
FUNEC_14367_mRNA_1	GH55_2	Glycoside Hydrolase Family 55 protein
FUNEC_14617_mRNA_1	GH55_2	Glycoside Hydrolase Family 55 protein
FUNEC_14723_mRNA_1	GH55_2	Glycoside Hydrolase Family 55 protein
FUNEC_16537_mRNA_1	GH55_2	Glycoside Hydrolase Family 55 protein
FUNEC_17031_mRNA_1	GH55_2	Glycoside Hydrolase Family 55 protein
FUNEC_17050_mRNA_1	GH55_2	Glycoside Hydrolase Family 55 protein
FUNEC_16236_mRNA_1	GH6	Glycoside Hydrolase Family 6 protein
FUNEC_06763_mRNA_1	GH62	Glycoside Hydrolase Family 62 protein
FUNEC_11356_mRNA_1	GH62	Glycoside Hydrolase Family 62 protein
FUNEC_15050_mRNA_1	GH63	Glycoside Hydrolase Family 63 protein
FUNEC_15356_mRNA_1	GH63	Glycoside Hydrolase Family 63 protein
FUNEC_06245_mRNA_1	GH64-CBM1	Glycoside Hydrolase Family 64 / Carbohydrate-Binding Module Family 1 protein
FUNEC_00848_mRNA_1	GH64	Glycoside Hydrolase Family 64 protein
FUNEC_01093_mRNA_1	GH64	Glycoside Hydrolase Family 64 protein
FUNEC_07275_mRNA_1	GH64	Glycoside Hydrolase Family 64 protein
FUNEC_08895_mRNA_1	GH64	Glycoside Hydrolase Family 64 protein
FUNEC_05442_mRNA_1	GH67	Glycoside Hydrolase Family 67 protein
FUNEC_06868_mRNA_1	GH67	Glycoside Hydrolase Family 67 protein
FUNEC_06881_mRNA_1	GH67	Glycoside Hydrolase Family 67 protein
FUNEC_03759_mRNA_1	GH7-CBM1	Glycoside Hydrolase Family 7 / Carbohydrate-Binding Module Family 1 protein
FUNEC_01663_mRNA_1	GH7	Glycoside Hydrolase Family 7 protein
FUNEC_01705_mRNA_1	GH7	Glycoside Hydrolase Family 7 protein
FUNEC_01762_mRNA_1	GH7	Glycoside Hydrolase Family 7 protein
FUNEC_03625_mRNA_1	GH7	Glycoside Hydrolase Family 7 protein
FUNEC_06169_mRNA_1	GH7	Glycoside Hydrolase Family 7 protein
FUNEC_08233_mRNA_1	GH7	Glycoside Hydrolase Family 7 protein
FUNEC_09268_mRNA_1	GH7	Glycoside Hydrolase Family 7 protein
FUNEC_13053_mRNA_1	GH7	Glycoside Hydrolase Family 7 protein
FUNEC_14045_mRNA_1	GH7	Glycoside Hydrolase Family 7 protein
FUNEC_14485_mRNA_1	GH7	Glycoside Hydrolase Family 7 protein
FUNEC_01709_mRNA_1	GH71-CBM24	Glycoside Hydrolase Family 71 / Carbohydrate-Binding Module Family 24 protein
FUNEC_09289_mRNA_1	GH71-CBM24-CBM24	Glycoside Hydrolase Family 71 / Carbohydrate-Binding Module Family 24 protein
FUNEC_10015_mRNA_1	GH71-CBM24-CBM24	Glycoside Hydrolase Family 71 / Carbohydrate-Binding Module Family 24 protein
FUNEC_12351_mRNA_1	GH71-CBM24-CBM24	Glycoside Hydrolase Family 71 / Carbohydrate-Binding Module Family 24 protein
FUNEC_16118_mRNA_1	GH71-CBM24-CBM24	Glycoside Hydrolase Family 71 / Carbohydrate-Binding Module Family 24 protein
FUNEC_12769_mRNA_1	GH71-CBM24-CBM24-CBM24-CBM24-CBM24-CBM24	Glycoside Hydrolase Family 71 / Carbohydrate-Binding Module Family 24 protein
FUNEC_01656_mRNA_1	GH71	Glycoside Hydrolase Family 71 protein
FUNEC_09823_mRNA_1	GH71	Glycoside Hydrolase Family 71 protein
FUNEC_11569_mRNA_1	GH71	Glycoside Hydrolase Family 71 protein
FUNEC_03609_mRNA_1	GH72-CBM43	Glycoside Hydrolase Family 72 / Carbohydrate-Binding Module Family 43 protein
FUNEC_09209_mRNA_1	GH72-CBM43	Glycoside Hydrolase Family 72 / Carbohydrate-Binding Module Family 43 protein
FUNEC_11661_mRNA_1	GH72-CBM43	Glycoside Hydrolase Family 72 / Carbohydrate-Binding Module Family 43 protein
FUNEC_07336_mRNA_1	GH72	Glycoside Hydrolase Family 72 protein
FUNEC_07535_mRNA_1	GH72	Glycoside Hydrolase Family 72 protein
FUNEC_14724_mRNA_1	GH72	Glycoside Hydrolase Family 72 protein
FUNEC_15926_mRNA_1	GH72	Glycoside Hydrolase Family 72 protein
FUNEC_01531_mRNA_1	GH74-CBM1	Glycoside Hydrolase Family 74 / Carbohydrate-Binding Module Family 1 protein
FUNEC_07648_mRNA_1	GH74	Glycoside Hydrolase Family 74 protein
FUNEC_13019_mRNA_1	GH75	Glycoside Hydrolase Family 75 protein
FUNEC_16806_mRNA_1	GH76-CBM13	Glycoside Hydrolase Family 76 / Carbohydrate-Binding Module Family 13 protein
FUNEC_00149_mRNA_1	GH76	Glycoside Hydrolase Family 76 protein
FUNEC_00404_mRNA_1	GH76	Glycoside Hydrolase Family 76 protein
FUNEC_00980_mRNA_1	GH76	Glycoside Hydrolase Family 76 protein
FUNEC_02351_mRNA_1	GH76	Glycoside Hydrolase Family 76 protein
FUNEC_02361_mRNA_1	GH76	Glycoside Hydrolase Family 76 protein
FUNEC_03195_mRNA_1	GH76	Glycoside Hydrolase Family 76 protein
FUNEC_03370_mRNA_1	GH76	Glycoside Hydrolase Family 76 protein
FUNEC_04398_mRNA_1	GH76	Glycoside Hydrolase Family 76 protein
FUNEC_04841_mRNA_1	GH76	Glycoside Hydrolase Family 76 protein
FUNEC_06417_mRNA_1	GH76	Glycoside Hydrolase Family 76 protein
FUNEC_06992_mRNA_1	GH76	Glycoside Hydrolase Family 76 protein
FUNEC_08114_mRNA_1	GH76	Glycoside Hydrolase Family 76 protein
FUNEC_08729_mRNA_1	GH76	Glycoside Hydrolase Family 76 protein
FUNEC_11904_mRNA_1	GH76	Glycoside Hydrolase Family 76 protein
FUNEC_13933_mRNA_1	GH76	Glycoside Hydrolase Family 76 protein
FUNEC_14235_mRNA_1	GH76	Glycoside Hydrolase Family 76 protein
FUNEC_14320_mRNA_1	GH76	Glycoside Hydrolase Family 76 protein
FUNEC_16562_mRNA_1	GH76	Glycoside Hydrolase Family 76 protein
FUNEC_17230_mRNA_1	GH76	Glycoside Hydrolase Family 76 protein
FUNEC_02826_mRNA_1	GH78	Glycoside Hydrolase Family 78 protein
FUNEC_04288_mRNA_1	GH78	Glycoside Hydrolase Family 78 protein
FUNEC_04475_mRNA_1	GH78	Glycoside Hydrolase Family 78 protein
FUNEC_05096_mRNA_1	GH78	Glycoside Hydrolase Family 78 protein
FUNEC_05464_mRNA_1	GH78	Glycoside Hydrolase Family 78 protein
FUNEC_07555_mRNA_1	GH78	Glycoside Hydrolase Family 78 protein
FUNEC_08616_mRNA_1	GH78	Glycoside Hydrolase Family 78 protein
FUNEC_09802_mRNA_1	GH78	Glycoside Hydrolase Family 78 protein
FUNEC_12008_mRNA_1	GH78	Glycoside Hydrolase Family 78 protein
FUNEC_12721_mRNA_1	GH78	Glycoside Hydrolase Family 78 protein
FUNEC_16168_mRNA_1	GH78	Glycoside Hydrolase Family 78 protein
FUNEC_16502_mRNA_1	GH78	Glycoside Hydrolase Family 78 protein
FUNEC_17040_mRNA_1	GH78	Glycoside Hydrolase Family 78 protein
FUNEC_17309_mRNA_1	GH78	Glycoside Hydrolase Family 78 protein
FUNEC_00783_mRNA_1	GH79	Glycoside Hydrolase Family 79 protein
FUNEC_05679_mRNA_1	GH79	Glycoside Hydrolase Family 79 protein
FUNEC_17328_mRNA_1	GH79	Glycoside Hydrolase Family 79 protein
FUNEC_13412_mRNA_1	GH81-CBM92	Glycoside Hydrolase Family 81 / Carbohydrate-Binding Module Family 92 protein
FUNEC_06286_mRNA_1	GH81	Glycoside Hydrolase Family 81 protein
FUNEC_00602_mRNA_1	GH88	Glycoside Hydrolase Family 88 protein
FUNEC_12230_mRNA_1	GH88	Glycoside Hydrolase Family 88 protein
FUNEC_15646_mRNA_1	GH88	Glycoside Hydrolase Family 88 protein
FUNEC_08859_mRNA_1	GH89	Glycoside Hydrolase Family 89 protein
FUNEC_02177_mRNA_1	GH92	Glycoside Hydrolase Family 92 protein
FUNEC_06191_mRNA_1	GH92	Glycoside Hydrolase Family 92 protein
FUNEC_07675_mRNA_1	GH92	Glycoside Hydrolase Family 92 protein
FUNEC_11228_mRNA_1	GH92	Glycoside Hydrolase Family 92 protein
FUNEC_12366_mRNA_1	GH92	Glycoside Hydrolase Family 92 protein
FUNEC_17148_mRNA_1	GH92	Glycoside Hydrolase Family 92 protein
FUNEC_17164_mRNA_1	GH92	Glycoside Hydrolase Family 92 protein
FUNEC_03809_mRNA_1	GH93	Glycoside Hydrolase Family 93 protein
FUNEC_09264_mRNA_1	GH93	Glycoside Hydrolase Family 93 protein
FUNEC_11140_mRNA_1	GH93	Glycoside Hydrolase Family 93 protein
FUNEC_13215_mRNA_1	GH93	Glycoside Hydrolase Family 93 protein
FUNEC_16743_mRNA_1	GH93	Glycoside Hydrolase Family 93 protein
FUNEC_17421_mRNA_1	GH93	Glycoside Hydrolase Family 93 protein
FUNEC_04674_mRNA_1	GH94	Glycoside Hydrolase Family 94 protein
FUNEC_03878_mRNA_1	GH95	Glycoside Hydrolase Family 95 protein
FUNEC_00143_mRNA_1	GT1	Glycosyltransferase Family 1 protein
FUNEC_00975_mRNA_1	GT1	Glycosyltransferase Family 1 protein
FUNEC_01721_mRNA_1	GT1	Glycosyltransferase Family 1 protein
FUNEC_02506_mRNA_1	GT1	Glycosyltransferase Family 1 protein
FUNEC_03790_mRNA_1	GT1	Glycosyltransferase Family 1 protein
FUNEC_04302_mRNA_1	GT1	Glycosyltransferase Family 1 protein
FUNEC_04518_mRNA_1	GT1	Glycosyltransferase Family 1 protein
FUNEC_04740_mRNA_1	GT1	Glycosyltransferase Family 1 protein
FUNEC_05448_mRNA_1	GT1	Glycosyltransferase Family 1 protein
FUNEC_06817_mRNA_1	GT1	Glycosyltransferase Family 1 protein
FUNEC_06948_mRNA_1	GT1	Glycosyltransferase Family 1 protein
FUNEC_07579_mRNA_1	GT1	Glycosyltransferase Family 1 protein
FUNEC_07867_mRNA_1	GT1	Glycosyltransferase Family 1 protein
FUNEC_08443_mRNA_1	GT1	Glycosyltransferase Family 1 protein
FUNEC_08461_mRNA_1	GT1	Glycosyltransferase Family 1 protein
FUNEC_08565_mRNA_1	GT1	Glycosyltransferase Family 1 protein
FUNEC_08783_mRNA_1	GT1	Glycosyltransferase Family 1 protein
FUNEC_09012_mRNA_1	GT1	Glycosyltransferase Family 1 protein
FUNEC_09274_mRNA_1	GT1	Glycosyltransferase Family 1 protein
FUNEC_09334_mRNA_1	GT1	Glycosyltransferase Family 1 protein
FUNEC_10358_mRNA_1	GT1	Glycosyltransferase Family 1 protein
FUNEC_11381_mRNA_1	GT1	Glycosyltransferase Family 1 protein
FUNEC_12616_mRNA_1	GT1	Glycosyltransferase Family 1 protein
FUNEC_12915_mRNA_1	GT1	Glycosyltransferase Family 1 protein
FUNEC_13033_mRNA_1	GT1	Glycosyltransferase Family 1 protein
FUNEC_14217_mRNA_1	GT1	Glycosyltransferase Family 1 protein
FUNEC_14383_mRNA_1	GT1	Glycosyltransferase Family 1 protein
FUNEC_15502_mRNA_1	GT1	Glycosyltransferase Family 1 protein
FUNEC_16541_mRNA_1	GT1	Glycosyltransferase Family 1 protein
FUNEC_16775_mRNA_1	GT1	Glycosyltransferase Family 1 protein
FUNEC_17545_mRNA_1	GT1	Glycosyltransferase Family 1 protein
FUNEC_17578_mRNA_1	GT1	Glycosyltransferase Family 1 protein
FUNEC_04158_mRNA_1	GT15	Glycosyltransferase Family 15 protein
FUNEC_06365_mRNA_1	GT15	Glycosyltransferase Family 15 protein
FUNEC_10114_mRNA_1	GT15	Glycosyltransferase Family 15 protein
FUNEC_12402_mRNA_1	GT15	Glycosyltransferase Family 15 protein
FUNEC_01652_mRNA_1	GT17	Glycosyltransferase Family 17 protein
FUNEC_04618_mRNA_1	GT17	Glycosyltransferase Family 17 protein
FUNEC_11902_mRNA_1	GT17	Glycosyltransferase Family 17 protein
FUNEC_16914_mRNA_1	GT17	Glycosyltransferase Family 17 protein
FUNEC_00107_mRNA_1	GT2	Glycosyltransferase Family 2 protein
FUNEC_01735_mRNA_1	GT2	Glycosyltransferase Family 2 protein
FUNEC_02010_mRNA_1	GT2	Glycosyltransferase Family 2 protein
FUNEC_04818_mRNA_1	GT2	Glycosyltransferase Family 2 protein
FUNEC_05530_mRNA_1	GT2	Glycosyltransferase Family 2 protein
FUNEC_05532_mRNA_1	GT2	Glycosyltransferase Family 2 protein
FUNEC_06609_mRNA_1	GT2	Glycosyltransferase Family 2 protein
FUNEC_07069_mRNA_1	GT2	Glycosyltransferase Family 2 protein
FUNEC_07780_mRNA_1	GT2	Glycosyltransferase Family 2 protein
FUNEC_11709_mRNA_1	GT2	Glycosyltransferase Family 2 protein
FUNEC_14416_mRNA_1	GT2	Glycosyltransferase Family 2 protein
FUNEC_14787_mRNA_1	GT2	Glycosyltransferase Family 2 protein
FUNEC_15045_mRNA_1	GT2	Glycosyltransferase Family 2 protein
FUNEC_10554_mRNA_1	Myosin_motor-GT2	Glycosyltransferase Family 2 protein
FUNEC_10600_mRNA_1	Myosin_motor-GT2	Glycosyltransferase Family 2 protein
FUNEC_00072_mRNA_1	GT20	Glycosyltransferase Family 20 protein
FUNEC_03904_mRNA_1	GT20	Glycosyltransferase Family 20 protein
FUNEC_15676_mRNA_1	GT20	Glycosyltransferase Family 20 protein
FUNEC_02573_mRNA_1	GT21	Glycosyltransferase Family 21 protein
FUNEC_03096_mRNA_1	GT22	Glycosyltransferase Family 22 protein
FUNEC_13642_mRNA_1	GT22	Glycosyltransferase Family 22 protein
FUNEC_14022_mRNA_1	GT22	Glycosyltransferase Family 22 protein
FUNEC_16161_mRNA_1	GT22	Glycosyltransferase Family 22 protein
FUNEC_15394_mRNA_1	GT24	Glycosyltransferase Family 24 protein
FUNEC_02012_mRNA_1	GT25	Glycosyltransferase Family 25 protein
FUNEC_12658_mRNA_1	GT25	Glycosyltransferase Family 25 protein
FUNEC_16028_mRNA_1	GT25	Glycosyltransferase Family 25 protein
FUNEC_16901_mRNA_1	GT25	Glycosyltransferase Family 25 protein
FUNEC_17258_mRNA_1	GT25	Glycosyltransferase Family 25 protein
FUNEC_01462_mRNA_1	GT3	Glycosyltransferase Family 3 protein
FUNEC_00055_mRNA_1	GT31	Glycosyltransferase Family 31 protein
FUNEC_02931_mRNA_1	GT31	Glycosyltransferase Family 31 protein
FUNEC_03274_mRNA_1	GT31	Glycosyltransferase Family 31 protein
FUNEC_03708_mRNA_1	GT31	Glycosyltransferase Family 31 protein
FUNEC_05234_mRNA_1	GT31	Glycosyltransferase Family 31 protein
FUNEC_05398_mRNA_1	GT31	Glycosyltransferase Family 31 protein
FUNEC_07643_mRNA_1	GT31	Glycosyltransferase Family 31 protein
FUNEC_08926_mRNA_1	GT31	Glycosyltransferase Family 31 protein
FUNEC_10352_mRNA_1	GT31	Glycosyltransferase Family 31 protein
FUNEC_10446_mRNA_1	GT31	Glycosyltransferase Family 31 protein
FUNEC_14223_mRNA_1	GT31	Glycosyltransferase Family 31 protein
FUNEC_05211_mRNA_1	GT32	Glycosyltransferase Family 32 protein
FUNEC_05799_mRNA_1	GT32	Glycosyltransferase Family 32 protein
FUNEC_07619_mRNA_1	GT32	Glycosyltransferase Family 32 protein
FUNEC_08107_mRNA_1	GT32	Glycosyltransferase Family 32 protein
FUNEC_10056_mRNA_1	GT32	Glycosyltransferase Family 32 protein
FUNEC_10065_mRNA_1	GT32	Glycosyltransferase Family 32 protein
FUNEC_11401_mRNA_1	GT32	Glycosyltransferase Family 32 protein
FUNEC_11758_mRNA_1	GT32	Glycosyltransferase Family 32 protein
FUNEC_12119_mRNA_1	GT32	Glycosyltransferase Family 32 protein
FUNEC_12318_mRNA_1	GT33	Glycosyltransferase Family 33 protein
FUNEC_07577_mRNA_1	GT34	Glycosyltransferase Family 34 protein
FUNEC_11621_mRNA_1	GT34	Glycosyltransferase Family 34 protein
FUNEC_14846_mRNA_1	GT34	Glycosyltransferase Family 34 protein
FUNEC_15897_mRNA_1	GT34	Glycosyltransferase Family 34 protein
FUNEC_16920_mRNA_1	GT34	Glycosyltransferase Family 34 protein
FUNEC_00420_mRNA_1	GT35	Glycosyltransferase Family 35 protein
FUNEC_03399_mRNA_1	GT39	Glycosyltransferase Family 39 protein
FUNEC_14928_mRNA_1	GT39	Glycosyltransferase Family 39 protein
FUNEC_16821_mRNA_1	GT39	Glycosyltransferase Family 39 protein
FUNEC_05290_mRNA_1	GT4	Glycosyltransferase Family 4 protein
FUNEC_07416_mRNA_1	GT4	Glycosyltransferase Family 4 protein
FUNEC_09502_mRNA_1	GT4	Glycosyltransferase Family 4 protein
FUNEC_12678_mRNA_1	GT4	Glycosyltransferase Family 4 protein
FUNEC_14115_mRNA_1	GT4	Glycosyltransferase Family 4 protein
FUNEC_16856_mRNA_1	GT4	Glycosyltransferase Family 4 protein
FUNEC_09590_mRNA_1	GT41	Glycosyltransferase Family 41 protein
FUNEC_16882_mRNA_1	GT43	Glycosyltransferase Family 43 protein
FUNEC_10823_mRNA_1	GT48	Glycosyltransferase Family 48 protein
FUNEC_00409_mRNA_1	GT50	Glycosyltransferase Family 50 protein
FUNEC_02035_mRNA_1	GT57	Glycosyltransferase Family 57 protein
FUNEC_10532_mRNA_1	GT57	Glycosyltransferase Family 57 protein
FUNEC_11051_mRNA_1	GT58	Glycosyltransferase Family 58 protein
FUNEC_14279_mRNA_1	GT59	Glycosyltransferase Family 59 protein
FUNEC_06790_mRNA_1	GT62	Glycosyltransferase Family 62 protein
FUNEC_13297_mRNA_1	GT62	Glycosyltransferase Family 62 protein
FUNEC_14838_mRNA_1	GT62	Glycosyltransferase Family 62 protein
FUNEC_14798_mRNA_1	GT66	Glycosyltransferase Family 66 protein
FUNEC_01675_mRNA_1	GT69	Glycosyltransferase Family 69 protein
FUNEC_01987_mRNA_1	GT69	Glycosyltransferase Family 69 protein
FUNEC_07340_mRNA_1	GT69	Glycosyltransferase Family 69 protein
FUNEC_12988_mRNA_1	GT69	Glycosyltransferase Family 69 protein
FUNEC_14257_mRNA_1	GT69	Glycosyltransferase Family 69 protein
FUNEC_14258_mRNA_1	GT69	Glycosyltransferase Family 69 protein
FUNEC_00108_mRNA_1	GT71	Glycosyltransferase Family 71 protein
FUNEC_10144_mRNA_1	GT71	Glycosyltransferase Family 71 protein
FUNEC_10426_mRNA_1	GT71	Glycosyltransferase Family 71 protein
FUNEC_11662_mRNA_1	GT71	Glycosyltransferase Family 71 protein
FUNEC_00993_mRNA_1	GT76	Glycosyltransferase Family 76 protein
FUNEC_02905_mRNA_1	GT8	Glycosyltransferase Family 8 protein
FUNEC_09937_mRNA_1	GT8	Glycosyltransferase Family 8 protein
FUNEC_13292_mRNA_1	GT8	Glycosyltransferase Family 8 protein
FUNEC_01050_mRNA_1	GT90	Glycosyltransferase Family 90 protein
FUNEC_06048_mRNA_1	GT90	Glycosyltransferase Family 90 protein
FUNEC_10622_mRNA_1	GT90	Glycosyltransferase Family 90 protein
FUNEC_12844_mRNA_1	GT90	Glycosyltransferase Family 90 protein
FUNEC_13552_mRNA_1	GT90	Glycosyltransferase Family 90 protein
FUNEC_03230_mRNA_1	AA3	Glucose–Methanol–Choline (GMC) oxidoreductase
FUNEC_04862_mRNA_1	AA3	Glucose–Methanol–Choline (GMC) oxidoreductase
FUNEC_06343_mRNA_1	AA3	Glucose–Methanol–Choline (GMC) oxidoreductase
FUNEC_07108_mRNA_1	AA3	Glucose–Methanol–Choline (GMC) oxidoreductase
FUNEC_07583_mRNA_1	AA3	Glucose–Methanol–Choline (GMC) oxidoreductase
FUNEC_07879_mRNA_1	AA3	Glucose–Methanol–Choline (GMC) oxidoreductase
FUNEC_08051_mRNA_1	AA3	Glucose–Methanol–Choline (GMC) oxidoreductase
FUNEC_10337_mRNA_1	AA3	Glucose–Methanol–Choline (GMC) oxidoreductase
FUNEC_11302_mRNA_1	AA3	Glucose–Methanol–Choline (GMC) oxidoreductase
FUNEC_12966_mRNA_1	AA3	Glucose–Methanol–Choline (GMC) oxidoreductase
FUNEC_15909_mRNA_1	AA3	Glucose–Methanol–Choline (GMC) oxidoreductase
FUNEC_16895_mRNA_1	AA3	Glucose–Methanol–Choline (GMC) oxidoreductase
FUNEC_17319_mRNA_1	AA3	Glucose–Methanol–Choline (GMC) oxidoreductase
FUNEC_00886_mRNA_1	AA3_2	Glucose–Methanol–Choline (GMC) oxidoreductase
FUNEC_00924_mRNA_1	AA3_2	Glucose–Methanol–Choline (GMC) oxidoreductase
FUNEC_00965_mRNA_1	AA3_2	Glucose–Methanol–Choline (GMC) oxidoreductase
FUNEC_00992_mRNA_1	AA3_2	Glucose–Methanol–Choline (GMC) oxidoreductase
FUNEC_02444_mRNA_1	AA3_2	Glucose–Methanol–Choline (GMC) oxidoreductase
FUNEC_02456_mRNA_1	AA3_2	Glucose–Methanol–Choline (GMC) oxidoreductase
FUNEC_02538_mRNA_1	AA3_2	Glucose–Methanol–Choline (GMC) oxidoreductase
FUNEC_02556_mRNA_1	AA3_2	Glucose–Methanol–Choline (GMC) oxidoreductase
FUNEC_04284_mRNA_1	AA3_2	Glucose–Methanol–Choline (GMC) oxidoreductase
FUNEC_04472_mRNA_1	AA3_2	Glucose–Methanol–Choline (GMC) oxidoreductase
FUNEC_04893_mRNA_1	AA3_2	Glucose–Methanol–Choline (GMC) oxidoreductase
FUNEC_05078_mRNA_1	AA3_2	Glucose–Methanol–Choline (GMC) oxidoreductase
FUNEC_05627_mRNA_1	AA3_2	Glucose–Methanol–Choline (GMC) oxidoreductase
FUNEC_06346_mRNA_1	AA3_2	Glucose–Methanol–Choline (GMC) oxidoreductase
FUNEC_07792_mRNA_1	AA3_2	Glucose–Methanol–Choline (GMC) oxidoreductase
FUNEC_09939_mRNA_1	AA3_2	Glucose–Methanol–Choline (GMC) oxidoreductase
FUNEC_10744_mRNA_1	AA3_2	Glucose–Methanol–Choline (GMC) oxidoreductase
FUNEC_11079_mRNA_1	AA3_2	Glucose–Methanol–Choline (GMC) oxidoreductase
FUNEC_11629_mRNA_1	AA3_2	Glucose–Methanol–Choline (GMC) oxidoreductase
FUNEC_11630_mRNA_1	AA3_2	Glucose–Methanol–Choline (GMC) oxidoreductase
FUNEC_12139_mRNA_1	AA3_2	Glucose–Methanol–Choline (GMC) oxidoreductase
FUNEC_12691_mRNA_1	AA3_2	Glucose–Methanol–Choline (GMC) oxidoreductase
FUNEC_13737_mRNA_1	AA3_2	Glucose–Methanol–Choline (GMC) oxidoreductase
FUNEC_14120_mRNA_1	AA3_2	Glucose–Methanol–Choline (GMC) oxidoreductase
FUNEC_14130_mRNA_1	AA3_2	Glucose–Methanol–Choline (GMC) oxidoreductase
FUNEC_14522_mRNA_1	AA3_2	Glucose–Methanol–Choline (GMC) oxidoreductase
FUNEC_15798_mRNA_1	AA3_2	Glucose–Methanol–Choline (GMC) oxidoreductase
FUNEC_16737_mRNA_1	AA3_2	Glucose–Methanol–Choline (GMC) oxidoreductase
FUNEC_16811_mRNA_1	AA3_2	Glucose–Methanol–Choline (GMC) oxidoreductase
FUNEC_16879_mRNA_1	AA3_2	Glucose–Methanol–Choline (GMC) oxidoreductase
FUNEC_17490_mRNA_1	AA3_2	Glucose–Methanol–Choline (GMC) oxidoreductase
FUNEC_17512_mRNA_1	AA3_2	Glucose–Methanol–Choline (GMC) oxidoreductase
FUNEC_17518_mRNA_1	AA3_2	Glucose–Methanol–Choline (GMC) oxidoreductase
FUNEC_15247_mRNA_1	AA8-AA3_1	Iron reductase domain / Cellobiose dehydrogenase
FUNEC_04381_mRNA_1	AA8-AA3_1-CBM1	Iron reductase domain / Cellobiose dehydrogenase / Carbohydrate-Binding Module Family 1 protein
FUNEC_16221_mRNA_1	AA8-AA3_1-CBM1	Iron reductase domain / Cellobiose dehydrogenase / Carbohydrate-Binding Module Family 1 protein
FUNEC_08170_mRNA_1	AA8	Iron reductase domain protein
FUNEC_10359_mRNA_1	AA8	Iron reductase domain protein
FUNEC_11580_mRNA_1	AA8	Iron reductase domain protein
FUNEC_13225_mRNA_1	AA8	Iron reductase domain protein
FUNEC_15992_mRNA_1	AA8	Iron reductase domain protein
FUNEC_01779_mRNA_1	AA1_3	Laccase-like multicopper oxidase
FUNEC_04806_mRNA_1	AA1_3	Laccase-like multicopper oxidase
FUNEC_05365_mRNA_1	AA1_3	Laccase-like multicopper oxidase
FUNEC_06368_mRNA_1	AA1_3	Laccase-like multicopper oxidase
FUNEC_06557_mRNA_1	AA1_3	Laccase-like multicopper oxidase
FUNEC_09501_mRNA_1	AA1_3	Laccase-like multicopper oxidase
FUNEC_11560_mRNA_1	AA1_3	Laccase-like multicopper oxidase
FUNEC_11854_mRNA_1	AA1_3	Laccase-like multicopper oxidase
FUNEC_12571_mRNA_1	AA1_3	Laccase-like multicopper oxidase
FUNEC_14761_mRNA_1	AA1_3	Laccase-like multicopper oxidase
FUNEC_15016_mRNA_1	AA1_3	Laccase-like multicopper oxidase
FUNEC_15678_mRNA_1	AA1_3	Laccase-like multicopper oxidase
FUNEC_16368_mRNA_1	AA1_3	Laccase-like multicopper oxidase
FUNEC_16705_mRNA_1	AA1_3	Laccase-like multicopper oxidase
FUNEC_00254_mRNA_1	AA11	Lytic polysaccharide monooxygenase
FUNEC_02610_mRNA_1	AA11	Lytic polysaccharide monooxygenase
FUNEC_02721_mRNA_1	AA11	Lytic polysaccharide monooxygenase
FUNEC_12964_mRNA_1	AA11	Lytic polysaccharide monooxygenase
FUNEC_16648_mRNA_1	AA11	Lytic polysaccharide monooxygenase
FUNEC_00017_mRNA_1	AA9	Lytic polysaccharide monooxygenase (formerly GH61)
FUNEC_01002_mRNA_1	AA9	Lytic polysaccharide monooxygenase (formerly GH61)
FUNEC_02428_mRNA_1	AA9	Lytic polysaccharide monooxygenase (formerly GH61)
FUNEC_02508_mRNA_1	AA9	Lytic polysaccharide monooxygenase (formerly GH61)
FUNEC_02566_mRNA_1	AA9	Lytic polysaccharide monooxygenase (formerly GH61)
FUNEC_03055_mRNA_1	AA9	Lytic polysaccharide monooxygenase (formerly GH61)
FUNEC_03239_mRNA_1	AA9	Lytic polysaccharide monooxygenase (formerly GH61)
FUNEC_03680_mRNA_1	AA9	Lytic polysaccharide monooxygenase (formerly GH61)
FUNEC_03685_mRNA_1	AA9	Lytic polysaccharide monooxygenase (formerly GH61)
FUNEC_04400_mRNA_1	AA9	Lytic polysaccharide monooxygenase (formerly GH61)
FUNEC_04960_mRNA_1	AA9	Lytic polysaccharide monooxygenase (formerly GH61)
FUNEC_05857_mRNA_1	AA9	Lytic polysaccharide monooxygenase (formerly GH61)
FUNEC_07795_mRNA_1	AA9	Lytic polysaccharide monooxygenase (formerly GH61)
FUNEC_07955_mRNA_1	AA9	Lytic polysaccharide monooxygenase (formerly GH61)
FUNEC_09771_mRNA_1	AA9	Lytic polysaccharide monooxygenase (formerly GH61)
FUNEC_09803_mRNA_1	AA9	Lytic polysaccharide monooxygenase (formerly GH61)
FUNEC_09895_mRNA_1	AA9	Lytic polysaccharide monooxygenase (formerly GH61)
FUNEC_10658_mRNA_1	AA9	Lytic polysaccharide monooxygenase (formerly GH61)
FUNEC_11426_mRNA_1	AA9	Lytic polysaccharide monooxygenase (formerly GH61)
FUNEC_12633_mRNA_1	AA9	Lytic polysaccharide monooxygenase (formerly GH61)
FUNEC_12766_mRNA_1	AA9	Lytic polysaccharide monooxygenase (formerly GH61)
FUNEC_13742_mRNA_1	AA9	Lytic polysaccharide monooxygenase (formerly GH61)
FUNEC_14482_mRNA_1	AA9	Lytic polysaccharide monooxygenase (formerly GH61)
FUNEC_14676_mRNA_1	AA9	Lytic polysaccharide monooxygenase (formerly GH61)
FUNEC_14707_mRNA_1	AA9	Lytic polysaccharide monooxygenase (formerly GH61)
FUNEC_16256_mRNA_1	AA9	Lytic polysaccharide monooxygenase (formerly GH61)
FUNEC_16275_mRNA_1	AA9	Lytic polysaccharide monooxygenase (formerly GH61)
FUNEC_16658_mRNA_1	AA9	Lytic polysaccharide monooxygenase (formerly GH61)
FUNEC_16958_mRNA_1	AA9	Lytic polysaccharide monooxygenase (formerly GH61)
FUNEC_09989_mRNA_1	AA9-CBM1	Lytic polysaccharide monooxygenase (formerly GH61) / Carbohydrate-Binding Module Family 1 protein
FUNEC_13203_mRNA_1	AA9-CBM1	Lytic polysaccharide monooxygenase (formerly GH61) / Carbohydrate-Binding Module Family 1 protein
FUNEC_08840_mRNA_1	AA1	Multicopper oxidase
FUNEC_11220_mRNA_1	AA1	Multicopper oxidase
FUNEC_11231_mRNA_1	AA1	Multicopper oxidase
FUNEC_12462_mRNA_1	AA1	Multicopper oxidase
FUNEC_12827_mRNA_1	AA1	Multicopper oxidase
FUNEC_14822_mRNA_1	AA1	Multicopper oxidase
FUNEC_09549_mRNA_1	PL1	Polysaccharide Lyase Family 1 protein
FUNEC_05349_mRNA_1	PL1_2	Polysaccharide Lyase Family 1 protein
FUNEC_05363_mRNA_1	PL1_2	Polysaccharide Lyase Family 1 protein
FUNEC_15666_mRNA_1	PL1_4	Polysaccharide Lyase Family 1 protein
FUNEC_17197_mRNA_1	PL1_4	Polysaccharide Lyase Family 1 protein
FUNEC_05106_mRNA_1	PL1_7	Polysaccharide Lyase Family 1 protein
FUNEC_14955_mRNA_1	PL20	Polysaccharide Lyase Family 20 protein
FUNEC_00846_mRNA_1	PL26	Polysaccharide Lyase Family 26 protein
FUNEC_06338_mRNA_1	PL26	Polysaccharide Lyase Family 26 protein
FUNEC_00530_mRNA_1	PL3_2	Polysaccharide Lyase Family 3 protein
FUNEC_01820_mRNA_1	PL3_2	Polysaccharide Lyase Family 3 protein
FUNEC_06994_mRNA_1	PL35	Polysaccharide Lyase Family 35 protein
FUNEC_00159_mRNA_1	PL4_1	Polysaccharide Lyase Family 4 protein
FUNEC_03119_mRNA_1	PL4_1	Polysaccharide Lyase Family 4 protein
FUNEC_12489_mRNA_1	PL4_1	Polysaccharide Lyase Family 4 protein
FUNEC_14620_mRNA_1	PL4_3	Polysaccharide Lyase Family 4 protein
FUNEC_07070_mRNA_1	PL4_5	Polysaccharide Lyase Family 4 protein
FUNEC_11969_mRNA_1	PL7_4	Polysaccharide Lyase Family 7 protein
FUNEC_06031_mRNA_1	PL9_3	Polysaccharide Lyase Family 9 protein
FUNEC_11502_mRNA_1	AA3_4	Pyranose oxidase
FUNEC_01218_mRNA_1	AA4	Vanillyl alcohol oxidase
FUNEC_03110_mRNA_1	AA4	Vanillyl alcohol oxidase
FUNEC_05719_mRNA_1	AA4	Vanillyl alcohol oxidase
FUNEC_11598_mRNA_1	AA4	Vanillyl alcohol oxidase
FUNEC_11640_mRNA_1	AA4	Vanillyl alcohol oxidase
FUNEC_17244_mRNA_1	AA4	Vanillyl alcohol oxidase

## Sheet: Chitin
Chitinase encoding gene	CAZy family	Expressed in at least one of the four conditions testeda	Gene with secretory signal	Up-regulated gene in the presence of Diaporthe
FUNEC_00112	GH18	+	−	−
FUNEC_00254	AA11	+	+	−
FUNEC_00514	CBM18	+	+	−
FUNEC_00531	CBM50	+	+	−
FUNEC_00921	CBM18	−	−	+
FUNEC_01253	CBM1	+	−	−
FUNEC_01257	CBM18	+	+	+
FUNEC_01262	CBM50	+	+	+
FUNEC_01523	CBM18	+	+	−
FUNEC_01663	GH7	−	+	−
FUNEC_01705	GH7	−	−	−
FUNEC_01762	GH7	+	+	−
FUNEC_01855	GH18	+	−	+
FUNEC_02079	GH18	+	+	−
FUNEC_02121	GH18	−	−	−
FUNEC_02141	CBM50	+	+	−
FUNEC_02163	CBM50	−	+	−
FUNEC_02187	CBM1	−	+	−
FUNEC_02375	CBM18	−	+	−
FUNEC_02586	CBM50	+	+	−
FUNEC_02610	AA11	−	−	−
FUNEC_02614	GH18	+	+	−
FUNEC_02667	CBM50	−	+	−
FUNEC_02721	AA11	+	−	+
FUNEC_02728	GH18	+	−	−
FUNEC_02733	CBM18	+	−	+
FUNEC_02787	GH18	−	−	−
FUNEC_02823	CBM18	+	+	−
FUNEC_02949	CBM18	+	−	+
FUNEC_03036	CBM50	−	−	−
FUNEC_03037	CBM1	+	+	−
FUNEC_03109	CBM50	−	+	−
FUNEC_03280	GH18	−	−	−
FUNEC_03504	GH18	+	−	−
FUNEC_03625	GH7	+	+	+
FUNEC_03658	GH18	+	+	−
FUNEC_03676	CBM50	+	−	−
FUNEC_03759	GH7	+	+	−
FUNEC_04341	CBM50	+	−	−
FUNEC_04783	CBM1	+	+	−
FUNEC_05295	CBM50	+	−	−
FUNEC_05680	GH18	+	−	−
FUNEC_05824	CBM18	+	+	−
FUNEC_05871	CBM50	−	−	−
FUNEC_05878	GH18	−	−	−
FUNEC_06169	GH7	−	+	−
FUNEC_06676	CBM50	+	+	−
FUNEC_06735	GH18	+	+	−
FUNEC_07496	GH18	−	−	−
FUNEC_08202	GH18	−	−	−
FUNEC_08233	GH7	−	+	−
FUNEC_08280	CBM50	+	−	−
FUNEC_08393	GH18	+	−	+
FUNEC_08456	CBM50	+	+	+
FUNEC_08464	CBM50	−	−	−
FUNEC_08484	GH18	−	+	−
FUNEC_08683	CBM18	+	−	−
FUNEC_08684	CBM50	+	+	−
FUNEC_08707	CBM50	+	+	−
FUNEC_08731	CBM50	+	−	−
FUNEC_08773	CBM50	+	+	−
FUNEC_08788	CBM18	+	+	−
FUNEC_08854	CBM18	+	+	−
FUNEC_08909	CBM18	+	+	−
FUNEC_09106	CBM1	+	+	−
FUNEC_09200	GH18	+	+	+
FUNEC_09268	GH7	−	+	−
FUNEC_09347	GH18	+	+	−
FUNEC_09656	GH18	+	−	−
FUNEC_09796	CBM50	−	−	−
FUNEC_10002	GH18	+	−	−
FUNEC_10092	CBM18	+	−	−
FUNEC_10209	CBM1	+	+	−
FUNEC_10214	GH18	+	+	−
FUNEC_10432	GH18	+	+	−
FUNEC_10545	CBM50	+	+	−
FUNEC_10869	CBM50	+	−	−
FUNEC_11478	GH18	−	−	−
FUNEC_11479	CBM50	−	+	−
FUNEC_11593	CBM50	−	−	−
FUNEC_11647	CBM50	+	+	−
FUNEC_11771	GH18	+	−	−
FUNEC_11791	CBM1	+	+	−
FUNEC_11822	CBM50	+	−	−
FUNEC_11861	GH18	+	−	−
FUNEC_12191	GH18	+	+	+
FUNEC_12436	CBM18	+	+	−
FUNEC_12490	CBM18	−	+	−
FUNEC_12561	GH18	+	−	−
FUNEC_12642	CBM50	−	+	−
FUNEC_12683	CBM50	−	−	−
FUNEC_12684	GH18	−	−	−
FUNEC_12882	CBM18	+	+	+
FUNEC_12947	CBM18	+	−	−
FUNEC_12964	AA11	−	+	−
FUNEC_13019	GH75	−	+	−
FUNEC_13053	GH7	+	+	−
FUNEC_13223	CBM50	+	−	−
FUNEC_13766	CBM50	+	−	−
FUNEC_13859	CBM18	+	+	−
FUNEC_13944	CBM50	−	+	−
FUNEC_14045	GH7	+	+	−
FUNEC_14485	GH7	+	+	−
FUNEC_14566	CBM50	−	+	−
FUNEC_15112	GH18	+	−	−
FUNEC_15253	GH18	−	−	−
FUNEC_15282	CBM50	−	−	−
FUNEC_15496	CBM18	+	−	−
FUNEC_15883	GH18	−	−	−
FUNEC_15906	CBM50	+	−	−
FUNEC_16099	GH18	+	+	−
FUNEC_16121	CBM18	+	+	+
FUNEC_16364	GH18	+	+	−
FUNEC_16474	GH18	+	−	+
FUNEC_16560	GH18	−	−	−
FUNEC_16648	AA11	+	+	+
FUNEC_16671	CBM50	−	−	−
FUNEC_16861	CBM50	−	−	−
FUNEC_16888	CBM50	−	−	−
FUNEC_16903	CBM50	−	+	−
FUNEC_16924	CBM50	−	+	−
FUNEC_16973	CBM50	+	−	−
		aEC4 genes expressed > 0.1 transcripts per million in all of the four conditions tested: standard medium, standard medium supplemented with cranberry plant extract [expression data not shown], culture in the presence of Diaporthe, and culture in contact with live cranberry plant roots (Thimmappa et al., 2023)
					GH8
					GH80

## Sheet: Glucan
Glucanase encoding gene	CAZy family	Expressed in at least one of the four conditions testeda	Gene with secretory signal	Up-regulated gene in the presence of Diaporthe
FUNEC_00237	GH16_1	+	−	+
FUNEC_00587	GH128	+	−	−
FUNEC_00650	GH16_18	+	−	−
FUNEC_00848	GH64	+	−	−
FUNEC_00878	GH55_2	−	−	−
FUNEC_00908	GH55_2	−	−	−
FUNEC_01093	GH64	+	−	−
FUNEC_01143	GH16_1	+	−	−
FUNEC_01183	GH128	+	−	−
FUNEC_01656	GH71	−	+	−
FUNEC_01663	GH7	−	+	−
FUNEC_01691	GH16_18	+	−	+
FUNEC_01705	GH7	−	−	−
FUNEC_01709	GH71-CBM24	+	−	−
FUNEC_01762	GH7	+	+	−
FUNEC_01925	GH16_18	+	−	−
FUNEC_02198	GH55_2	+	+	−
FUNEC_02401	GH17	+	−	+
FUNEC_02461	GH3	+	+	−
FUNEC_02468	GH16_3	−	−	−
FUNEC_02652	GH3	+	−	−
FUNEC_02814	GH3	+	−	−
FUNEC_03061	GH3	+	+	−
FUNEC_03405	GH3	+	−	−
FUNEC_03512	GH128	−	+	−
FUNEC_03609	GH72-CBM43	+	−	−
FUNEC_03622	GH131	+	−	−
FUNEC_03625	GH7	+	+	+
FUNEC_03684	GH3	−	−	−
FUNEC_03711	GH128	+	−	−
FUNEC_03715	GH55_1	+	−	−
FUNEC_03718	GH3	−	−	−
FUNEC_03759	GH7-CBM1	+	+	−
FUNEC_03768	GH16_3	+	+	−
FUNEC_03843	GH16_1	−	+	−
FUNEC_03873	GH16_1	+	−	−
FUNEC_04001	GH3	+	−	−
FUNEC_04198	GH3	+	−	−
FUNEC_04401	GH55_2	+	−	−
FUNEC_04586	GH55_2	−	−	−
FUNEC_04642	GH55_2	−	+	−
FUNEC_04702	GH3	+	−	−
FUNEC_04805	GH16_18	+	−	−
FUNEC_04969	GH16_1	+	+	−
FUNEC_05247	GH55_2	+	+	−
FUNEC_05455	GH128	+	+	−
FUNEC_05485	GH152	+	−	−
FUNEC_05565	GH17	+	+	+
FUNEC_05897	GH55_2	+	−	−
FUNEC_06045	GH55_2	−	+	−
FUNEC_06169	GH7	−	+	−
FUNEC_06242	GH16_18	+	−	+
FUNEC_06245	GH64-CBM1	+	+	−
FUNEC_06265	GH5_9	+	−	−
FUNEC_06286	GH81	+	−	−
FUNEC_06292	GH16_3	−	−	−
FUNEC_06330	GH3	+	+	−
FUNEC_06426	GH55_2	+	−	−
FUNEC_06549	GH16_3	+	+	−
FUNEC_06623	GH17	+	−	+
FUNEC_07117	GH3	+	+	−
FUNEC_07275	GH64	+	−	−
FUNEC_07336	GH72	+	−	+
FUNEC_07498	GH128	+	+	−
FUNEC_07535	GH72	+	−	−
FUNEC_07701	GH3	+	−	−
FUNEC_07866	GH3	+	+	−
FUNEC_08018	GH55_2	+	+	−
FUNEC_08233	GH7	−	+	−
FUNEC_08605	GH3	+	+	−
FUNEC_08681	GH16_1	+	−	+
FUNEC_08733	GH16_4	+	−	+
FUNEC_08855	GH16_18	+	−	−
FUNEC_08878	GH55_2	+	+	−
FUNEC_08879	GH16_4	+	−	−
FUNEC_08895	GH64	+	+	−
FUNEC_09061	GH3	+	−	+
FUNEC_09123	GH12	+	+	−
FUNEC_09209	GH72-CBM43	+	−	−
FUNEC_09245	GH55_2	−	−	−
FUNEC_09268	GH7	−	+	−
FUNEC_09289	GH71-CBM24-CBM24	+	+	−
FUNEC_09316	GH131	+	+	−
FUNEC_09393	GH128	+	+	−
FUNEC_09508	GH55_2	−	+	−
FUNEC_09519	GH3	−	−	−
FUNEC_09799	GH3	+	−	−
FUNEC_09823	GH71	+	+	−
FUNEC_10015	GH71-CBM24-CBM24	+	+	+
FUNEC_10157	GH16_1	+	−	−
FUNEC_10684	GH3	+	−	−
FUNEC_10778	GH3	+	−	−
FUNEC_10806	GH17	+	+	+
FUNEC_11097	GH128	+	−	−
FUNEC_11103	GH17	−	−	−
FUNEC_11388	GH16_1	+	+	−
FUNEC_11569	GH71	+	−	−
FUNEC_11661	GH72-CBM43	+	−	−
FUNEC_11669	GH12	+	−	+
FUNEC_11729	GH17	+	−	−
FUNEC_11885	GH3	+	+	−
FUNEC_11905	GH16_1	+	−	−
FUNEC_11996	GH131-CBM1	+	+	−
FUNEC_12109	GH128	+	+	−
FUNEC_12248	GH131	−	+	−
FUNEC_12301	GH131	+	−	−
FUNEC_12351	GH71-CBM24-CBM24	+	+	−
FUNEC_12659	GH128	+	+	+
FUNEC_12769	GH71-CBM24-CBM24-CBM24-CBM24-CBM24-CBM24	+	−	−
FUNEC_13053	GH7	+	+	−
FUNEC_13066	GH5_9	+	−	−
FUNEC_13088	GH3	+	+	−
FUNEC_13398	GH17	−	−	+
FUNEC_13412	GH81-CBM92	−	+	−
FUNEC_13826	GH16_3	−	+	−
FUNEC_13881	GH16_3	−	+	−
FUNEC_13902	GH3	+	−	−
FUNEC_13905	GH17	+	−	+
FUNEC_13931	GH55_2	−	−	−
FUNEC_14045	GH7	+	+	−
FUNEC_14367	GH55_2	+	+	−
FUNEC_14485	GH7	+	+	−
FUNEC_14617	GH55_2	+	+	−
FUNEC_14669	GH3	+	−	−
FUNEC_14723	GH55_2	+	−	−
FUNEC_14724	GH72	+	+	−
FUNEC_14814	GH17	+	+	−
FUNEC_14849	GH16_1	+	+	−
FUNEC_14961	GH3	+	−	−
FUNEC_14975	GH3	−	−	−
FUNEC_15050	GH63	+	−	−
FUNEC_15176	GH16_4	+	−	−
FUNEC_15356	GH63	+	−	−
FUNEC_15914	GH12	−	−	−
FUNEC_15926	GH72	+	−	−
FUNEC_16118	GH71-CBM24-CBM24	+	−	−
FUNEC_16537	GH55_2	−	+	−
FUNEC_17031	GH55_2	−	−	−
FUNEC_17050	GH55_2	−	+	−
FUNEC_17156	GH16_3	+	+	−
FUNEC_17231	GH3	−	+	−
FUNEC_17253	GH128	+	−	−
FUNEC_17468	GH3	+	−	−
		*EC4 genes expressed > 0.1 transcripts per million in all of the four conditions tested: standard medium, standard medium supplemented with cranberry plant extract [expression data not shown], culture in the presence of Diaporthe, and culture in contact with live cranberry plant roots (Thimmappa et al., 2023)

## Sheet: Mannan
Mannanase encoding gene	CAZy family	Expressed in at least one of the four conditions testeda	Gene with secretory signal	Up-regulated gene in the presence of Diaporthe
FUNEC_00104	GH47	−	−	−
FUNEC_00116	GH2	+	−	−
FUNEC_00127	GH47	−	−	−
FUNEC_00149	GH76	+	−	−
FUNEC_00404	GH76	+	−	−
FUNEC_00529	GH1	+	−	−
FUNEC_00865	GH47	+	−	−
FUNEC_00980	GH76	+	−	−
FUNEC_01214	GH2	+	+	+
FUNEC_01503	GH47	+	−	+
FUNEC_01642	GH47	+	−	−
FUNEC_02105	GH47	+	−	−
FUNEC_02177	GH92	+	−	−
FUNEC_02292	GH47	+	−	−
FUNEC_02350	GH47	−	−	−
FUNEC_02351	GH76	−	−	−
FUNEC_02361	GH76	+	−	−
FUNEC_02570	GH2	+	−	−
FUNEC_02605	GH38	+	−	−
FUNEC_02755	GH2	+	+	+
FUNEC_03195	GH76	−	−	−
FUNEC_03370	GH76	+	−	−
FUNEC_04183	GH31_1	+	+	−
FUNEC_04334	GH1	+	−	−
FUNEC_04398	GH76	+	−	−
FUNEC_04667	GH5	+	+	−
FUNEC_04841	GH76	+	−	+
FUNEC_05652	GH31_1	+	+	−
FUNEC_06191	GH92	+	+	−
FUNEC_06206	GH47	+	+	−
FUNEC_06417	GH76	+	−	−
FUNEC_06992	GH76	+	−	−
FUNEC_07550	GH1	+	−	−
FUNEC_07606	GH2	+	−	−
FUNEC_07633	GH47	+	−	−
FUNEC_07658	GH2	−	−	−
FUNEC_07675	GH92	+	−	−
FUNEC_07685	GH2	+	−	−
FUNEC_07841	GH31_1	+	+	−
FUNEC_08114	GH76	−	−	−
FUNEC_08340	GH47	+	−	−
FUNEC_08468	GH31_1	+	−	−
FUNEC_08612	GH26	+	+	−
FUNEC_08729	GH76	+	+	−
FUNEC_08812	GH2	+	+	−
FUNEC_09120	GH47	+	−	−
FUNEC_09483	GH2	+	−	−
FUNEC_09710	GH47	+	−	−
FUNEC_10242	GH38	+	−	−
FUNEC_10606	GH47	+	−	+
FUNEC_10929	GH2	+	−	−
FUNEC_11052	GH5_7	+	+	−
FUNEC_11228	GH92	+	+	−
FUNEC_11250	GH47	+	−	−
FUNEC_11534	GH47	+	−	+
FUNEC_11904	GH76	+	−	−
FUNEC_11989	GH2	−	+	−
FUNEC_12299	GH47	+	−	−
FUNEC_12366	GH92	+	+	−
FUNEC_12379	GH2	−	−	−
FUNEC_12560	GH47	+	−	−
FUNEC_13130	GH2	+	−	−
FUNEC_13462	GH5_11	+	+	+
FUNEC_13497	GH1	+	−	−
FUNEC_13773	GH2	+	−	−
FUNEC_13836	GH2	+	−	−
FUNEC_13933	GH76	−	−	−
FUNEC_14235	GH76	+	−	−
FUNEC_14320	GH76	+	−	−
FUNEC_15050	GH63	+	−	−
FUNEC_15139	GH5_7	+	+	−
FUNEC_15203	GH31_1	+	−	−
FUNEC_15356	GH63	+	−	−
FUNEC_16112	GH2	+	−	−
FUNEC_16562	GH76	+	−	−
FUNEC_16805	GH47	+	−	−
FUNEC_16806	GH76-CBM13	+	+	−
FUNEC_17148	GH92	+	+	−
FUNEC_17164	GH92	−	+	−
FUNEC_17230	GH76	+	−	−
FUNEC_17482	GH47	+	−	−
		*EC4 genes expressed > 0.1 transcripts per million in all of the four conditions tested: standard medium, standard medium supplemented with cranberry plant extract [expression data not shown], culture in the presence of Diaporthe, and culture in contact with live cranberry plant roots (Thimmappa et al., 2023)

## Sheet: Cellulose
Cellulose encoding gene	CAZy family	Expressed in at least one of the four conditions testeda	Gene with secretory signal	Up-regulated gene in the presence of Diaporthe
FUNEC_00017	AA9	+	+	−
FUNEC_00605	EXPN-CBM63	+	+	−
FUNEC_01002	AA9	+	+	−
FUNEC_01253	CBM1	+	−	−
FUNEC_01663	GH7	−	+	−
FUNEC_01705	GH7	−	−	−
FUNEC_01762	GH7	+	+	−
FUNEC_02187	CBM1-GH5_7	−	+	−
FUNEC_02428	AA9	+	+	−
FUNEC_02508	AA9	+	−	−
FUNEC_02566	AA9	+	+	−
FUNEC_03037	CBM1	+	+	−
FUNEC_03055	AA9	−	−	−
FUNEC_03239	AA9	−	+	−
FUNEC_03625	GH7	+	+	+
FUNEC_03680	AA9	−	+	−
FUNEC_03685	AA9	+	+	+
FUNEC_03759	GH7-CBM1	+	+	−
FUNEC_04400	AA9	+	+	−
FUNEC_04667	GH5	+	+	−
FUNEC_04674	GH94	−	−	−
FUNEC_04783	CBM1	+	+	−
FUNEC_04960	AA9	−	−	−
FUNEC_05857	AA9	+	+	−
FUNEC_06169	GH7	−	+	−
FUNEC_07795	AA9	+	−	−
FUNEC_07955	AA9	+	+	−
FUNEC_08233	GH7	−	+	−
FUNEC_08814	AA16	+	−	−
FUNEC_09106	CBM1-GH6	+	+	−
FUNEC_09201	EXPN-CBM63	+	+	−
FUNEC_09268	GH7	−	+	−
FUNEC_09771	AA9	+	−	−
FUNEC_09803	AA9	−	−	−
FUNEC_09895	AA9	+	−	−
FUNEC_09989	AA9-CBM1	+	+	−
FUNEC_10209	CBM1-GH5_5	+	+	−
FUNEC_10658	AA9	+	+	−
FUNEC_11426	AA9	+	−	−
FUNEC_11791	CBM1	+	+	−
FUNEC_12633	AA9	+	+	−
FUNEC_12766	AA9	−	−	−
FUNEC_12839	AA16	−	+	−
FUNEC_13053	GH7	+	+	−
FUNEC_13203	AA9-CBM1	−	+	−
FUNEC_13742	AA9	+	+	−
FUNEC_14045	GH7	+	+	−
FUNEC_14447	AA16	+	+	−
FUNEC_14482	AA9	+	−	−
FUNEC_14485	GH7	+	+	−
FUNEC_14676	AA9	+	+	−
FUNEC_14707	AA9	+	−	−
FUNEC_15730	AA16	+	+	−
FUNEC_16127	AA16	+	+	−
FUNEC_16236	GH6	+	+	−
FUNEC_16256	AA9	+	+	−
FUNEC_16275	AA9	+	+	−
FUNEC_16658	AA9	+	−	−
FUNEC_16958	AA9	+	−	−
		*EC4 genes expressed > 0.1 transcripts per million in all of the four conditions tested: standard medium, standard medium supplemented with cranberry plant extract [expression data not shown], culture in the presence of Diaporthe, and culture in contact with live cranberry plant roots (Thimmappa et al., 2023)

## Sheet: GMC
GMC oxidoreductase encoding gene	CAZy family	Expressed in at least one of the four conditions testeda	Gene with secretory signal	Up-regulated gene in the presence of Diaporthe
FUNEC_00886	AA3_2	+	−	−
FUNEC_00924	AA3_2	−	+	−
FUNEC_00965	AA3_2	+	−	+
FUNEC_00992	AA3_2	+	−	−
FUNEC_02444	AA3_2	+	+	−
FUNEC_02456	AA3_2	+	+	−
FUNEC_02538	AA3_2	+	−	−
FUNEC_02556	AA3_2	+	−	−
FUNEC_03230	AA3	+	+	−
FUNEC_04284	AA3_2	+	−	−
FUNEC_04472	AA3_2	−	−	−
FUNEC_04862	AA3	+	+	−
FUNEC_04893	AA3_2	+	−	−
FUNEC_05078	AA3_2	+	−	−
FUNEC_05627	AA3_2	+	−	−
FUNEC_06343	AA3	−	−	−
FUNEC_06346	AA3_2	−	−	−
FUNEC_07108	AA3	+	−	−
FUNEC_07583	AA3	+	+	−
FUNEC_07792	AA3_2	+	−	−
FUNEC_07879	AA3	−	+	−
FUNEC_08051	AA3	+	+	−
FUNEC_09939	AA3_2	+	+	−
FUNEC_10337	AA3	+	+	−
FUNEC_10744	AA3_2	+	+	−
FUNEC_11079	AA3_2	+	+	+
FUNEC_11302	AA3	+	+	−
FUNEC_11629	AA3_2	+	−	−
FUNEC_11630	AA3_2	+	−	−
FUNEC_12139	AA3_2	+	−	−
FUNEC_12691	AA3_2	+	+	−
FUNEC_12966	AA3	−	+	−
FUNEC_13737	AA3_2	+	+	−
FUNEC_14120	AA3_2	+	+	−
FUNEC_14130	AA3_2	+	+	−
FUNEC_14522	AA3_2	+	−	−
FUNEC_15798	AA3_2	+	+	−
FUNEC_15909	AA3	+	+	−
FUNEC_16737	AA3_2	+	−	−
FUNEC_16811	AA3_2	+	+	−
FUNEC_16879	AA3_2	−	−	−
FUNEC_16895	AA3	−	+	−
FUNEC_17319	AA3	+	−	−
FUNEC_17490	AA3_2	−	−	−
FUNEC_17512	AA3_2	−	+	−
FUNEC_17518	AA3_2	−	−	−
		*EC4 genes expressed > 0.1 transcripts per million in all of the four conditions tested: standard medium, standard medium supplemented with cranberry plant extract [expression data not shown], culture in the presence of Diaporthe, and culture in contact with live cranberry plant roots (Thimmappa et al., 2023)
